# Supplementary material for: T-BET and EOMES Accelerate and Enhance Functional Differentiation of Human Natural Killer Cells
Source: Front Immunol. 2021 Sep 24;12:732511. doi: 10.3389/fimmu.2021.732511 (PMC8497824; doi:10.3389/fimmu.2021.732511)
Supplement: Supplementary file 2 [file Table_1.xlsx]

## Sheet: Sheet 1
Supplementary Table 1: RNA-seq of sorted HPC from day 0 cultures
		(accompanies Fig. 1A)
T-BET vs control					EOMES vs control					EOMES vs T-BET
Gene	log2FC	padj	dir		Gene	log2FC	padj	dir		Gene	log2FC	padj	dir
CXCR3	3.78965	7.24116e-42	up		ANXA2	1.99035	8.31239e-37	up		PRSS23	1.63812	2.40913e-14	up
TRBC2	1.3524	1.36849e-30	up		RAB27A	1.77443	2.22579e-36	up		CXCR3	1.80604	3.77127e-13	up
TRGC1	2.0102	3.68272e-26	up		PLAC8	1.2535	3.14159e-34	up		TESC	0.593136	4.13992e-10	up
IKZF2	1.55314	1.10044e-22	up		TRBC2	1.51608	4.51409e-32	up		LTB	0.641038	8.4183e-09	up
CD38	0.89388	9.33318e-21	up		FAM46C	2.21687	9.80197e-32	up		ZNF683	3.2043	8.4183e-09	up
FAM46C	1.7572	4.69731e-20	up		MAP3K8	2.16855	1.96297e-31	up		LDHA	0.454167	7.49678e-08	up
LTB	0.852131	1.76403e-19	up		YPEL1	2.74352	1.96297e-31	up		MPO	0.469372	1.33101e-07	up
YPEL1	2.25831	3.62427e-19	up		TRGC1	2.03299	1.50082e-30	up		CD164	0.577516	7.43707e-07	up
TXNIP	0.7308	2.78485e-15	up		ITM2A	1.24962	1.6953e-30	up		SELPLG	0.803381	1.35728e-05	up
TRDC	2.09863	5.9225e-15	up		ISG20	3.30824	1.65776e-29	up		BCAT1	0.460494	2.44131e-05	up
B3GNT7	2.33989	1.43168e-14	up		ORAI2	1.31979	4.14312e-28	up		PIM1	0.417338	0.000236401	up
NECAB1	4.38314	6.5927e-14	up		GNG8	3.2455	2.25487e-27	up		HLA-DRA	0.313453	0.000265535	up
GYPB	5.44177	8.63001e-14	up		B4GALT1	0.931625	2.44771e-27	up		BNIP3	0.894594	0.000359228	up
PRSS23	1.41469	8.78762e-14	up		TXNIP	0.921404	8.91572e-26	up		TSC22D1	0.49067	0.000385032	up
CYTH4	1.26791	1.06517e-13	up		CD81	1.04622	1.61082e-24	up		ZNRF1	0.554718	0.000442622	up
TUBB6	0.943641	4.18226e-13	up		GSTP1	0.7353	9.44039e-23	up		JAML	0.893028	0.00044735	up
ZNF683	6.01641	2.31024e-12	up		RCHY1	1.60584	5.92113e-22	up		CD93	1.6501	0.000634926	up
MS4A1	7.42814	2.86203e-11	up		HLA-B	0.739978	2.43882e-21	up		DUSP4	0.814727	0.000872121	up
SLC5A3	0.937002	3.05608e-11	up		EMID1	1.32676	3.5696e-21	up		LST1	0.463755	0.00117302	up
ALOX5AP	0.946859	4.76041e-11	up		TRDC	2.38828	4.63846e-21	up		GRAP2	1.41842	0.00177838	up
PLAC8	0.667582	2.2589e-10	up		SLAMF7	2.60377	5.33364e-21	up		AE000661.37	1.20676	0.00192756	up
RGL4	1.33767	2.60322e-10	up		CYLD	1.87793	2.48609e-20	up		CD52	0.356415	0.00235622	up
ITM2A	0.70269	3.65405e-10	up		FGR	3.0382	7.44674e-19	up		RP11-354E11.2	0.745128	0.0023577	up
GNG8	2.33849	4.62817e-10	up		ZBTB33	1.30371	8.07783e-19	up		MPZL2	1.47503	0.00261013	up
ALDH1A1	1.08692	2.73459e-09	up		IL10RA	2.46456	1.39558e-18	up		GLIPR1	0.60514	0.00447462	up
GZMH	5.78384	3.38794e-09	up		SLC5A3	1.27091	3.17714e-18	up		HSPA8	0.326384	0.00685811	up
CYLD	1.18644	7.66677e-09	up		RARRES3	1.53017	4.98507e-18	up		PLP2	0.420832	0.00685811	up
FGR	2.08466	8.10913e-09	up		CD38	0.982885	6.24378e-18	up		PRTN3	0.861583	0.010138	up
B4GALT1	0.570399	1.00339e-08	up		GYPB	5.66659	1.81489e-17	up		CLC	0.296506	0.0142922	up
C6orf48	0.506409	1.23871e-08	up		PLPP1	1.95899	3.99244e-17	up		GPX1	0.315249	0.0165211	up
GZMB	3.82965	1.3509e-08	up		IRF8	1.16852	5.72328e-16	up		AK4	0.803997	0.0193506	up
SEPT9	0.61217	2.55986e-08	up		TUBB6	1.07013	6.37582e-16	up		AIF1	0.255028	0.0252875	up
GSTP1	0.446436	3.79522e-08	up		CYTH4	1.38048	7.20809e-16	up		MS4A1	1.26362	0.0264898	up
HCST	0.790769	3.86835e-08	up		EVI2B	1.828	7.20809e-16	up		NCOA4	0.323253	0.0291738	up
SLAMF7	1.91257	3.86835e-08	up		GNB4	0.940693	8.93926e-16	up		HLA-DRB1	0.28677	0.032902	up
TRGC2	1.59544	3.86835e-08	up		IKZF3	5.46106	3.90838e-15	up		BCS1L	0.676138	0.0359449	up
FAM107B	0.66854	3.96539e-08	up		CYBB	1.11294	1.92341e-14	up		KLRD1	1.42388	0.036549	up
RAB6B	3.63924	3.96539e-08	up		SH2D3C	1.44633	2.31151e-14	up		DUSP3	0.786829	0.0373237	up
PLPP1	1.52242	4.50255e-08	up		SEPT9	0.745005	4.58765e-14	up		SFRP5	3.8361	0.0378264	up
AP001171.1	2.08669	4.9998e-08	up		IKZF2	1.44294	9.96066e-14	up		NLN	0.733634	0.0448048	up
CCR7	2.43207	5.84681e-08	up		GZMB	4.38445	3.76888e-13	up		PPT1	0.386202	0.0475604	up
SCN3A	4.52295	1.15976e-07	up		GZMH	6.73104	4.9625e-13	up		CD1C	1.0449	0.0639096	up
HLA-B	0.459909	1.45585e-07	up		MARCKS	1.03157	1.1686e-12	up		CD300A	0.987269	0.0645959	up
IRF8	1.01774	1.45585e-07	up		NKG7	1.9252	1.23518e-12	up		PBX1	0.47625	0.0645959	up
CD74	0.455115	2.12435e-07	up		HCST	0.908312	1.5716e-12	up		MGST2	0.298178	0.0687874	up
CTSG	1.14973	3.45506e-07	up		PREX1	1.21722	1.58129e-12	up		PTAFR	0.686253	0.070768	up
KLRD1	3.30736	3.96017e-07	up		CLTC	0.555603	1.69886e-12	up		PLAUR	0.667426	0.0800793	up
ARL4C	1.44487	5.19716e-07	up		RNASE3	1.65175	1.77694e-12	up		CYP1B1	1.39957	0.0867477	up
BEX3	0.455472	8.01073e-07	up		RNF24	0.796021	6.1907e-12	up		MUC1	3.05659	0.0868391	up
AIF1	0.390749	2.27507e-06	up		NECAB1	4.23324	7.43723e-12	up		SLC9A3R1	0.362635	0.0877318	up
PBX1	0.785769	2.44866e-06	up		TOX	1.60279	8.08186e-12	up		HRH2	1.0944	0.087872	up
SNX5	0.52916	2.54326e-06	up		APMAP	0.869174	1.12066e-11	up		C10orf128	2.10286	0.0894757	up
APMAP	0.588379	3.00586e-06	up		PLIN2	0.767429	1.43696e-11	up		SPINK2	0.820972	0.0927248	up
CD2	2.79205	5.01729e-06	up		HP	6.74357	2.79967e-11	up		ATP5G3	0.196142	0.0952911	up
DHRS9	1.18466	9.93457e-06	up		RGL4	1.41474	2.90695e-11	up		IL6R	1.19218	0.0953804	up
SDCBP	0.4952	1.03558e-05	up		CCR7	2.62151	3.09681e-11	up		RBPJ	0.443517	0.0965094	up
ITGB7	0.963969	1.08486e-05	up		IRF1	1.15352	5.39136e-11	up		AK5	3.35902	0.0983184	up
IL10RA	1.44188	1.23273e-05	up		CDKN2D	1.12764	1.26981e-10	up		ISG20	-2.7311	2.20423e-24	down
CHST12	0.704823	1.28057e-05	up		BEX3	0.529171	1.31513e-10	up		RNASE2	-1.1051	7.22214e-22	down
CD244	1.02825	1.33307e-05	up		CEBPA	0.784354	1.5279e-10	up		MAP3K8	-1.45863	1.50929e-21	down
SEL1L3	0.927685	1.54932e-05	up		KCTD10	1.09957	1.5279e-10	up		ANXA2	-1.23867	1.64958e-18	down
ITGB2	0.383341	2.06194e-05	up		MIPEP	1.23049	2.01086e-10	up		EPSTI1	-0.9876	2.22503e-16	down
CST7	1.30677	2.32191e-05	up		SMIM14	1.82553	2.03211e-10	up		RAB27A	-1.01559	3.23151e-16	down
OPN3	0.616827	2.85107e-05	up		DHRS9	1.46661	7.13568e-10	up		CTSG	-1.23129	4.34129e-15	down
MRPS6	0.515684	3.24882e-05	up		ERCC1	0.821891	1.56174e-09	up		SRGN	-0.606924	5.44804e-14	down
ADRB2	1.52885	3.28575e-05	up		ASH2L	0.743769	1.57306e-09	up		CD81	-0.762559	3.20754e-13	down
SEMA4D	0.582961	3.28575e-05	up		B3GNT7	3.04495	2.34608e-09	up		HES1	-1.36606	4.00164e-13	down
JAZF1	2.32599	4.4671e-05	up		FURIN	0.975935	2.59634e-09	up		ITM2A	-0.546037	4.00164e-13	down
ITGAL	1.10925	4.98158e-05	up		ST3GAL1	1.06262	2.72394e-09	up		ORAI2	-0.879498	2.86636e-11	down
HBP1	0.848299	6.00301e-05	up		AP001171.1	2.21809	2.92491e-09	up		RNF24	-0.86794	8.90899e-11	down
TSTD1	0.585602	6.00301e-05	up		HVCN1	1.87814	3.58316e-09	up		ZBTB33	-0.895892	2.99181e-10	down
FGFBP2	5.57564	6.09659e-05	up		RUNX1	0.862831	4.88003e-09	up		RCHY1	-1.02912	3.30856e-10	down
GYPE	2.66567	6.24754e-05	up		ARL8A	0.799643	4.89e-09	up		EMID1	-0.889439	8.51076e-10	down
SH2D3C	0.96212	6.24754e-05	up		CD2	3.07988	7.39691e-09	up		GNB4	-0.895966	1.03982e-09	down
CHST11	0.517627	6.51847e-05	up		B2M	0.486462	9.17812e-09	up		RNASE3	-1.60966	4.20816e-09	down
RUNX1	0.648918	6.51847e-05	up		RNASE6	1.14589	1.06615e-08	up		PARVB	-0.747226	2.31337e-08	down
KIAA0101	0.340636	6.95605e-05	up		CHST12	0.912132	1.29825e-08	up		HP	-2.55737	3.86141e-08	down
UCP2	0.554539	7.04941e-05	up		JAZF1	2.72323	1.3671e-08	up		ERCC1	-0.65873	1.41339e-07	down
MIPEP	0.971372	7.92751e-05	up		C6orf48	0.555094	1.36944e-08	up		EOMES	-3.56327	1.89462e-07	down
CLTC	0.325533	7.94478e-05	up		UCP2	0.783602	1.3931e-08	up		CEBPA	-0.628887	2.35694e-07	down
RAB27A	0.759276	8.10422e-05	up		CST7	1.60347	1.49661e-08	up		SLC15A4	-0.979431	2.36106e-07	down
RP11-81H14.2	2.35273	9.86221e-05	up		ETS1	1.74604	1.51348e-08	up		PREX1	-0.957571	4.72795e-07	down
LEF1	1.48397	0.000124267	up		ARID5B	2.14039	1.9829e-08	up		SDC1	-6.62925	6.79071e-07	down
STAM	1.01383	0.000154432	up		PDLIM1	0.864977	2.12154e-08	up		ADGRG3	-1.54594	7.43707e-07	down
IFI16	0.570669	0.000163308	up		PIK3IP1	3.49237	2.77957e-08	up		GZMH	-0.913539	9.81625e-07	down
UNC5B-AS1	5.47488	0.00018228	up		SH2D1A	4.21513	3.09459e-08	up		EFNA1	-5.44545	1.11279e-06	down
EVI2B	0.940324	0.000194031	up		MYO5C	6.61011	5.26234e-08	up		ARHGEF17	-1.83794	1.1525e-06	down
MAGED1	0.465629	0.000194031	up		MRPS6	0.618536	5.43893e-08	up		FASLG	-4.84457	1.75357e-06	down
EVL	0.721833	0.000195607	up		YPEL5	0.990228	5.58073e-08	up		CA12	-6.64284	3.58684e-06	down
RNASE6	0.856541	0.00021352	up		CTSB	0.702482	5.86785e-08	up		ETS1	-1.39287	3.79372e-06	down
ANXA2	0.751935	0.000218067	up		INSM1	6.76017	6.37541e-08	up		CHRNB4	-6.61444	7.28997e-06	down
YPEL3	1.23751	0.00021858	up		HLA-A	0.51181	7.50324e-08	up		RP11-84C10.2	-1.63429	7.41598e-06	down
FAM65B	0.666064	0.000223061	up		ADRB2	1.85495	7.77867e-08	up		TBC1D2B	-1.28251	7.79168e-06	down
INSM1	5.88972	0.00023234	up		HLA-E	0.596836	8.07418e-08	up		P2RX5	-1.15215	1.08184e-05	down
YPEL5	0.760488	0.000250095	up		MAP2K3	0.643518	8.32718e-08	up		SERINC2	-2.16299	1.13849e-05	down
FURIN	0.591423	0.000255331	up		ARHGEF17	1.9631	9.20412e-08	up		ZDHHC19	-4.1359	1.23783e-05	down
IFITM2	0.426347	0.000293066	up		EOMES	3.37537	9.67004e-08	up		PLAC8	-0.585664	1.99677e-05	down
NAPSB	1.17905	0.000305092	up		SDCBP	0.553461	1.1464e-07	up		EHD3	-2.13227	3.88448e-05	down
SYK	0.599213	0.000328705	up		FLNB	1.05547	1.32867e-07	up		RARRES3	-0.849166	7.89801e-05	down
TP53INP1	0.986105	0.000364028	up		SLC15A4	0.995437	1.46402e-07	up		CHRNA3	-6.33634	8.96525e-05	down
HECA	0.686286	0.000373371	up		HACD1	0.766641	1.63331e-07	up		HLA-E	-0.437917	0.000100145	down
NKG7	1.2312	0.000394834	up		ANXA2R	2.00751	1.95607e-07	up		MAP2K3	-0.468003	0.000111866	down
EPSTI1	0.756882	0.000613754	up		HLA-C	0.556169	1.96952e-07	up		F3	-3.23755	0.000126031	down
TRBC1	2.77815	0.000615558	up		PSMB9	0.69298	3.0658e-07	up		KCTD10	-0.90593	0.00014064	down
ARL8A	0.50045	0.000659823	up		CTSG	2.37299	3.11973e-07	up		FLNB	-0.991333	0.000155022	down
TRAC	2.69808	0.000716365	up		EPSTI1	1.76003	3.11973e-07	up		RPS6KA2	-3.14006	0.000192725	down
FAM49B	0.343497	0.000789927	up		TSTD1	0.654298	3.14992e-07	up		CTSB	-0.559652	0.000218829	down
SCD5	1.62457	0.00094179	up		CD37	0.692178	3.29485e-07	up		IKZF3	-1.96836	0.000236401	down
TYROBP	0.719464	0.000955795	up		IKZF1	0.53382	3.86611e-07	up		VAT1	-0.510083	0.000265535	down
B2M	0.30844	0.00133624	up		ADAM8	0.993185	4.2909e-07	up		EVI2B	-0.892477	0.000294121	down
LASP1	0.382417	0.00133624	up		TSPAN7	3.37304	4.2909e-07	up		RASL10A	-6.05545	0.000294121	down
DHRS3	0.966458	0.00137259	up		TNFAIP8	0.562812	4.36484e-07	up		ST3GAL1	-0.773785	0.000294121	down
ADGRE5	0.578404	0.00141606	up		MT-TL1	0.702607	6.61374e-07	up		GREB1	-4.41821	0.000301318	down
PRKACB	0.498241	0.00152108	up		RPS6KA2	5.00378	8.1983e-07	up		B4GALT1	-0.361209	0.00040421	down
CD52	0.422261	0.00153705	up		VAT1	0.637687	9.45124e-07	up		JUN	-3.14525	0.00040421	down
GZMK	2.79849	0.00162258	up		ADGRE5	0.765576	9.86048e-07	up		CXCR4	-0.601313	0.000594911	down
DOCK5	0.923805	0.0016812	up		FASLG	5.68609	1.07795e-06	up		ACSL4	-0.410334	0.000614697	down
PRR5L	1.1068	0.00179094	up		LRP10	1.26409	1.12338e-06	up		AOX1	-4.97497	0.000682646	down
MNX1	5.59701	0.00181551	up		SEMA4D	0.712392	1.15159e-06	up		CDKN2D	-0.653056	0.000765976	down
AKNA	0.635038	0.00200095	up		STAM	1.10312	1.31008e-06	up		CDH1	-3.06251	0.00101218	down
STK17A	0.920219	0.00219995	up		ALDH1A1	0.940163	1.39433e-06	up		CYLD	-0.696579	0.00101218	down
ARHGEF3	1.60372	0.00241853	up		PRR5L	1.48425	1.43479e-06	up		LGALS2	-5.37898	0.00101218	down
BMP2K	0.477464	0.00241853	up		ZDHHC19	5.59661	1.44369e-06	up		CTBP2	-0.633611	0.00115538	down
AHNAK	0.960475	0.00252833	up		C5orf56	1.24157	1.44864e-06	up		MARCKS	-0.609819	0.00117302	down
C1QTNF4	1.73216	0.00257568	up		FAM49B	0.449221	1.51028e-06	up		BEX1	-1.82	0.0015478	down
CD22	2.0473	0.00278818	up		LEF1	1.85803	1.61978e-06	up		CD177	-5.40373	0.0017311	down
LST1	0.483598	0.00278818	up		ARHGEF3	2.14514	1.76379e-06	up		IL10RA	-1.0209	0.00185157	down
AMZ2	0.879948	0.00292369	up		CA12	6.45369	1.85959e-06	up		TM9SF2	-0.397616	0.00192756	down
RP11-354E11.2	0.701965	0.00293011	up		TYROBP	0.887856	1.87479e-06	up		B3GNT7	-0.678193	0.00196061	down
TINAGL1	4.75756	0.00298287	up		MS4A1	6.18799	2.0457e-06	up		IRF1	-0.618825	0.00202319	down
PTPRC	0.563193	0.0032083	up		MXD1	1.16785	2.36675e-06	up		ABHD2	-0.5455	0.00235622	down
RGS1	2.69391	0.00335372	up		P2RX5	1.21176	2.51589e-06	up		DLC1	-0.819168	0.00235622	down
TNFRSF19	2.52834	0.00336129	up		ZNF609	1.23009	2.57249e-06	up		BMX	-4.72369	0.00271263	down
BLNK	3.80335	0.0035767	up		UBALD2	0.615085	2.60308e-06	up		PLIN2	-0.424017	0.00338805	down
MAD1L1	1.08049	0.00363751	up		CPD	0.809147	2.61789e-06	up		PLA2G16	-2.65665	0.00362305	down
GPR82	1.27914	0.00367456	up		RP11-84C10.2	1.58924	3.04117e-06	up		MXD1	-0.871893	0.00427449	down
DAB2	1.13602	0.00390731	up		SDC1	4.66126	3.68236e-06	up		CDH23	-4.67046	0.00432837	down
BTG2	1.2893	0.00403565	up		MAGED1	0.513201	3.95041e-06	up		GNG8	-0.909549	0.00674739	down
MT-TL1	0.508423	0.00408095	up		CD86	1.96048	4.1022e-06	up		FGR	-0.96772	0.00685811	down
CORO1A	0.593768	0.00415537	up		SEL1L3	1.07144	4.43868e-06	up		NKG7	-0.699191	0.00685811	down
IL2RG	0.4567	0.00419205	up		HECA	0.789493	4.46324e-06	up		RP11-753H16.3	-5.63697	0.00685811	down
FAM49A	0.696305	0.0042275	up		RUNX2	1.20913	4.67831e-06	up		PDLIM1	-0.547771	0.00701423	down
STMN1	0.245693	0.00429496	up		PRKAR1A	0.487086	4.84717e-06	up		CHST13	-0.844649	0.00985185	down
CIB3	1.44358	0.00439315	up		BEX1	2.04904	4.89434e-06	up		GSTP1	-0.2893	0.0141237	down
SMIM14	1.05726	0.00439315	up		TAOK3	0.799298	4.9455e-06	up		HLA-B	-0.28065	0.0142922	down
IKZF3	3.40985	0.00462243	up		LGALS2	6.41639	6.17024e-06	up		CYSTM1	-0.756831	0.0165211	down
MAST4	0.746352	0.00481754	up		RNASE2	1.09022	6.46645e-06	up		SORL1	-0.553719	0.0172149	down
PEAK1	1.36416	0.00507659	up		SOX4	0.507118	7.0834e-06	up		CNR2	-1.26778	0.0172259	down
SLC9A3R1	0.477397	0.00518667	up		EVL	0.823602	7.14293e-06	up		SMIM14	-0.772858	0.0187111	down
LGALS9B	3.68356	0.00567425	up		F3	3.05342	7.30278e-06	up		GCH1	-0.835923	0.0193728	down
MBNL3	0.531746	0.00567425	up		GREB1	5.50798	7.41911e-06	up		CSTA	-0.872111	0.0194686	down
MYL6	0.2905	0.00584786	up		ADGRG3	1.58676	8.21226e-06	up		MYO5C	-2.34771	0.0194686	down
HLA-A	0.282081	0.00586276	up		RNASE1	1.50332	8.86503e-06	up		CLTC	-0.230341	0.0200837	down
ADAM8	0.627978	0.0064474	up		GBP4	0.862296	1.07565e-05	up		TGFBR3	-3.77256	0.0200837	down
NFATC2	0.592152	0.00668552	up		KIAA0101	0.304749	1.08498e-05	up		UBALD2	-0.333728	0.0249886	down
ELF4	0.453164	0.00829837	up		ALOX5AP	1.30983	1.1358e-05	up		GIMAP6	-0.992631	0.0264898	down
TMSB10	0.314571	0.00849197	up		AR	5.51449	1.21295e-05	up		BTBD11	-1.33221	0.0270577	down
GIMAP2	0.914828	0.00867242	up		ABCA6	6.29409	1.32401e-05	up		GTPBP8	-0.586412	0.0270577	down
SOX4	0.431965	0.00867242	up		CHST13	1.10148	1.36216e-05	up		ASH2L	-0.383041	0.029759	down
PDCD4	0.445028	0.00922457	up		EFNA1	3.70192	1.36366e-05	up		ITGA5	-1.07922	0.029759	down
SFT2D2	0.488317	0.00922457	up		CHRNB4	5.86752	1.39767e-05	up		SKIL	-0.813338	0.0306039	down
RPL27A	0.253218	0.00929933	up		GIMAP2	1.12882	1.43774e-05	up		C2orf88	-1.1987	0.0359449	down
HP	4.25751	0.00948735	up		SYK	0.689568	1.43774e-05	up		ANXA2R	-1.06114	0.0378264	down
LAPTM4A	0.293195	0.00989015	up		MYL6	0.339532	1.45905e-05	up		HBA1	-2.34296	0.0394493	down
TTC39B	1.14864	0.0101821	up		UBE2R2	0.420067	1.5196e-05	up		DOCK10	-0.928619	0.0399795	down
CD81	0.284537	0.0102253	up		AOX1	5.95563	1.88841e-05	up		EPB41	-0.41597	0.0403445	down
KLHL24	0.831132	0.0103621	up		MNX1	6.04753	2.16748e-05	up		PIK3IP1	-1.36004	0.0406944	down
RAB5B	0.525043	0.0106728	up		SCN3A	4.12069	2.16748e-05	up		CD96	-1.62114	0.0425224	down
NUDT11	0.703563	0.0108046	up		CXCR3	1.97724	2.23458e-05	up		APLP2	-0.456787	0.0426042	down
HVCN1	1.11749	0.0112832	up		H1FX	0.504249	2.65784e-05	up		GP9	-2.6486	0.0448048	down
HMG20B	0.540838	0.0116166	up		TRGC2	1.35404	2.67126e-05	up		ALOX5AP	-0.360614	0.0470676	down
DHRS1	0.577317	0.0118103	up		BMX	5.89156	3.03125e-05	up		HVCN1	-0.765603	0.0473799	down
MS4A3	0.611964	0.0127802	up		WIPF1	0.603045	3.21039e-05	up		RRN3	-0.362334	0.0486481	down
TNIP1	0.593946	0.0129427	up		NAGK	0.739488	3.29034e-05	up		SLC29A3	-0.88338	0.048942	down
LINC01094	3.00503	0.0131259	up		CHRNA3	6.14786	3.50566e-05	up		TOX	-0.703441	0.0600158	down
INPP5K	0.95296	0.0134004	up		EPHB6	2.76934	3.97415e-05	up		TMCO3	-1.05365	0.060406	down
CDK19	0.524472	0.01353	up		UNC5B	3.50316	4.32246e-05	up		CD44	-0.282389	0.0639096	down
CXXC5	0.410793	0.01353	up		BEX2	1.06747	4.4741e-05	up		FBXO7	-0.244673	0.0645959	down
BMF	1.52076	0.013799	up		IL2RG	0.567161	4.75872e-05	up		C12orf60	-2.93324	0.0659077	down
CBLB	1.45118	0.0140131	up		MT-RNR2	0.338022	4.81683e-05	up		PTGDR	-4.68838	0.0659077	down
HSPB11	0.391879	0.0141402	up		GIMAP6	1.24906	4.84349e-05	up		CAMSAP1	-0.922455	0.0700369	down
PRKAR1A	0.36481	0.014239	up		ANGPT2	1.66378	5.6016e-05	up		C1R	-1.41739	0.0704225	down
CD59	0.376387	0.0143988	up		BTBD11	1.88543	5.9082e-05	up		OFD1	-1.2347	0.0728421	down
ZNF609	0.789998	0.0145079	up		CAV2	2.63577	6.56529e-05	up		ABCC1	-0.600202	0.0736853	down
CAV2	2.09817	0.0145936	up		PDE3B	1.39777	7.38069e-05	up		CD200R1	-2.10716	0.0800793	down
LCP1	0.271338	0.0149812	up		TRBC1	2.96561	7.49459e-05	up		LRP10	-0.784577	0.0800793	down
SH2D1A	2.88973	0.0150706	up		BMF	2.0092	8.23686e-05	up		TRAPPC6B	-0.481915	0.0800793	down
TLE3	0.543592	0.0153379	up		LAMP2	0.428113	8.34583e-05	up		TSPAN7	-1.51555	0.0837827	down
GAS7	1.50656	0.0155456	up		TNFRSF19	2.97192	8.51252e-05	up		GPCPD1	-0.583915	0.087872	down
SH2D2A	1.05273	0.0155456	up		USP34	0.652043	8.69616e-05	up		UBE2R2	-0.282522	0.0904701	down
ARHGAP1	0.440678	0.0156989	up		NAPSB	1.22254	8.91692e-05	up		MS4A2	-0.876216	0.0912327	down
RAB37	0.49748	0.0156989	up		RAB6B	3.14972	9.60223e-05	up		NUAK2	-4.03175	0.0912327	down
IKZF1	0.352546	0.0159744	up		ZFAND6	0.516083	0.000102919	up		ABCG1	-0.929923	0.091725	down
RCHY1	0.576654	0.0161517	up		GATS	1.51667	0.000113405	up		ACSS1	-0.443218	0.0927248	down
RP11-326C3.15	4.08293	0.0170556	up		TAPBP	0.483178	0.000116682	up		CFLAR	-0.505597	0.0927248	down
FAM110A	0.614725	0.0171843	up		RP11-81H14.2	2.31734	0.000119262	up		FURIN	-0.38406	0.0927248	down
IRF1	0.535016	0.0171964	up		NXT2	0.652935	0.000123746	up		PDE3B	-0.722849	0.0927248	down
GRN	0.458441	0.0172305	up		SNX5	0.403058	0.000123746	up		CD86	-0.880999	0.0946857	down
MTMR1	0.758746	0.0172781	up		UBE2H	0.757179	0.000124227	up		TTC7B	-1.12895	0.0952911	down
HACD1	0.452026	0.017561	up		YPEL3	1.42911	0.000126282	up		GLT1D1	-4.34386	0.0975643	down
HLA-DRA	0.327282	0.0179861	up		GYPE	2.74553	0.000132585	up		GIMAP4	-2.07542	0.0978364	down
RARRES3	0.682583	0.0180718	up		TRIM22	0.883282	0.00013401	up		USP34	-0.523261	0.0978364	down
RFTN1	0.524978	0.018202	up		CBLB	1.78101	0.000134461	up		ZFAND6	-0.338576	0.0999716	down
NXT2	0.520506	0.0194316	up		METRNL	1.05479	0.000139576	up
UNC5B	2.7819	0.0194316	up		SEPT6	0.475951	0.000141556	up
DNAJB6	0.409763	0.0202644	up		TRAPPC6B	0.762625	0.000155312	up
JAK1	0.487716	0.0203427	up		SERINC2	4.58657	0.000158106	up
PPP1R14A	0.902706	0.0216186	up		TOP2A	0.438326	0.000158761	up
NCR3	1.50906	0.0217982	up		OFD1	1.79993	0.000167424	up
ORAI2	0.440416	0.0219511	up		SRGN	0.46689	0.00017336	up
HLA-C	0.29954	0.0221614	up		ITPR2	1.0503	0.000178899	up
CD300LB	1.09678	0.0226391	up		PEAK1	1.62128	0.000178899	up
GLCCI1	0.696883	0.0233584	up		PVALB	5.60721	0.000178899	up
MIB2	1.37195	0.0235863	up		PSME1	0.359127	0.000209752	up
WASF2	0.305861	0.0235863	up		GCH1	1.01035	0.000218079	up
RP11-284F21.9	4.27724	0.0236422	up		GZMK	2.80674	0.000249538	up
AQP1	2.58447	0.0241602	up		ARL4C	1.11136	0.000258802	up
ECI2	0.475744	0.0241913	up		NCR3	1.83	0.000276905	up
ACKR2	1.36817	0.0243743	up		CYSTM1	0.911877	0.000291383	up
AF064858.8	1.52919	0.0256771	up		GXYLT2	2.83866	0.000291383	up
ARL6IP1	0.286398	0.0256771	up		CXCR5	5.83336	0.000295826	up
C15orf39	0.451758	0.0256771	up		TBC1D2B	1.08163	0.000295826	up
SEPT6	0.422346	0.0256771	up		JCHAIN	1.14951	0.000303031	up
SNX20	0.634829	0.0256771	up		PCED1B-AS1	2.32501	0.000303574	up
SUCNR1	0.482968	0.0256771	up		CD22	2.23319	0.000324914	up
PCED1B-AS1	1.92788	0.0257152	up		CCDC109B	0.469889	0.000329574	up
LAMP2	0.248729	0.0257269	up		CD177	5.75137	0.000332567	up
TOX	0.898025	0.0264894	up		ARHGAP30	0.610463	0.000338244	up
IL7R	2.85509	0.0271819	up		TRAF3IP3	0.532747	0.00036853	up
MYCN	0.749535	0.0277845	up		TP53INP1	0.902667	0.000374139	up
KLF2	3.08792	0.0284849	up		TIAM2	2.92371	0.000379757	up
GIMAP1	1.67377	0.030667	up		MT-CO1	0.385516	0.000398943	up
MCM5	0.302561	0.0311919	up		STK17B	0.738185	0.000409644	up
IGHM	0.734665	0.0315161	up		ARL6IP1	0.390514	0.000414664	up
ACOT8	0.590255	0.0320239	up		TM9SF2	0.409246	0.000420137	up
PDE6G	0.994474	0.0328133	up		UNC5B-AS1	5.17254	0.000457471	up
PHF6	0.459948	0.0348186	up		SCD5	1.5	0.000477914	up
PDE7B	4.21112	0.0350719	up		GIMAP4	2.884	0.000494752	up
PLEK	0.352824	0.0355084	up		ABHD2	0.509424	0.000529653	up
GDE1	0.335844	0.0374714	up		KIAA0040	1.01449	0.000544568	up
H1FX	0.262462	0.0374714	up		GIMAP1	1.9484	0.000548625	up
MAP3K8	0.712232	0.0374714	up		BLNK	3.94996	0.000553331	up
BACE2	0.623395	0.0378022	up		ELF4	0.565242	0.000555243	up
SLC18B1	0.792281	0.0378022	up		IL16	0.940177	0.000555716	up
TAOK3	0.522385	0.0400617	up		C1R	2.31693	0.000564228	up
MARCH8	0.588189	0.0407881	up		ITGA5	1.10749	0.000565541	up
B3GALNT1	0.958636	0.0408961	up		GPCPD1	0.761523	0.000592311	up
DNAJC4	0.760724	0.0409287	up		FGFBP2	4.02616	0.000611703	up
MDM2	0.402587	0.0411932	up		SKIL	1.18985	0.000611703	up
CARD16	0.829152	0.0415693	up		MCM5	0.37066	0.000634445	up
KCNJ12	1.14701	0.042288	up		EHD3	1.56001	0.000659576	up
PGM2L1	0.894451	0.042288	up		PPP1R14A	1.03688	0.000659576	up
RP11-121A8.1	3.18902	0.042288	up		CTD-3014M21.1	1.48101	0.000707599	up
NEDD4L	0.651127	0.0443609	up		CNR2	2.17329	0.000725182	up
RPS6KC1	0.644277	0.0443609	up		DAB2	1.1822	0.000725245	up
DYRK1B	1.48009	0.045679	up		SNX20	0.71911	0.000725245	up
XXYLT1-AS2	3.79663	0.045679	up		CCNG2	0.776128	0.000791999	up
C5orf56	0.764835	0.0457448	up		NAT6	1.03819	0.000818605	up
CDK2	0.312205	0.0457448	up		GZMA	2.29249	0.000842622	up
SSBP2	0.750239	0.0457448	up		MALAT1	0.593466	0.000893434	up
NUMA1	0.442617	0.0458422	up		H6PD	1.13545	0.000902577	up
ATXN7	0.622184	0.045937	up		HMOX1	3.82706	0.000915957	up
TRAF3IP3	0.442692	0.0473698	up		LAPTM4A	0.296206	0.000919825	up
MAPKAPK2	0.374435	0.0479626	up		AKNA	0.641945	0.000961463	up
TAPBP	0.27238	0.0483887	up		SAP30L	0.733224	0.000961774	up
GYPA	4.06858	0.0484956	up		ORMDL3	0.863292	0.000989637	up
THAP3	1.0187	0.0486992	up		IFI16	0.604511	0.000997408	up
RAB11FIP4	1.52859	0.0487723	up		TGFBR3	4.21284	0.00101996	up
EMID1	0.439921	0.0493858	up		RP11-121A8.1	3.79957	0.00102458	up
CRIM1	2.18533	0.0513175	up		STK17A	1.00093	0.00102458	up
HEMGN	0.755623	0.0518121	up		SLC43A2	0.932759	0.00106815	up
MYO5C	4.3106	0.0525035	up		MTHFR	0.816635	0.0011003	up
PSMB9	0.362825	0.0525035	up		CD48	0.542552	0.00122048	up
BCL2L12	0.299077	0.0534377	up		ACKR2	1.58651	0.00134978	up
SERTAD2	0.580584	0.0549551	up		FBXO27	5.45617	0.00135734	up
PNPLA4	0.496182	0.0550385	up		AQP1	2.8987	0.00141519	up
LGALS9C	4.24309	0.0551913	up		PIK3C3	0.852604	0.00146973	up
PSAP	0.230029	0.0556016	up		VPS37B	0.605825	0.0014926	up
CCDC159	1.59812	0.056268	up		GRN	0.568895	0.00149788	up
SLFN5	1.38377	0.0570255	up		CD244	0.815236	0.00153879	up
RP11-25K19.1	0.894568	0.057093	up		FAM111A	0.42801	0.00155689	up
AUTS2	1.10765	0.0576947	up		PTPRC	0.673846	0.00156116	up
LSM7	0.272949	0.0589292	up		DNM2	0.651515	0.00157803	up
OCIAD2	0.314956	0.0597736	up		SEPT7	0.417411	0.00171628	up
STK17B	0.5045	0.0602426	up		PINK1	1.13295	0.00177885	up
CTSO	1.24047	0.0621163	up		HSD17B11	0.667484	0.0018407	up
ATP5G2	0.219815	0.0630434	up		KCNJ12	1.40907	0.0018407	up
ZNF366	1.34714	0.0649086	up		SASH3	0.902761	0.0018407	up
HIF1A	0.487187	0.0654178	up		ABCC1	0.648913	0.00186552	up
NCOA4	0.274043	0.0657239	up		CCL4	1.83256	0.00202697	up
CENPH	0.317379	0.0659828	up		RASL10A	5.00676	0.00205429	up
MALAT1	0.428374	0.0664049	up		CEBPD	0.870469	0.00212724	up
PLIN2	0.34361	0.066516	up		TNFAIP6	1.45114	0.0022023	up
ETHE1	0.398583	0.0666958	up		FRAT1	1.24754	0.00227143	up
PFDN5	0.227856	0.0674742	up		HMGB2	0.395488	0.00230666	up
ITPR2	0.720005	0.0682088	up		DOCK10	1.03328	0.00231617	up
PIK3IP1	2.19023	0.0709427	up		BCL2L11	0.944337	0.00232097	up
GXYLT2	2.14732	0.0710014	up		RP11-753H16.3	5.45247	0.00247165	up
BRD3	0.397104	0.0710249	up		MT-ND3	0.265897	0.00256085	up
PPDPF	0.309624	0.0710301	up		FAM64A	0.96168	0.00271528	up
IP6K2	0.447182	0.0727604	up		RASGRP1	2.13303	0.00285839	up
RPS20	0.202993	0.0735342	up		KIAA0922	0.949462	0.00291651	up
ASH2L	0.361363	0.0753667	up		HDAC1	0.353036	0.0029406	up
IGFBP4	0.867086	0.0753667	up		RHBDF2	1.12813	0.00295098	up
TPM4	0.384521	0.0753667	up		CSTA	1.0354	0.00297991	up
COMMD6	0.260495	0.0758021	up		NBR1	0.761381	0.00298446	up
FES	0.543261	0.0765222	up		ABCA1	1.86967	0.00306702	up
STX7	0.493737	0.07789	up		BMP3	5.33907	0.00306702	up
CAMLG	0.272706	0.0783263	up		TRAPPC6A	0.588297	0.00329405	up
NEK7	0.765698	0.0786912	up		TDRD7	0.893013	0.00340689	up
SMIM3	0.364387	0.0786912	up		RGS1	2.55419	0.00343733	up
CYBB	0.786716	0.0815163	up		SLC29A3	0.957378	0.00349217	up
RASSF4	1.13623	0.0822958	up		FAM110A	0.679339	0.00360691	up
RP11-466H18.1	0.267893	0.0822958	up		MAPKAPK2	0.437837	0.00372117	up
PRX	3.74909	0.0832612	up		ATF7IP	0.645715	0.00381088	up
ZMAT3	0.685906	0.0837266	up		BHLHE40	1.01223	0.00381088	up
PIK3C3	0.607873	0.085715	up		GAPT	0.531183	0.00383088	up
MSL2	0.401617	0.0870017	up		ACSL4	0.370765	0.00390658	up
EPAS1	1.78398	0.08815	up		FES	0.669015	0.00391038	up
RAB11B	0.369573	0.0883542	up		ZFAS1	0.330298	0.00393362	up
RPS27L	0.246997	0.0897327	up		THBS1	1.29122	0.0040633	up
ORMDL3	0.64741	0.0900251	up		RERE	0.63534	0.00406479	up
PCBP2	0.197688	0.0900251	up		PTPRE	1.24683	0.00415133	up
IDNK	0.922416	0.0904702	up		HBP1	0.699258	0.00419386	up
KIAA0922	0.798854	0.091739	up		MS4A3	0.647244	0.00420164	up
CATSPER1	1.37864	0.0923144	up		GTPBP8	0.727358	0.00433519	up
SNHG7	0.386893	0.0926807	up		FCGRT	0.656632	0.00438663	up
DEGS2	1.26832	0.0930476	up		PARP8	1.34894	0.00445255	up
PTPRE	0.802126	0.0930476	up		IL1RL1	0.679848	0.00449616	up
SLA	0.399576	0.0952561	up		CD74	0.360233	0.00457423	up
PTGER2	0.944846	0.0979558	up		LCP1	0.315257	0.00462256	up
LRRC75A-AS1	0.193644	0.0980213	up		RASSF4	1.36332	0.00474794	up
LPCAT3	0.258596	0.0986436	up		LDB2	3.4366	0.00484134	up
HBE1	-1.87335	7.19766e-19	down		DOCK5	0.747137	0.00486453	up
HBG2	-1.12976	3.53604e-14	down		MAL	4.08339	0.00509356	up
NECTIN1	-2.14414	2.63684e-12	down		PPM1H	0.767596	0.00517653	up
CD1C	-2.07561	3.85286e-12	down		RP11-713M15.2	2.90329	0.00539346	up
TFRC	-0.580907	2.3524e-09	down		PGM2L1	1.0171	0.00557301	up
FAM101B	-0.624601	3.6042e-09	down		EVI2A	0.936926	0.00563344	up
RAB27B	-1.11478	4.51881e-09	down		UBA7	0.700387	0.00564492	up
CD34	-1.11655	6.44913e-09	down		ITGAL	0.878447	0.00571847	up
PF4	-2.70007	1.00339e-08	down		GSE1	0.50619	0.00581355	up
CD300A	-1.33039	6.62227e-08	down		B3GALNT1	1.08754	0.0058421	up
HPGD	-1.21108	2.50609e-07	down		CXXC5	0.388059	0.00592273	up
CHST2	-1.57848	2.91031e-07	down		EPB41	0.428709	0.00595817	up
HES1	-1.04759	3.4103e-07	down		HLA-F	1.92662	0.00636056	up
FADS1	-0.746575	5.58628e-07	down		TNFRSF17	5.15889	0.00665152	up
S100A6	-0.522654	5.77893e-07	down		CXCL8	1.74212	0.0066804	up
FASN	-0.479348	6.34271e-07	down		MARCH8	0.628628	0.00680231	up
CD1A	-2.13486	4.1002e-06	down		RPS29	0.195375	0.00685816	up
GMPR	-0.632077	5.01729e-06	down		LRMP	0.845834	0.00699783	up
NME4	-0.544997	5.01729e-06	down		LASP1	0.311841	0.00712251	up
IL17RA	-0.93777	7.25264e-06	down		RBM38	0.588957	0.00725749	up
JAML	-0.822058	8.30582e-06	down		SMIM3	0.46386	0.00725749	up
CD47	-0.523095	9.16519e-06	down		ORAI3	0.527859	0.00732999	up
LMO2	-0.821354	1.08496e-05	down		RP11-25K19.1	1.04885	0.00735997	up
ITGA6	-1.57184	1.19256e-05	down		RALGAPA2	0.717574	0.00741031	up
STXBP5	-0.634385	1.45054e-05	down		TSNAX	0.536053	0.00747477	up
ID1	-1.7851	1.58279e-05	down		MRPL16	0.399302	0.00800004	up
DUSP4	-0.807256	2.52693e-05	down		VAMP2	0.869084	0.00801131	up
TUBA4A	-0.710528	2.54543e-05	down		CHST11	0.377144	0.00848371	up
FCER1A	-0.866532	2.73698e-05	down		SNHG7	0.489143	0.00860307	up
GNPDA1	-1.11889	3.02509e-05	down		STX7	0.580471	0.0086961	up
HSPA5	-0.432865	3.24409e-05	down		PRDM1	2.93494	0.00881795	up
SRM	-0.489377	4.26423e-05	down		PRKCB	0.359345	0.00891264	up
SLC39A14	-0.807252	6.34377e-05	down		PARVB	0.402319	0.00896971	up
RAB31	-0.607816	7.71657e-05	down		ZFAND3	0.537721	0.00919427	up
HBG1	-1.11679	0.000110456	down		TAPBPL	0.943238	0.00919676	up
INSIG1	-0.587885	0.000121348	down		TNIP1	0.616642	0.00949603	up
ID2	-0.801734	0.00012869	down		LPCAT3	0.365794	0.00977705	up
IL1B	-0.949984	0.000155717	down		CD200R1	1.91613	0.0098741	up
ODC1	-0.362322	0.000260972	down		FNBP1	0.433442	0.00998252	up
SLC45A3	-0.734363	0.00026163	down		KLHL13	0.845876	0.0100952	up
HACD3	-0.546302	0.000269043	down		CDK19	0.506041	0.0101444	up
PROK2	-1.70682	0.000293066	down		LZTFL1	0.769289	0.0102234	up
CLU	-1.06981	0.00029414	down		USP11	0.427973	0.0102234	up
PRDX1	-0.522121	0.000307151	down		NMB	0.934282	0.0102383	up
RPL22L1	-0.326125	0.000372768	down		PXDN	0.668619	0.0102383	up
GAS2L1	-2.10892	0.000485353	down		FAM107B	0.342306	0.0104951	up
CAT	-0.459177	0.000530332	down		RPL27A	0.228065	0.0105278	up
CLEC10A	-2.08871	0.000572514	down		ETHE1	0.403064	0.0107303	up
CLN5	-1.07579	0.000615558	down		BMP2K	0.446144	0.0107746	up
TNFSF13B	-0.768323	0.00080957	down		RAB11FIP4	1.66917	0.0109054	up
OAF	-0.712003	0.00093422	down		ITGB2	0.328792	0.0109282	up
CALR	-0.313284	0.000955795	down		HSPB11	0.371576	0.0110256	up
MANF	-0.391774	0.000962378	down		AHNAK	0.909983	0.0110445	up
MYL4	-1.66098	0.00102881	down		CTSC	0.416466	0.0113043	up
ATP2A2	-0.44468	0.00103509	down		BTG2	1.15377	0.0115796	up
HERPUD1	-0.749432	0.00109129	down		MT-CO3	0.2669	0.0115945	up
APOL4	-1.89018	0.00113565	down		SH2D2A	1.16861	0.0116896	up
CECR5	-0.63377	0.00114323	down		RP11-299J3.8	1.71652	0.0119306	up
RUNX3	-0.570917	0.00127016	down		GLT1D1	4.70988	0.0120652	up
IL6R	-1.35851	0.00132062	down		PHF6	0.478106	0.012223	up
PIM1	-0.394282	0.00171191	down		RP11-433M22.2	4.99943	0.0124401	up
NDFIP1	-0.535723	0.00179094	down		TGIF1	0.968089	0.0128501	up
ABCC4	-0.462874	0.00181311	down		INPP1	0.937085	0.0129177	up
SLC2A5	-1.28098	0.00211108	down		USF2	0.376269	0.0129602	up
NOLC1	-0.603564	0.00227512	down		MYCN	0.740053	0.0129965	up
DHCR7	-0.523232	0.00230807	down		AZIN1	0.330661	0.0129986	up
PIM2	-0.440501	0.0024084	down		C1S	4.39945	0.0133705	up
GFOD1	-0.779767	0.00252833	down		CLDN10	1.07441	0.0133705	up
DLC1	-0.825808	0.0027797	down		ZNRF2	0.847287	0.0136843	up
LAPTM4B	-0.368469	0.00278818	down		CTBP2	0.573205	0.0138239	up
PTRF	-0.522085	0.00300476	down		PTGER1	4.76305	0.0138278	up
SRSF1	-0.294157	0.00300476	down		TCEA2	0.76701	0.0139337	up
DHCR24	-0.465464	0.00333557	down		CIB3	1.24355	0.0150514	up
PA2G4	-0.320811	0.00346135	down		GYPA	4.20234	0.0150514	up
LTBP1	-1.57962	0.00353402	down		ABCG1	1.13222	0.0150661	up
CYP1B1	-1.21947	0.00363751	down		OPTN	0.859912	0.0150661	up
PRDX3	-0.403947	0.00370986	down		TOX2	2.28844	0.0152845	up
TGM2	-3.19387	0.00390731	down		LINC01094	2.84792	0.0155653	up
HSP90AA1	-0.325212	0.00403565	down		RAB3D	0.477996	0.0159824	up
PTGS1	-0.654807	0.00436804	down		FOXP1	0.425334	0.0160757	up
CRLS1	-0.460866	0.00461063	down		VPS37A	0.859035	0.0163246	up
PECAM1	-0.800869	0.00507659	down		HMG20B	0.551801	0.0166251	up
CCND2	-0.354626	0.00511453	down		NCF1C	2.15746	0.0166251	up
CEBPB	-0.527049	0.00580945	down		RNPEP	0.421559	0.0166251	up
CARD9	-1.25969	0.0064474	down		CD99	0.393334	0.0167918	up
C1orf162	-1.26798	0.00677489	down		PXK	0.446092	0.0167918	up
C6orf25	-1.09099	0.00705546	down		PPIL3	0.565937	0.0168118	up
SPINK2	-0.704439	0.00705546	down		FCMR	1.70848	0.0169177	up
CPB1	-3.41468	0.00721497	down		HYAL3	0.690175	0.0173721	up
AMMECR1	-0.7973	0.007311	down		EREG	1.77116	0.0179972	up
AHSP	-3.44713	0.00739871	down		CASP8	0.399823	0.0180432	up
PRDX4	-0.421724	0.00867242	down		AP3S1	0.42411	0.0181021	up
GATA2	-0.376508	0.00922457	down		CORO1A	0.457678	0.0182423	up
NRGN	-0.612124	0.00975688	down		ZNF865	1.08842	0.0185805	up
DUSP23	-0.503322	0.00989015	down		ZNF428	0.337196	0.0189047	up
SPARC	-0.889493	0.0100485	down		RASGEF1B	2.23169	0.0194874	up
CPA3	-0.518499	0.0101557	down		CCND3	0.368463	0.0198928	up
HK1	-0.464114	0.0101557	down		ARID5A	0.890338	0.019905	up
MPO	-0.586948	0.0107927	down		TPM4	0.415978	0.0203529	up
SLC43A3	-0.327201	0.0120721	down		TBC1D25	1.05013	0.020401	up
LIX1L	-0.516616	0.0121081	down		HENMT1	0.683316	0.0209613	up
CCR1	-0.78147	0.0126874	down		KLF2	3.05331	0.0212136	up
GCSAML	-0.883626	0.0129796	down		IL2RB	1.32633	0.0214746	up
GPR27	-1.89579	0.0131259	down		PKP4	0.670541	0.0215358	up
GLUL	-0.770226	0.0132297	down		UBC	0.218752	0.0221298	up
CHCHD10	-0.516963	0.0144889	down		ATRX	0.524763	0.0221443	up
NETO2	-1.4497	0.0147587	down		TAX1BP1	0.474455	0.0221443	up
GDF11	-0.674481	0.0148915	down		CATSPER1	1.47519	0.0232203	up
SAMHD1	-0.482023	0.0150624	down		MAPK3	0.485772	0.0232671	up
BLVRB	-0.552667	0.0150706	down		PTGDR	4.30385	0.0233545	up
CD44	-0.306006	0.0150706	down		STIM1	0.457526	0.0237753	up
PVT1	-1.64808	0.0151445	down		CLCN3	0.593691	0.0238651	up
DDX21	-0.309469	0.0154057	down		PACSIN1	3.50717	0.0239602	up
EPHB3	-1.07293	0.0156989	down		SFT2D2	0.371258	0.0245719	up
MINPP1	-0.42952	0.0161517	down		RAB5B	0.485572	0.0248595	up
MSMO1	-0.54852	0.0164293	down		UBE2J1	0.44642	0.0248651	up
ANXA5	-1.65537	0.0165273	down		TRIM69	0.717043	0.0251578	up
FAM19A2	-1.08109	0.0167598	down		SORL1	0.436251	0.0253049	up
TIMP3	-0.420164	0.0171843	down		NUCB2	0.350638	0.0254012	up
CDH1	-2.54498	0.0171964	down		SAT2	0.474477	0.0254012	up
UAP1	-0.788734	0.0180718	down		TRGV9	3.02894	0.0254492	up
H2AFY	-0.234341	0.0187054	down		ALDH6A1	0.697522	0.0254964	up
FOSL2	-0.848273	0.0194316	down		PPDPF	0.369526	0.0254964	up
MRTO4	-0.493744	0.0202987	down		APLP2	0.367601	0.0255852	up
OSM	-1.02275	0.0202987	down		DACH1	0.991456	0.025897	up
PHACTR1	-0.559152	0.0216186	down		HNRNPUL1	0.312009	0.0260614	up
C2orf88	-1.24109	0.0218693	down		MBNL3	0.400521	0.0260614	up
CNN3	-0.861532	0.0221032	down		PDCD4	0.435221	0.0260614	up
YBX3	-0.306272	0.0228242	down		XXYLT1-AS2	3.81445	0.0260614	up
CDC42EP4	-0.954838	0.0235863	down		CA1	3.19322	0.0262638	up
TAL1	-0.459563	0.0235863	down		DNAJB6	0.356719	0.0262638	up
SSR1	-0.264986	0.024559	down		CTDSP2	0.298207	0.0264696	up
SSBP4	-0.476111	0.0246303	down		VAMP5	1.04662	0.0264696	up
SDF2L1	-0.438665	0.0251532	down		ZNF580	0.760031	0.0266426	up
SSBP1	-0.261863	0.0252876	down		MSL2	0.455846	0.0270206	up
WNT5B	-3.52782	0.0260321	down		UBE3B	0.504684	0.0270214	up
OTUD3	-3.64257	0.0262228	down		CRIM1	2.26486	0.0270309	up
NABP1	-0.923383	0.0265153	down		GRK3	0.659356	0.0270309	up
WASF1	-1.39411	0.0266426	down		KSR1	0.854164	0.0270309	up
ADM	-1.68819	0.0270838	down		MT-RNR1	0.236624	0.0270309	up
RRN3	-0.397021	0.0271819	down		HES6	0.721553	0.027382	up
EEF2KMT	-1.06042	0.0274096	down		MIB2	1.25566	0.0274011	up
SQLE	-0.521049	0.0284849	down		RALBP1	0.618102	0.0274011	up
ID3	-2.04546	0.0288815	down		TINAGL1	4.24458	0.0274063	up
PSMG1	-0.328452	0.0289431	down		SKAP2	0.396272	0.0276779	up
MRPL4	-0.334578	0.0291356	down		CARHSP1	0.425672	0.0277199	up
RAB32	-0.505888	0.0291356	down		FAM172A	0.808436	0.0283343	up
F12	-2.2085	0.0297894	down		FARP1	2.66954	0.0284503	up
SULT1A1	-0.686541	0.0308598	down		KCTD5	0.502838	0.0293197	up
HSPE1	-0.269323	0.0327832	down		B3GALT4	1.64587	0.0294454	up
NOP16	-0.343519	0.0332384	down		STX3	0.695681	0.0294796	up
FADS2	-0.308342	0.0333327	down		CAMLG	0.288478	0.0295435	up
AKAP12	-1.59924	0.0335794	down		CDK2	0.311975	0.0297235	up
SCD	-0.323911	0.0336976	down		PLA2G16	1.48441	0.0299939	up
RDH10	-1.57758	0.0342071	down		CARD16	0.795685	0.0303918	up
TIMM50	-0.428375	0.0342071	down		BRD7	0.607089	0.0306839	up
IFNGR1	-0.777681	0.0349295	down		PTGER2	1.01843	0.030739	up
PGP	-0.407337	0.0355084	down		ADD1	0.377951	0.0308071	up
ENPP2	-0.977035	0.0364799	down		LIN7A	2.23373	0.0314374	up
PSMC4	-0.414274	0.0368785	down		UBXN7	0.401938	0.0318834	up
PAICS	-0.267775	0.0372892	down		PRKACB	0.413851	0.03209	up
AC004791.2	-1.36727	0.0379448	down		CCNJL	2.30472	0.0321241	up
PPIF	-0.28322	0.0387412	down		KDM7A	2.75768	0.032461	up
SLCO4A1	-0.536747	0.0391684	down		CD96	1.55865	0.0337541	up
OSBP2	-3.08991	0.0392905	down		SFMBT2	1.25791	0.0340411	up
SLC30A1	-0.615742	0.0395152	down		TTC39B	1.00082	0.0345248	up
TMEM173	-0.45944	0.0402423	down		MGEA5	0.559683	0.0349075	up
HSPD1	-0.231103	0.0408377	down		TSEN34	0.495778	0.0349075	up
OGFRL1	-0.587747	0.0408377	down		CTA-984G1.5	4.76287	0.0350163	up
ATP2B4	-0.530708	0.0408758	down		ITGB7	0.578441	0.0352077	up
IL4R	-0.612574	0.0409287	down		LETMD1	0.542913	0.035678	up
SLC39A8	-0.525883	0.0437792	down		HERC5	0.614058	0.0357443	up
HSPH1	-0.417	0.0440125	down		TGFA	1.89515	0.0359617	up
SNAI1	-4.32849	0.0442372	down		POLM	1.08654	0.0361968	up
CMC1	-0.600545	0.0443609	down		STX11	1.11556	0.0362407	up
LXN	-0.847267	0.044759	down		EPAS1	1.95966	0.0363996	up
SPN	-0.361201	0.0449919	down		SECISBP2L	0.865975	0.0364762	up
CX3CR1	-1.20187	0.0454884	down		GNL1	0.459306	0.037004	up
MPC2	-0.346394	0.0470939	down		JUP	0.389329	0.0370667	up
SURF4	-0.266263	0.0473698	down		LINC01232	1.69995	0.0370742	up
KLF1	-0.651979	0.0489089	down		WNK1	0.428193	0.037778	up
XK	-0.929395	0.0542614	down		GNAS	0.335715	0.0381473	up
VDAC1	-0.287408	0.0548146	down		EXOC7	0.584071	0.0382463	up
GP1BA	-1.48522	0.0550385	down		TMSB10	0.222307	0.0387514	up
AIMP2	-0.360326	0.0560004	down		SLFN5	1.35072	0.0393823	up
ACTN1	-0.390855	0.0566583	down		STMN1	0.172134	0.0396775	up
PPA1	-0.389928	0.0570207	down		GBP2	1.6419	0.0398308	up
HSP90B1	-0.298981	0.0576303	down		DGAT2	1.76498	0.03996	up
CLEC11A	-0.484691	0.0576947	down		ZCCHC3	0.332536	0.03996	up
GTF3C4	-0.450099	0.0577383	down		FOXN3	0.491909	0.0399891	up
CDC42EP3	-0.71905	0.058699	down		NOA1	0.498484	0.0399891	up
LYAR	-0.521078	0.0597474	down		SQSTM1	0.362722	0.0401739	up
COA6	-0.472558	0.0597736	down		RFX3	0.994861	0.0408183	up
EMC7	-0.327308	0.0603405	down		ARPC5L	0.335757	0.041077	up
ATP6V0E2-AS1	-3.5371	0.0619885	down		PCBP2	0.224975	0.0418482	up
PSME3	-0.323565	0.0643621	down		FBXO7	0.220241	0.0418639	up
GPX1	-0.252843	0.0653045	down		SYNRG	0.445451	0.0419828	up
NCLN	-0.393361	0.0653045	down		IGF2R	1.04293	0.0434524	up
FUT11	-0.6211	0.0657821	down		CPQ	0.941717	0.0435009	up
RFK	-0.334401	0.0659828	down		MAST4	0.595819	0.0435009	up
HMGCS1	-0.812558	0.0669868	down		TRAC	2.00772	0.0435009	up
HEXB	-0.408682	0.0680569	down		DZIP3	0.967511	0.0435056	up
ZNF593	-0.336101	0.0698122	down		BAALC	0.67914	0.043537	up
GAL	-2.04741	0.0714645	down		BST2	0.254587	0.043585	up
C10orf54	-0.622491	0.0743011	down		LPGAT1	0.677489	0.0441144	up
S100A4	-0.476104	0.0743011	down		CKLF	0.321133	0.0451702	up
TMEM158	-2.95503	0.0761664	down		FAM175A	0.593839	0.0461151	up
IMP4	-0.388469	0.0775069	down		TES	0.532323	0.0463529	up
JUNB	-0.37503	0.0781175	down		TMCC1	1.01341	0.0467419	up
SERPINB9	-0.574437	0.0781175	down		RASSF5	0.37912	0.0471651	up
WDR36	-0.380772	0.0781301	down		AC006077.3	2.51001	0.0472438	up
NOG	-3.09007	0.078369	down		KDM6B	0.998644	0.0478531	up
UCA1	-2.74391	0.0786149	down		MAPK1	0.386955	0.0482799	up
HOMER3	-1.40327	0.0786912	down		PIGT	0.426164	0.0487942	up
CSGALNACT2	-1.0616	0.0816163	down		KIAA1522	1.71956	0.0490145	up
DLG5	-3.44108	0.08186	down		KCNE5	1.1761	0.0500425	up
KCNN4	-0.563245	0.0822958	down		TCF4	0.443818	0.0512003	up
LDLR	-0.417683	0.0832612	down		ZNF506	1.06975	0.0512674	up
MINA	-0.663337	0.0832612	down		SEC11A	0.198781	0.0515406	up
RP11-505K9.5	-4.17217	0.0832933	down		CRISP3	3.08378	0.0517788	up
DEPTOR	-0.544583	0.0837266	down		DNAJC1	0.604673	0.0522097	up
SLC8A3	-1.61576	0.0837266	down		ZBTB34	0.699796	0.0522225	up
HOPX	-1.73979	0.0859225	down		CAPZB	0.286706	0.052526	up
FAM129B	-0.56736	0.0864123	down		LINC00869	1.22338	0.0537362	up
CCL23	-1.29211	0.0888512	down		ARRDC3	0.689722	0.0537492	up
LTV1	-0.812083	0.0888512	down		ZNF836	0.995738	0.0537492	up
DAG1	-0.848253	0.0910274	down		SRP14	0.190651	0.0538331	up
RRP7BP	-1.87037	0.0944675	down		RP11-73K9.3	2.65024	0.0541596	up
YWHAG	-0.264233	0.0950189	down		ABHD8	0.834396	0.0541718	up
C17orf89	-0.254741	0.0952561	down		TFPI	0.667124	0.0541718	up
DESI1	-0.469389	0.0952561	down		FRYL	0.453579	0.0543648	up
SREBF1	-0.481281	0.0952561	down		SPIB	0.945202	0.0543648	up
SYT2	-1.18234	0.0952561	down		SPINT2	0.245498	0.0546318	up
PUS1	-0.516473	0.0974341	down		SHMT1	0.473832	0.0549345	up
NDUFAF2	-0.653492	0.0975194	down		MCTP2	0.705238	0.0549553	up
NDUFAB1	-0.222415	0.0985127	down		RFTN1	0.450643	0.055426	up
FAM198B	-0.822706	0.0992345	down		GTPBP2	0.657865	0.055446	up
MYLK	-2.54161	0.099592	down		LPP	1.33817	0.0556197	up
ACER3	-0.844029	0.0998408	down		SEPT1	0.967179	0.0557872	up
					IFITM2	0.576602	0.0561276	up
					FBXO46	0.44061	0.0564909	up
					IQGAP1	0.340619	0.0564909	up
					CHSY1	0.388696	0.0570134	up
					S100A9	1.63672	0.0570134	up
					ACTG1	0.220678	0.0571439	up
					XIAP	0.522112	0.0571439	up
					GNG2	0.42073	0.0574285	up
					HIST2H2AC	0.877801	0.0579341	up
					DEPDC1B	0.399687	0.0588102	up
					FRAT2	0.490973	0.058924	up
					NOD2	1.89198	0.0590992	up
					PHF8	0.510046	0.0590992	up
					MVB12B	1.13518	0.0591028	up
					ATXN7	0.584471	0.0604059	up
					JADE2	0.692336	0.0607583	up
					RP11-466H18.1	0.219016	0.0610335	up
					BCL2L12	0.288027	0.0613203	up
					FXYD6	3.07435	0.0613328	up
					KIAA1671	4.49068	0.0622821	up
					SIN3A	0.487719	0.0624246	up
					RP3-325F22.5	2.54609	0.0628451	up
					SLC1A4	0.327109	0.0628451	up
					ZNF358	0.745489	0.0628451	up
					CCPG1	1.09285	0.0632991	up
					ZMAT3	0.630608	0.0635159	up
					PRKCQ	0.563207	0.0636398	up
					HIST1H2BG	0.76726	0.0638601	up
					PHF21A	0.839635	0.0638601	up
					SCAMP2	0.287464	0.0643627	up
					LBH	0.917884	0.0654112	up
					C10orf11	0.869242	0.0654423	up
					C12orf76	0.485777	0.0655509	up
					PNRC1	0.429897	0.0656024	up
					ELOVL3	2.03868	0.065675	up
					RNVU1-19	2.51873	0.0660913	up
					SMYD3	0.37223	0.0668826	up
					AURKA	0.267835	0.0668996	up
					RAP2C	0.571968	0.0670056	up
					GEMIN8	0.498133	0.0670212	up
					LBR	0.221487	0.0675793	up
					PTTG1	0.249429	0.067714	up
					NCKAP1L	0.245202	0.0677758	up
					CDH23	2.04025	0.0679242	up
					KIF14	0.651345	0.0680871	up
					SALL2	1.00987	0.0681345	up
					MKLN1	0.398092	0.0681391	up
					NFATC3	0.416235	0.0684681	up
					WIPF2	0.349508	0.0684681	up
					C15orf39	0.398388	0.0689082	up
					TUBB	0.178864	0.0689331	up
					RP11-284F21.9	3.61074	0.0699112	up
					HERC3	0.945254	0.0700675	up
					IGKC	2.25897	0.0701733	up
					IVNS1ABP	0.309387	0.070329	up
					GPR153	3.14231	0.0708131	up
					CDC25C	0.60576	0.070958	up
					DHRS3	0.630955	0.0710705	up
					MICU1	0.431871	0.0710705	up
					NMNAT3	0.849534	0.0712097	up
					CCDC69	0.520765	0.0713137	up
					CCR3	2.47601	0.0714221	up
					RAB37	0.427025	0.0723432	up
					OPN3	0.374779	0.0727611	up
					KIAA0226L	1.78156	0.0728333	up
					RAPGEF1	0.541303	0.0729112	up
					FAM46A	0.391164	0.0736478	up
					ARHGAP1	0.444796	0.0737351	up
					UBR5-AS1	1.33229	0.0742176	up
					TM7SF3	0.240297	0.0743968	up
					ANKRD13A	0.435546	0.0751027	up
					S100A8	2.82763	0.0752271	up
					ABHD4	1.19197	0.0752528	up
					CTC-575D19.1	0.257717	0.0752528	up
					IDUA	3.31624	0.0752528	up
					KLRD1	1.84208	0.0752528	up
					PRKACA	0.349989	0.0752528	up
					EPS15	0.403726	0.0760164	up
					LINC00152	0.351036	0.076153	up
					LMCD1	2.79923	0.076153	up
					SSTR2	2.16939	0.0768866	up
					UQCRB	0.211842	0.0775962	up
					PPP2R5C	0.295033	0.0778703	up
					IRF7	1.03161	0.0781456	up
					ZNF853	1.58688	0.0783127	up
					PAIP2B	1.31699	0.0789493	up
					CXCR4	0.311865	0.0789865	up
					AHSA2	1.37908	0.0798725	up
					PAG1	0.370211	0.0805843	up
					AEBP1	1.14748	0.0807113	up
					ZSWIM4	1.74206	0.0812826	up
					FGFR1	1.07457	0.0822173	up
					NEDD4L	0.608291	0.082544	up
					TCEAL3	0.624756	0.082544	up
					SSBP2	0.584546	0.0834928	up
					RP11-475C16.1	0.206616	0.0840372	up
					PIGR	2.86093	0.0841517	up
					KRCC1	0.499279	0.0851154	up
					PNPLA4	0.449567	0.0852087	up
					SMAD7	3.00807	0.0852942	up
					MS4A2	0.789199	0.0853701	up
					ACTR10	0.360145	0.0854009	up
					AC006978.6	0.899397	0.0854205	up
					C21orf58	0.942289	0.0857847	up
					VAV3	0.486545	0.0863352	up
					CALM3	0.214011	0.0876447	up
					PTX3	3.29854	0.0876541	up
					AAK1	0.484788	0.0877186	up
					ZNF618	0.659918	0.0877462	up
					LAMB2	2.00267	0.0889344	up
					HIST1H4B	2.59388	0.0890432	up
					STAT1	0.275182	0.0890432	up
					MTMR1	0.60422	0.0892328	up
					NUAK2	2.97806	0.0896965	up
					AES	0.271137	0.0899207	up
					IGBP1	0.343061	0.0899207	up
					RP5-867C24.4	2.84427	0.0899207	up
					UBL7	0.542631	0.0899387	up
					SSH2	0.414075	0.0902766	up
					MYNN	0.612805	0.0903427	up
					ZNF691	0.883885	0.0903427	up
					RAP2C-AS1	4.11113	0.0908629	up
					TLN1	0.445937	0.0908629	up
					C16orf87	0.587761	0.0926184	up
					MICU2	0.534862	0.0926184	up
					MPP1	0.2437	0.0926184	up
					SUCO	0.455015	0.092721	up
					AC142472.6	3.57715	0.0928495	up
					DCBLD2	0.682433	0.0928702	up
					PRF1	1.1935	0.0937772	up
					EPB41L2	0.526852	0.0938822	up
					TEAD3	2.8023	0.0941218	up
					SRP14-AS1	1.66138	0.0946314	up
					ACADVL	0.349509	0.0949254	up
					JAK1	0.37102	0.0949254	up
					CTD-2376I20.1	3.71982	0.0953539	up
					MARK3	0.401598	0.0955429	up
					TAGAP	0.639681	0.0955429	up
					EML2	0.425037	0.0957881	up
					MR1	0.632761	0.0957881	up
					KLHL24	0.687847	0.0961105	up
					LPAR5	0.626253	0.0964553	up
					RORA	3.41928	0.0966479	up
					ACO1	0.356471	0.0969658	up
					SMARCAL1	0.692811	0.0973631	up
					PDK3	0.445525	0.0974349	up
					NFATC2	0.442186	0.0979268	up
					IL18	0.682216	0.0984209	up
					PPP1R12A	0.570197	0.0986405	up
					PLCG2	0.338734	0.0986424	up
					RNF213	0.458302	0.09868	up
					PAOX	1.0239	0.0986865	up
					R3HDM2	0.650964	0.0986865	up
					ZNF493	1.49587	0.0986865	up
					PFDN5	0.181162	0.0990186	up
					JAML	-1.71389	3.13244e-23	down
					CD300A	-2.31302	2.89647e-20	down
					PIM1	-0.813201	3.17719e-19	down
					FAM101B	-0.742275	2.85622e-16	down
					TESC	-0.808625	3.43185e-16	down
					TUBA4A	-1.14894	4.08678e-16	down
					HPGD	-1.6615	2.0131e-14	down
					CYP1B1	-2.65552	2.03327e-14	down
					DUSP4	-1.62854	2.60444e-14	down
					RAB31	-0.766985	4.58765e-14	down
					FCER1A	-1.24724	6.49552e-13	down
					S100A4	-0.7254	6.57354e-13	down
					HSPA5	-0.631787	8.97807e-13	down
					TFRC	-0.718643	4.28993e-12	down
					BCAT1	-0.649525	4.63216e-12	down
					CD1A	-3.31026	7.14011e-12	down
					HBE1	-1.34926	7.57526e-12	down
					CECR5	-1.05005	1.46469e-11	down
					IL6R	-2.53558	2.16823e-11	down
					LDHA	-0.776984	2.59018e-11	down
					SELPLG	-1.01003	8.76342e-11	down
					IL17RA	-1.09285	1.13338e-10	down
					IL1B	-1.41794	1.16409e-10	down
					LAPTM4B	-0.582355	1.71936e-10	down
					CALR	-0.522107	2.43104e-10	down
					GPX1	-0.568271	3.94196e-10	down
					CPA3	-0.782904	1.51098e-09	down
					HBG2	-0.972783	1.898e-09	down
					CD34	-1.41293	4.88003e-09	down
					SLC45A3	-1.09392	4.88003e-09	down
					CLEC10A	-2.8434	9.33025e-09	down
					INSIG1	-0.735398	1.05171e-08	down
					ID1	-2.10939	1.9829e-08	down
					GLUL	-0.706573	2.13566e-08	down
					CD1C	-3.23174	3.45709e-08	down
					MPZL2	-1.97485	3.54884e-08	down
					S100A6	-0.473592	7.08233e-08	down
					GNPDA1	-1.67918	7.6267e-08	down
					CHST2	-2.36773	8.37485e-08	down
					ATP2A2	-0.667535	8.43717e-08	down
					STXBP5	-0.766896	9.58519e-08	down
					PHACTR1	-1.06746	9.85142e-08	down
					CD1E	-3.48021	1.01026e-07	down
					HSPA8	-0.482074	1.20788e-07	down
					CD47	-0.616345	2.28389e-07	down
					HSPE1	-0.437446	2.91024e-07	down
					CCND2	-0.561482	4.2909e-07	down
					CCR1	-1.40215	4.36484e-07	down
					DUSP3	-1.32325	4.94714e-07	down
					NME1	-0.46197	5.4131e-07	down
					SLC2A5	-1.62348	9.87744e-07	down
					FADS1	-0.678217	9.96269e-07	down
					CRLS1	-0.664795	1.77582e-06	down
					MGST2	-0.560276	1.86439e-06	down
					RBPJ	-0.765644	1.86439e-06	down
					SRM	-0.733328	1.87479e-06	down
					TNFSF13B	-1.20898	2.10245e-06	down
					SLC43A3	-0.51108	2.60308e-06	down
					SRSF2	-0.38109	2.61789e-06	down
					CLU	-1.37984	3.43327e-06	down
					PRDX3	-0.494518	3.43568e-06	down
					CFP	-2.19597	3.53723e-06	down
					ITGA6	-1.66663	3.54625e-06	down
					MPO	-1.05912	3.74749e-06	down
					MANF	-0.498396	3.81174e-06	down
					PA2G4	-0.479534	4.2769e-06	down
					ANXA5	-1.02444	4.43193e-06	down
					HRH2	-1.76256	4.43214e-06	down
					CCT2	-0.384517	4.65677e-06	down
					IGFBP7	-0.79446	4.84717e-06	down
					HERPUD1	-0.929787	4.9232e-06	down
					APOL4	-2.22375	6.08627e-06	down
					CYCS	-0.424384	7.02514e-06	down
					CEBPB	-0.735578	8.75567e-06	down
					PECAM1	-1.11978	9.45516e-06	down
					SLC39A14	-1.02231	1.01167e-05	down
					RAB27B	-0.934131	1.10713e-05	down
					SAMHD1	-0.755682	1.18086e-05	down
					TMEM173	-0.899348	1.22644e-05	down
					CLEC11A	-0.67663	1.38089e-05	down
					CKAP4	-1.09735	1.41994e-05	down
					HACD3	-0.624026	1.60524e-05	down
					FADS2	-0.492064	1.75996e-05	down
					DANCR	-0.772365	1.91888e-05	down
					LAMTOR1	-0.355453	1.93929e-05	down
					CEACAM4	-3.77189	2.71238e-05	down
					PTAFR	-0.889772	3.13536e-05	down
					GDF11	-1.04312	3.15988e-05	down
					GCSAML	-0.980026	3.95501e-05	down
					KIAA0125	-0.752564	4.2859e-05	down
					RAB32	-0.865466	4.41385e-05	down
					ODC1	-0.41681	4.66945e-05	down
					TIMP3	-0.722944	6.25907e-05	down
					PRDX4	-0.550546	6.36993e-05	down
					CHCHD10	-0.712343	7.01985e-05	down
					NECTIN1	-1.21247	7.1635e-05	down
					NAA38	-0.401591	7.31604e-05	down
					MAPKAPK3	-0.436489	9.25195e-05	down
					C10orf128	-2.87773	9.26877e-05	down
					DEPTOR	-1.14282	9.66539e-05	down
					PRDX1	-0.449118	0.000107481	down
					SRSF7	-0.329973	0.000119262	down
					SFXN4	-0.584831	0.000122085	down
					TMEM147	-0.484401	0.000125386	down
					ID2	-0.707266	0.000131452	down
					FSCN1	-0.549675	0.000152105	down
					PNKD	-0.685986	0.000167424	down
					MRPL4	-0.483909	0.000193371	down
					HSP90AA1	-0.413583	0.000201155	down
					PROK2	-1.38025	0.000209752	down
					SUSD3	-1.09336	0.000225067	down
					CMPK2	-0.774981	0.000249538	down
					NOP16	-0.500972	0.000249877	down
					POLR1C	-0.658722	0.000303031	down
					CCT5	-0.328803	0.000306442	down
					TMEM163	-2.23989	0.000326322	down
					FAM26F	-0.697595	0.000332567	down
					ENO1	-0.297738	0.000342272	down
					DDX21	-0.463772	0.000382232	down
					PTRF	-0.585784	0.000382232	down
					GTF3A	-0.383784	0.000396415	down
					SNHG17	-0.748792	0.000401394	down
					CD1D	-2.29056	0.000412213	down
					PIM2	-0.485321	0.00048004	down
					KLF1	-0.784673	0.000514845	down
					MINA	-1.09656	0.000533744	down
					VDAC1	-0.398153	0.00054517	down
					SCD	-0.363413	0.000560216	down
					NCL	-0.289806	0.000578441	down
					GFOD1	-0.82105	0.000619096	down
					TIMP1	-0.656027	0.000632669	down
					AHSP	-4.64391	0.000659576	down
					DCTPP1	-0.385254	0.000659576	down
					QPCT	-3.16033	0.000718649	down
					JUNB	-0.51416	0.000726109	down
					HBB	-0.771979	0.000780698	down
					FAM19A2	-1.85194	0.00078333	down
					ARSB	-0.92137	0.000787488	down
					TAL1	-0.619911	0.000832587	down
					SPN	-0.479593	0.000879889	down
					TRIAP1	-0.439931	0.000902577	down
					STARD7	-0.276038	0.000908288	down
					NME4	-0.390655	0.000915957	down
					GNAI1	-1.48579	0.000916413	down
					HSPD1	-0.33337	0.000961774	down
					WDR4	-0.499489	0.000970223	down
					XBP1	-0.389813	0.000999123	down
					DBI	-0.279944	0.00105422	down
					C6orf25	-1.27574	0.00106815	down
					OAF	-0.765857	0.00108385	down
					VMA21	-0.326793	0.00108385	down
					MYC	-0.680335	0.00113532	down
					AIMP2	-0.435822	0.00116858	down
					AUP1	-0.45845	0.00121647	down
					PRELID1	-0.392882	0.00125678	down
					PRTN3	-1.07939	0.00128149	down
					KRT1	-1.57276	0.00128871	down
					OSM	-1.04719	0.0014548	down
					MRPL3	-0.368342	0.00146973	down
					DHCR24	-0.434833	0.00148206	down
					SLIRP	-0.337201	0.00149033	down
					ATP5G3	-0.249457	0.00157803	down
					ARG2	-1.53765	0.00161796	down
					POLR3K	-0.393673	0.00168331	down
					BLVRB	-0.603693	0.00169064	down
					HMGCS1	-0.633251	0.00169064	down
					AMMECR1	-0.819555	0.00170694	down
					XK	-1.30378	0.0017102	down
					SYT2	-2.19869	0.00179467	down
					KCNN4	-0.932722	0.00182733	down
					TXNL4A	-0.367679	0.00182822	down
					NLRP3	-1.27987	0.0018407	down
					SDF2L1	-0.462178	0.00189283	down
					MRPL36	-0.656613	0.00195615	down
					LCP2	-0.68097	0.00196684	down
					PKIB	-1.47414	0.00204089	down
					WDR5	-0.405308	0.0021068	down
					C10orf54	-1.00953	0.00221419	down
					P2RY8	-0.648229	0.00222399	down
					SCN4B	-4.71484	0.00223603	down
					MS4A4A	-1.99496	0.00230666	down
					DOK1	-0.61407	0.00231813	down
					MRPS25	-0.352801	0.00231813	down
					NOLC1	-0.620752	0.00243352	down
					CISH	-0.685099	0.00250234	down
					MRTO4	-0.580408	0.00251622	down
					C20orf24	-0.459846	0.00268844	down
					ABCC4	-0.456983	0.00298687	down
					TRIM71	-5.26823	0.00300375	down
					UBQLN1	-0.442925	0.0030278	down
					PTGES3	-0.267227	0.00313816	down
					SPARC	-0.92602	0.00318339	down
					MRPL20	-0.301545	0.00322379	down
					PSMG1	-0.408837	0.0033311	down
					LYAR	-0.622232	0.00340464	down
					RUNX3	-0.42896	0.00347774	down
					PSME3	-0.40619	0.00352203	down
					FAM206A	-3.26847	0.00355021	down
					HSPH1	-0.448942	0.00360142	down
					MTCH2	-0.286121	0.0036252	down
					TRMT10C	-0.530212	0.00364173	down
					NMU	-5.50118	0.0037092	down
					NIP7	-0.534035	0.00380632	down
					CXorf21	-1.74889	0.00391038	down
					TSC22D1	-0.379529	0.0039284	down
					UROD	-0.344736	0.00402918	down
					ADAP2	-3.66194	0.00414141	down
					KCNQ5	-1.42169	0.00415133	down
					NDFIP1	-0.510514	0.00416417	down
					PGK1	-0.32433	0.00416417	down
					BOLA3-AS1	-1.31862	0.00438697	down
					PLEKHG3	-2.48828	0.00439196	down
					SRSF1	-0.273335	0.00465756	down
					SNCA	-0.60333	0.004693	down
					SNHG3	-0.521596	0.00474429	down
					AC093673.5	-1.23298	0.00474794	down
					GAPDH	-0.270023	0.00492741	down
					P2RY6	-2.55876	0.00492741	down
					ENHO	-4.04268	0.00499194	down
					NOG	-4.6701	0.00527216	down
					CX3CR1	-1.32337	0.00530779	down
					HOPX	-2.27783	0.00531363	down
					MOB3B	-1.63862	0.00543747	down
					LMO2	-0.614685	0.00546717	down
					SSR1	-0.274704	0.00549327	down
					NRGN	-0.584775	0.0055486	down
					ZNF593	-0.474678	0.00560258	down
					GAS2L1	-1.5565	0.00579696	down
					TIMM10	-0.351763	0.00588738	down
					SPINK2	-1.5457	0.00593489	down
					DUSP23	-0.573342	0.00624982	down
					TTLL12	-0.421238	0.00636056	down
					WNT5B	-3.84802	0.0063629	down
					HNRNPAB	-0.383079	0.00639043	down
					IGLL1	-0.538904	0.00643088	down
					GAR1	-0.390339	0.00665152	down
					SERBP1	-0.277764	0.00665152	down
					TFAM	-0.433457	0.006717	down
					CCL2	-2.10039	0.00684781	down
					NCBP2-AS2	-0.60412	0.00684986	down
					RABEPK	-0.540136	0.00697303	down
					TMEM206	-0.911271	0.00699783	down
					STOM	-0.44229	0.00719219	down
					DHX9	-0.336449	0.00727292	down
					FAM212A	-0.791134	0.00732866	down
					FLNC	-4.82887	0.00732999	down
					ALOX5	-3.43225	0.00738412	down
					RAN	-0.239066	0.00751071	down
					BCL2	-0.792206	0.00754996	down
					EMC8	-0.439676	0.00759733	down
					PIGW	-0.53366	0.00762305	down
					SLC16A1	-0.542583	0.00762553	down
					HSPG2	-0.936176	0.00770663	down
					TSR1	-0.498276	0.00776152	down
					FJX1	-2.41281	0.00834391	down
					TMEM38B	-0.566841	0.00839367	down
					NHP2	-0.352243	0.00846936	down
					TAF9	-0.408661	0.00846936	down
					JTB	-0.293922	0.0085325	down
					SCO1	-0.438656	0.00860307	down
					EPRS	-0.58545	0.0086961	down
					TRAM2	-0.820482	0.00887396	down
					CA8	-0.943233	0.00896466	down
					DHCR7	-0.398388	0.00896466	down
					PWWP2B	-0.852002	0.00900594	down
					CHCHD7	-0.352666	0.0091808	down
					MYH10	-0.946507	0.00922759	down
					PDSS1	-1.02474	0.00925554	down
					JAK3	-0.573896	0.00955896	down
					MYBBP1A	-0.708053	0.00958738	down
					CBX2	-0.821294	0.0097271	down
					RHOU	-2.36569	0.0097271	down
					C1QBP	-0.35592	0.00980271	down
					NIPA2	-0.431531	0.00980392	down
					CMC1	-0.731133	0.0098741	down
					DCUN1D5	-0.46581	0.0098741	down
					YWHAG	-0.287288	0.00992551	down
					MRPS12	-0.413141	0.0101447	down
					NXT1	-0.355376	0.0101447	down
					GTPBP4	-0.481598	0.0102037	down
					PF4	-3.55345	0.010338	down
					TFEC	-0.961993	0.0105209	down
					AIMP1	-0.576045	0.0105387	down
					IMP3	-0.307793	0.0105879	down
					EBNA1BP2	-0.395918	0.0106887	down
					ATP6V0A2	-0.390704	0.0107071	down
					FAM98A	-0.642971	0.0107071	down
					PRAM1	-0.81366	0.0107071	down
					H2AFY	-0.234653	0.0107824	down
					SVIP	-0.337951	0.0107853	down
					CD164	-0.318325	0.0109054	down
					GPR35	-1.38655	0.0110948	down
					DDX18	-0.422364	0.0112256	down
					PITPNM2	-1.92393	0.011257	down
					STON2	-1.20785	0.0118537	down
					HBG1	-0.78688	0.0118803	down
					TMEM158	-3.934	0.0119087	down
					DDX24	-0.412727	0.0120411	down
					HTRA2	-0.533492	0.0120482	down
					SHB	-3.39274	0.0121284	down
					MDH2	-0.26029	0.0122154	down
					SNHG9	-0.713485	0.0125742	down
					YBX3	-0.31332	0.0126577	down
					GRWD1	-0.421503	0.0127344	down
					OGFRL1	-0.655324	0.0127405	down
					GLYCTK	-2.37345	0.0128501	down
					RPN1	-0.353793	0.0129602	down
					MFSD2A	-1.77867	0.0129664	down
					DESI2	-0.778824	0.0130449	down
					SSBP1	-0.275362	0.0135283	down
					FTL	-0.21543	0.0136843	down
					AC147651.4	-3.71781	0.0137571	down
					TFB2M	-0.733964	0.0137909	down
					FAM198B	-1.21518	0.0143402	down
					CANX	-0.227197	0.0146242	down
					TMEM123	-0.377919	0.0147599	down
					HDAC7	-0.625788	0.0148516	down
					LRRC58	-0.459424	0.0148516	down
					SSBP4	-0.482659	0.0148516	down
					SYNGR1	-0.559884	0.0152378	down
					UQCRFS1	-0.275484	0.0154796	down
					STAB1	-1.51762	0.0154887	down
					CORO1C	-0.371583	0.0155653	down
					STRAP	-0.294228	0.0155759	down
					C17orf89	-0.337047	0.0158624	down
					NIFK	-0.402018	0.0158624	down
					MRPL14	-0.382791	0.0158633	down
					YRDC	-0.492825	0.0160031	down
					SCO2	-0.462384	0.0161549	down
					SLC30A1	-0.625196	0.0163594	down
					RRP12	-0.719033	0.0164047	down
					MARVELD1	-0.583703	0.0164313	down
					RFK	-0.384423	0.0164313	down
					EI24	-0.296395	0.0166833	down
					EEF1E1	-0.396788	0.0167918	down
					SLC19A1	-0.638176	0.0167918	down
					C1orf162	-1.05278	0.017014	down
					MINPP1	-0.40151	0.017014	down
					CCR2	-0.847142	0.0173721	down
					PFN2	-3.25623	0.017492	down
					PDCD6IPP2	-0.685678	0.0177472	down
					IER2	-0.329042	0.0178845	down
					MMAB	-0.505196	0.0180072	down
					SLC25A32	-0.560759	0.0181021	down
					SLC35B1	-0.371638	0.0181021	down
					MRPL24	-0.378741	0.018143	down
					TMEM70	-0.380308	0.0181852	down
					CLN5	-0.954544	0.0183325	down
					IFNGR1	-0.847704	0.0185805	down
					VDR	-1.82154	0.0186776	down
					HSPA9	-0.403776	0.0187721	down
					ATP2B4	-0.545506	0.0189047	down
					SURF4	-0.25891	0.0189796	down
					ZNHIT6	-0.724862	0.0189831	down
					SEH1L	-0.389205	0.019138	down
					COA4	-0.326559	0.0197777	down
					PAICS	-0.277958	0.0199257	down
					HHEX	-0.639031	0.0206355	down
					TRA2B	-0.260257	0.0209613	down
					MYL4	-1.15058	0.021314	down
					PROS1	-1.86337	0.0215883	down
					CISD1	-0.414195	0.0219771	down
					ABRACL	-0.263097	0.0221298	down
					ACOT11	-2.05988	0.0224896	down
					LYL1	-0.515587	0.0228856	down
					KNOP1	-0.645501	0.0232007	down
					TEX261	-0.485672	0.0233697	down
					FKBP4	-0.350696	0.0238978	down
					BATF	-0.683584	0.0238996	down
					TBRG4	-0.548202	0.0240466	down
					NDUFAB1	-0.24257	0.0240616	down
					PVT1	-1.89205	0.0240616	down
					HN1L	-0.336914	0.024334	down
					LARS	-0.399009	0.0245719	down
					SLC5A6	-0.64141	0.0245719	down
					NOP58	-0.411997	0.0247277	down
					AK2	-0.28321	0.0248651	down
					MAN1A1	-0.577993	0.0249257	down
					FGL2	-0.875404	0.0249292	down
					NAA20	-0.321928	0.0249292	down
					GP1BA	-1.59771	0.0250014	down
					LMO4	-0.376445	0.0253381	down
					FLVCR1	-0.637977	0.0254492	down
					ATP1B3	-0.383339	0.025473	down
					TMEM33	-0.335313	0.0255852	down
					LAT2	-0.423785	0.0257049	down
					PITHD1	-0.366765	0.0260614	down
					TFDP1	-0.321714	0.0272299	down
					BNIP3	-0.846522	0.0274011	down
					CTD-2341M24.1	-4.81101	0.0275138	down
					SF3B5	-0.245763	0.0275247	down
					FAM178B	-1.50425	0.0277883	down
					MSMO1	-0.45905	0.0281321	down
					LIX1L	-0.386044	0.0284503	down
					FXN	-0.596435	0.0284851	down
					MIEF1	-0.443072	0.0287378	down
					PTGS1	-0.599179	0.0287378	down
					SLC38A5	-0.522292	0.0287378	down
					CSF1R	-1.88861	0.0287824	down
					LSM10	-0.489663	0.0292087	down
					ZYG11B	-0.700121	0.0292244	down
					CUL4A	-0.389509	0.0294454	down
					QDPR	-0.315779	0.0295435	down
					RANBP1	-0.385712	0.0300271	down
					CD40	-1.50835	0.030961	down
					SYNGR2	-0.248955	0.0311339	down
					CDC42EP4	-0.910335	0.0311513	down
					CAT	-0.275714	0.0314374	down
					RELT	-0.736664	0.0314381	down
					DKC1	-0.271246	0.03209	down
					TLR10	-1.23024	0.03209	down
					GPA33	-3.70313	0.0327026	down
					MGST1	-0.37877	0.033373	down
					RP11-505K9.5	-4.51701	0.033373	down
					HBD	-0.675731	0.0334582	down
					RAE1	-0.357818	0.0337935	down
					LRRC59	-0.371506	0.0338874	down
					POP7	-0.288345	0.0340411	down
					DDAH1	-1.97721	0.0345248	down
					TCTN3	-0.586422	0.0348306	down
					SPIN4	-0.313599	0.0349075	down
					SOS1	-0.547166	0.0352289	down
					SRSF3	-0.218183	0.0353543	down
					TMEM144	-1.21194	0.0353543	down
					INAFM2	-0.652275	0.0357443	down
					NSDHL	-0.438087	0.0357443	down
					TIMM50	-0.399141	0.0357443	down
					ARRB2	-0.329417	0.0359617	down
					BOLA3	-0.417742	0.0359617	down
					TRH	-2.8025	0.0359617	down
					MMRN1	-1.45117	0.0361968	down
					TMEM97	-0.406766	0.0362407	down
					RPARP-AS1	-0.767747	0.036392	down
					FAM136A	-0.45679	0.0364762	down
					MRC1	-2.56098	0.036694	down
					ATP6V0E2	-0.974433	0.0368266	down
					NNAT	-2.78508	0.0368752	down
					CD93	-1.21547	0.0373455	down
					IL13RA1	-1.55951	0.0374793	down
					ISOC1	-0.432697	0.0374793	down
					CD33	-0.652848	0.0381934	down
					PFAS	-0.440999	0.0383048	down
					TSPAN14	-0.51952	0.038561	down
					MUC1	-2.81192	0.0386306	down
					FDPS	-0.284381	0.0391211	down
					AE000661.37	-0.878776	0.0391417	down
					KLHL21	-0.663818	0.0391417	down
					NCF2	-1.4643	0.0391417	down
					MCM6	-0.3041	0.0392402	down
					SLC29A1	-0.385765	0.0393106	down
					CCT6A	-0.230979	0.0393823	down
					GALM	-0.642081	0.0398308	down
					IMP4	-0.377457	0.0398308	down
					DDX31	-0.969554	0.03996	down
					SNHG15	-0.506427	0.0408183	down
					IL27RA	-0.668834	0.0408388	down
					PAK1	-0.425454	0.0412009	down
					BTLA	-3.43303	0.0413425	down
					ZPR1	-0.493168	0.0414523	down
					NAT10	-0.345626	0.0416653	down
					TMCO1	-0.274811	0.041775	down
					SAMM50	-0.288782	0.0418639	down
					COLGALT1	-0.315203	0.0428715	down
					CPT1A	-0.312932	0.0429569	down
					SLC1A5	-0.288487	0.0431826	down
					SLC25A46	-0.526485	0.0431826	down
					ZNF765	-0.768435	0.0432819	down
					ITGB1BP1	-0.421072	0.0434303	down
					PHB	-0.293109	0.0434524	down
					TMIGD2	-0.92861	0.0434524	down
					B3GALT6	-0.450329	0.0435009	down
					HK1	-0.360882	0.0435009	down
					PRMT5	-0.329271	0.0435009	down
					RDH10	-1.31107	0.0438137	down
					MRPS15	-0.35632	0.0439556	down
					ACPP	-2.89519	0.0440123	down
					NCLN	-0.496306	0.0444974	down
					SCARF1	-1.20956	0.0445145	down
					NDUFAF4	-0.60938	0.0446426	down
					ELANE	-1.32728	0.0446701	down
					ATIC	-0.280623	0.044912	down
					LRG1	-2.12226	0.044912	down
					CHCHD1	-0.31121	0.0450426	down
					PLCB2	-0.821611	0.0456033	down
					DISC1	-1.36938	0.0463529	down
					PSMA7	-0.312233	0.0463529	down
					THOC1	-1.21293	0.0463529	down
					LRR1	-0.238705	0.0464511	down
					CAMK2G	-0.966998	0.0465705	down
					FHL2	-0.607624	0.047266	down
					TMEM109	-0.223041	0.047266	down
					CAD	-0.378167	0.0473978	down
					FAM129B	-0.766924	0.0474202	down
					HEXB	-0.367567	0.0474449	down
					TGM2	-2.22926	0.0477312	down
					ATP5F1	-0.237148	0.0478013	down
					AEN	-0.393474	0.0482799	down
					ETS2	-0.282611	0.0482799	down
					EVA1B	-0.798024	0.0482799	down
					ZFP36L1	-0.51164	0.0482799	down
					FASTKD2	-0.326334	0.0484261	down
					TRIM6	-1.47118	0.0484983	down
					PLP2	-0.30806	0.048773	down
					MGAT4B	-0.406966	0.0488428	down
					SPON2	-1.63242	0.0491523	down
					WDR36	-0.373177	0.0500425	down
					BCS1L	-0.608917	0.0507554	down
					RPL22L1	-0.217481	0.0507554	down
					PXN	-0.4796	0.0509603	down
					TCP1	-0.204513	0.0512674	down
					PHF5A	-0.313144	0.0516839	down
					SS18L2	-0.324607	0.0517099	down
					MGLL	-0.717469	0.0517788	down
					PTDSS1	-0.234596	0.0518076	down
					MALSU1	-0.331449	0.0520054	down
					RP5-1074L1.4	-3.32455	0.0523276	down
					LHX6	-4.24158	0.0524797	down
					USP39	-0.331717	0.052526	down
					FOXP4-AS1	-4.167	0.0529287	down
					UTP18	-0.400189	0.052943	down
					SNU13	-0.204939	0.0529599	down
					TNFAIP2	-0.682744	0.0532418	down
					PPT1	-0.363613	0.0536165	down
					CCL23	-1.27529	0.0537362	down
					SDSL	-1.05428	0.0538474	down
					SMIM4	-0.360917	0.0541857	down
					IDH1	-0.339613	0.054333	down
					PNP	-0.304527	0.0543843	down
					ASH1L-AS1	-1.05369	0.0544447	down
					FAM65C	-2.04492	0.054523	down
					SPR	-1.74792	0.054523	down
					DHODH	-0.818662	0.0547565	down
					CLEC12A	-0.930203	0.0549501	down
					COPRS	-0.28734	0.0551965	down
					PDDC1	-0.82875	0.0551965	down
					TSPAN18	-4.44499	0.055446	down
					INPP5F	-0.921809	0.0558693	down
					ARMC6	-0.497439	0.0558803	down
					ZNF175	-0.730136	0.0561675	down
					CARS2	-0.482342	0.0564909	down
					CDC42EP3	-0.596012	0.0564909	down
					ZMPSTE24	-0.328683	0.0564909	down
					BZW2	-0.280843	0.056631	down
					GMPR	-0.838289	0.0568797	down
					VDAC3	-0.210931	0.0570134	down
					ALG6	-0.549699	0.0570182	down
					CYP2S1	-2.22393	0.0572747	down
					KAZN	-2.51722	0.0574288	down
					POLE3	-0.212806	0.0578995	down
					LLPH	-0.377274	0.0579341	down
					TAGLN2	-0.268513	0.0582927	down
					ELK3	-0.534356	0.0583273	down
					CTA-293F17.1	-3.58374	0.0584031	down
					MINOS1	-0.369238	0.0586641	down
					PLCXD1	-0.504817	0.0588144	down
					HYOU1	-0.37298	0.058924	down
					SDCCAG3	-0.454107	0.058924	down
					DDX39A	-0.4299	0.0591028	down
					PPP2R2D	-0.555136	0.05927	down
					NOC3L	-0.62271	0.0599259	down
					SLBP	-0.305958	0.0608721	down
					MRPL35	-0.342598	0.0610078	down
					GTF2A2	-0.418926	0.0610335	down
					SIRPA	-0.613256	0.0614926	down
					SDPR	-1.03165	0.062534	down
					WDR74	-0.643257	0.062534	down
					UCHL3	-0.395464	0.0626723	down
					SET	-0.256949	0.0628451	down
					TIMM8A	-0.444836	0.0628771	down
					BCAP31	-0.286935	0.0628847	down
					PTMA	-0.242135	0.0628847	down
					RAD23B	-0.281999	0.0629787	down
					CRELD2	-0.436975	0.0636398	down
					MRPL15	-0.30556	0.0636398	down
					DPP10	-1.46503	0.0638601	down
					RAB5A	-0.538929	0.0638601	down
					TXN	-0.227894	0.0638601	down
					GATAD2A	-0.503916	0.0651626	down
					NFKBIE	-0.728976	0.0652713	down
					RP11-77P6.2	-3.07121	0.0652713	down
					CKB	-0.775716	0.0656024	down
					SEC13	-0.260202	0.065675	down
					SNHG16	-0.294254	0.065675	down
					WRNIP1	-0.472563	0.0662987	down
					NOP14	-0.428516	0.0668826	down
					DDIT4	-0.459104	0.0670056	down
					UBE2G2	-0.370438	0.0670056	down
					FDFT1	-0.208473	0.0673589	down
					STRA13	-0.498293	0.0673589	down
					REXO2	-0.442248	0.0675789	down
					NQO1	-0.698991	0.0675792	down
					TNFRSF13C	-2.90172	0.0676803	down
					RRP7BP	-1.69854	0.0677124	down
					LUC7L	-0.530686	0.0677758	down
					ENTPD1	-1.03996	0.0678214	down
					GAN	-0.724244	0.0684681	down
					LAMP1	-0.229641	0.0684681	down
					NUP54	-0.497231	0.0684681	down
					PPP1CC	-0.241219	0.0693665	down
					CPB1	-2.3323	0.0696811	down
					RGS10	-0.256665	0.0699534	down
					TNS1	-2.30306	0.0699534	down
					RPS6KA1	-0.307497	0.0703875	down
					EIF1AX	-0.362255	0.0710686	down
					EPX	-1.3995	0.0723432	down
					AC004791.2	-1.03799	0.0726325	down
					CTD-2562J17.6	-0.430053	0.072819	down
					LILRA5	-2.03117	0.0728333	down
					CMBL	-0.687238	0.0729163	down
					ATP6V0E2-AS1	-3.12844	0.0731237	down
					F2RL3	-1.14138	0.073601	down
					ID3	-1.82439	0.0748063	down
					LMNA	-0.556243	0.0752271	down
					PALD1	-1.37041	0.0752271	down
					SOCS3	-1.33946	0.0752528	down
					PPA1	-0.297562	0.0753759	down
					AK4	-0.677516	0.0755987	down
					UAP1L1	-0.864993	0.0766983	down
					PIEZO2	-3.72904	0.0768866	down
					SLC25A3	-0.187927	0.0769621	down
					TDG	-0.419243	0.0775962	down
					GPATCH4	-0.623335	0.0781456	down
					CTD-2619J13.23	-3.90898	0.0782125	down
					SLC7A5	-0.416234	0.0782125	down
					LILRA2	-0.998413	0.0783404	down
					SLC25A17	-0.497405	0.0784925	down
					MAK16	-0.538055	0.0791109	down
					LSR	-3.26741	0.079219	down
					MSRB3	-0.637866	0.0798725	down
					MYEOV	-4.62932	0.0803598	down
					PIM3	-0.246454	0.0805258	down
					ASGR1	-1.59629	0.0806116	down
					C10orf2	-0.766257	0.0812291	down
					NFE2L2	-0.707797	0.081635	down
					ZG16B	-1.47015	0.0817606	down
					SPP1	-3.0595	0.0818646	down
					NUDC	-0.29524	0.0834928	down
					ATP7B	-1.45153	0.0838033	down
					UAP1	-0.562918	0.0839919	down
					COPS3	-0.272618	0.0840372	down
					RP11-566K19.6	-0.821623	0.0847818	down
					TRMT1	-0.719703	0.085441	down
					SPCS3	-0.204006	0.0856367	down
					AHCY	-0.261898	0.0857847	down
					ABI3	-0.720575	0.0859132	down
					CALU	-0.396386	0.0864684	down
					CCND1	-1.64419	0.0864889	down
					EMP1	-2.32876	0.0864889	down
					TBCCD1	-1.25314	0.0870668	down
					CYC1	-0.236486	0.0878478	down
					KANSL2	-0.785812	0.0878478	down
					MRPS17	-0.435874	0.0880641	down
					PTRH2	-0.56717	0.0889344	down
					TUBA1A	-0.264859	0.0889586	down
					CHAF1B	-0.542686	0.0890093	down
					POLR2L	-0.250691	0.0891486	down
					STMN3	-0.948147	0.0895184	down
					CCRL2	-1.18515	0.0896609	down
					CTB-147N14.6	-3.2228	0.0899207	down
					METTL13	-0.454893	0.0902766	down
					TIMM10B	-0.448262	0.0902766	down
					UTP15	-0.480167	0.0905773	down
					RBM39	-0.304827	0.0908629	down
					APOC1	-0.442614	0.09102	down
					YAE1D1	-1.02704	0.09102	down
					HIGD1A	-0.412071	0.0912187	down
					AHRR	-1.04269	0.0914222	down
					KAT14	-0.612675	0.0917584	down
					KIT	-0.336093	0.0920966	down
					CCT7	-0.249477	0.0927369	down
					ITGA2B	-0.319705	0.0928702	down
					UBA2	-0.240579	0.0928731	down
					SLC17A9	-0.634345	0.0930517	down
					ZNF578	-4.216	0.0930517	down
					EIF2S1	-0.306382	0.0931088	down
					RP11-960L18.1	-2.36349	0.0931088	down
					CENPBD1P1	-0.852197	0.0935915	down
					HTRA3	-1.06964	0.0939278	down
					SRPRB	-0.261113	0.093931	down
					SNRPD1	-0.16457	0.0946923	down
					PGRMC2	-0.370503	0.0949254	down
					ACLY	-0.262982	0.0955429	down
					MRPL51	-0.20983	0.0957881	down
					BRIX1	-0.428871	0.0960259	down
					LRP5	-1.17194	0.0961105	down
					RPS19BP1	-0.349267	0.0963865	down
					PEBP1	-0.159229	0.0964463	down
					ENOPH1	-0.371876	0.0964768	down
					MT1E	-0.854994	0.0967736	down
					OTUB2	-3.85608	0.0970975	down
					TMEM165	-0.462122	0.0974349	down
					PTTG1IP	-0.330318	0.0979268	down
					ATP6V0B	-0.247285	0.0980687	down
					ZNRF1	-0.356887	0.0982198	down
					CRY1	-0.624288	0.0983301	down
					SEPT11	-0.393762	0.0986424	down
					PDIA6	-0.19978	0.0991666	down
					DENR	-0.305586	0.0997755	down
