# Supplementary material for: T-BET and EOMES Accelerate and Enhance Functional Differentiation of Human Natural Killer Cells
Source: Front Immunol. 2021 Sep 24;12:732511. doi: 10.3389/fimmu.2021.732511 (PMC8497824; doi:10.3389/fimmu.2021.732511)
Supplement: Supplementary file 3 [file Table_2.xlsx]

## Sheet: Sheet1
Supplementary Table 2: ATAC-seq of sorted HPC from day 0 cultures
		(accompanies Fig. 1F-G)
	Motifs of differential ATAC sites
				Culture comparison			Motifs
ATAC id	gene Id	SYMBOL	anno	EOMES vs Ctrl	T-BET vs Ctrl	T-BET vs EOMES	GATA	ETS	bZIP	RUNX	TBOX
ATAC_LK_100001	ENSG00000161217	PCYT1A	3 UTR	up	up	no	0	0	0	2	0
ATAC_LK_100002	ENSG00000161217	PCYT1A	3 UTR	up	up	down	0	0	0	2	1
ATAC_LK_100006	ENSG00000161217	PCYT1A	1st Intron	down	no	no	0	1	0	0	0
ATAC_LK_100008	ENSG00000161217	PCYT1A	1st Intron	up	up	no	0	0	0	3	1
ATAC_LK_100011	ENSG00000145107	TM4SF19	5 UTR	up	no	no	0	1	0	0	1
ATAC_LK_100015	ENSG00000212146	NA	Promoter	down	no	no	0	2	0	1	0
ATAC_LK_100017	ENSG00000163960	UBXN7	Intron	up	up	no	0	1	0	1	1
ATAC_LK_100018	ENSG00000163960	UBXN7	1st Intron	up	no	no	0	2	0	0	1
ATAC_LK_100019	ENSG00000163960	UBXN7	1st Intron	up	up	no	1	0	0	0	1
ATAC_LK_100026	ENSG00000214097	SMCO1	Promoter	down	no	no	0	0	0	2	0
ATAC_LK_100038	ENSG00000286661	NA	Distal Intergenic	down	down	no	0	0	0	1	0
ATAC_LK_100043	ENSG00000163964	PIGX	1st Intron	up	up	no	0	1	0	0	1
ATAC_LK_100045	ENSG00000163964	PIGX	1st Intron	down	down	no	2	1	2	0	0
ATAC_LK_100047	ENSG00000163964	PIGX	Intron	down	down	no	1	0	0	0	0
ATAC_LK_100049	ENSG00000163964	PIGX	Intron	no	up	no	1	0	0	2	0
ATAC_LK_100051	ENSG00000163964	PIGX	Intron	up	no	no	0	1	0	0	0
ATAC_LK_100053	ENSG00000163964	PIGX	Intron	down	no	no	0	2	0	0	0
ATAC_LK_100057	ENSG00000163964	PIGX	Intron	up	up	no	0	2	0	0	1
ATAC_LK_100062	ENSG00000180370	PAK2	1st Intron	up	up	no	0	0	0	1	2
ATAC_LK_100064	ENSG00000180370	PAK2	Intron	down	down	no	1	1	2	0	0
ATAC_LK_10007	ENSG00000228918	LINC01344	Intron	down	no	no	1	1	2	1	0
ATAC_LK_100086	ENSG00000163975	MELTF	Promoter	up	no	no	0	1	0	1	0
ATAC_LK_100089	ENSG00000163975	MELTF	Promoter	down	down	no	1	0	2	0	2
ATAC_LK_100092	ENSG00000075711	DLG1	Intron	up	no	no	0	2	0	1	1
ATAC_LK_100100	ENSG00000075711	DLG1	Intron	up	no	no	1	0	0	0	1
ATAC_LK_100105	ENSG00000227375	DLG1-AS1	Distal Intergenic	up	up	no	0	1	0	2	1
ATAC_LK_100107	ENSG00000286870	NA	Exon	up	up	no	0	0	0	2	0
ATAC_LK_100108	ENSG00000286870	NA	Distal Intergenic	up	up	no	1	1	0	1	1
ATAC_LK_10011	ENSG00000228918	LINC01344	Intron	up	no	down	0	0	0	1	0
ATAC_LK_100111	ENSG00000286870	NA	Distal Intergenic	up	no	no	0	1	0	1	0
ATAC_LK_100114	ENSG00000229912	NA	Distal Intergenic	down	no	no	0	0	0	0	0
ATAC_LK_10012	ENSG00000228918	LINC01344	Intron	down	down	no	0	2	2	0	1
ATAC_LK_100122	ENSG00000272989	NA	Distal Intergenic	up	up	no	0	2	0	0	1
ATAC_LK_100129	ENSG00000214135	LOC220729	Exon	down	no	no	0	1	0	2	0
ATAC_LK_100130	ENSG00000214135	LOC220729	Intron	up	no	no	0	0	0	0	3
ATAC_LK_10015	ENSG00000228918	LINC01344	Intron	down	no	no	0	1	0	1	0
ATAC_LK_10016	ENSG00000228918	LINC01344	Intron	up	up	no	0	1	0	2	1
ATAC_LK_100167	ENSG00000185621	LMLN	Exon	up	no	no	0	0	0	0	1
ATAC_LK_10017	ENSG00000228918	LINC01344	Intron	up	no	down	2	0	0	0	0
ATAC_LK_100171	ENSG00000226435	ANKRD18DP	Downstream	down	no	no	0	2	0	1	0
ATAC_LK_100174	ENSG00000226435	ANKRD18DP	Intron	up	up	down	0	0	2	2	1
ATAC_LK_100180	ENSG00000232783	NA	Promoter	up	up	no	0	0	0	0	2
ATAC_LK_100187	ENSG00000250312	ZNF718	Promoter	up	no	no	0	2	0	2	1
ATAC_LK_100189	ENSG00000250312	ZNF718	Intron	down	no	no	0	1	0	1	1
ATAC_LK_10019	ENSG00000228918	LINC01344	1st Intron	no	up	no	1	0	0	1	1
ATAC_LK_100190	ENSG00000250892	NA	Distal Intergenic	no	down	no	0	0	0	0	0
ATAC_LK_10022	ENSG00000228918	LINC01344	1st Intron	down	no	no	0	0	0	2	0
ATAC_LK_100228	ENSG00000185619	PCGF3	1st Intron	down	no	no	1	1	0	0	0
ATAC_LK_100232	ENSG00000185619	PCGF3	Exon	down	no	no	1	4	0	0	1
ATAC_LK_100243	ENSG00000168993	CPLX1	Intron	up	up	down	0	1	0	0	0
ATAC_LK_100247	ENSG00000260262	NA	Promoter	up	no	down	0	0	0	0	0
ATAC_LK_100248	ENSG00000178950	GAK	Intron	up	up	no	0	0	0	5	6
ATAC_LK_100263	ENSG00000145214	DGKQ	Promoter	up	up	down	0	3	0	1	2
ATAC_LK_100266	ENSG00000145214	DGKQ	1st Intron	down	down	no	1	1	0	0	0
ATAC_LK_100281	ENSG00000178222	RNF212	Distal Intergenic	no	down	no	0	0	1	0	0
ATAC_LK_100286	ENSG00000178222	RNF212	Promoter	up	no	no	0	0	0	0	2
ATAC_LK_100298	ENSG00000159674	SPON2	Promoter	up	no	no	0	0	0	1	0
ATAC_LK_100299	ENSG00000159674	SPON2	1st Intron	up	up	no	0	0	0	0	0
ATAC_LK_10031	ENSG00000135821	GLUL	3 UTR	no	down	no	2	1	0	0	1
ATAC_LK_100315	ENSG00000090316	MAEA	1st Exon	up	no	no	0	1	0	0	0
ATAC_LK_100339	ENSG00000272783	NA	Promoter	up	no	no	0	0	0	0	2
ATAC_LK_100355	ENSG00000174137	FAM53A	1st Intron	down	no	no	0	1	0	0	0
ATAC_LK_100386	ENSG00000068078	FGFR3	Distal Intergenic	down	down	no	0	1	0	0	0
ATAC_LK_100397	ENSG00000109685	NSD2	1st Intron	down	down	no	0	1	0	0	0
ATAC_LK_100405	ENSG00000109685	NSD2	Exon	up	no	down	0	1	0	1	2
ATAC_LK_100406	ENSG00000109685	NSD2	Intron	up	up	no	0	1	0	0	2
ATAC_LK_100409	ENSG00000109685	NSD2	3 UTR	up	no	down	0	1	0	2	0
ATAC_LK_100429	ENSG00000130997	POLN	Intron	up	no	down	0	0	0	0	0
ATAC_LK_100430	ENSG00000130997	POLN	Intron	up	no	down	0	1	0	1	0
ATAC_LK_100431	ENSG00000130997	POLN	Intron	up	no	no	0	0	0	1	2
ATAC_LK_100432	ENSG00000130997	POLN	Intron	up	up	no	0	0	0	0	1
ATAC_LK_100439	ENSG00000159733	ZFYVE28	Intron	up	up	down	0	1	0	2	1
ATAC_LK_10044	ENSG00000261504	LINC01686	Promoter	down	no	no	0	0	0	1	0
ATAC_LK_100440	ENSG00000159733	ZFYVE28	Intron	up	no	no	0	2	0	0	1
ATAC_LK_100444	ENSG00000159733	ZFYVE28	3 UTR	down	down	no	1	0	2	1	0
ATAC_LK_100450	ENSG00000159733	ZFYVE28	1st Intron	down	no	no	0	0	0	0	0
ATAC_LK_10046	ENSG00000261504	LINC01686	Distal Intergenic	up	up	no	1	2	0	1	1
ATAC_LK_10048	ENSG00000135824	RGS8	3 UTR	up	no	down	1	0	0	0	2
ATAC_LK_100480	ENSG00000063978	RNF4	Intron	up	up	no	0	1	0	0	1
ATAC_LK_100486	ENSG00000248155	NA	Promoter	up	no	no	0	0	0	1	1
ATAC_LK_100493	ENSG00000125386	FAM193A	Intron	up	up	no	0	1	0	0	0
ATAC_LK_100504	ENSG00000168884	TNIP2	Promoter	up	no	no	0	2	2	0	0
ATAC_LK_100507	ENSG00000168884	TNIP2	Distal Intergenic	down	down	no	0	2	0	0	0
ATAC_LK_100508	ENSG00000087266	SH3BP2	Distal Intergenic	no	down	no	0	1	0	0	0
ATAC_LK_100512	ENSG00000087266	SH3BP2	Promoter	no	down	no	1	1	0	0	0
ATAC_LK_100513	ENSG00000087266	SH3BP2	Promoter	down	down	no	0	0	0	0	0
ATAC_LK_100516	ENSG00000087266	SH3BP2	Intron	down	no	no	0	0	0	1	0
ATAC_LK_10052	ENSG00000271269	NA	Distal Intergenic	up	up	no	1	0	0	0	1
ATAC_LK_100526	ENSG00000087274	ADD1	1st Intron	down	down	no	1	0	0	1	0
ATAC_LK_100529	ENSG00000087274	ADD1	Intron	up	no	no	0	0	0	0	2
ATAC_LK_10053	ENSG00000135838	NPL	Distal Intergenic	up	no	no	0	1	0	0	1
ATAC_LK_100537	ENSG00000087269	NOP14	Exon	up	up	no	1	2	0	1	1
ATAC_LK_100543	ENSG00000125388	GRK4	Intron	down	no	no	1	0	2	0	0
ATAC_LK_100546	ENSG00000125388	GRK4	Exon	no	down	no	0	1	0	1	0
ATAC_LK_100548	ENSG00000197386	HTT	1st Intron	no	down	no	0	0	0	2	0
ATAC_LK_10056	ENSG00000135838	NPL	Promoter	down	no	no	0	0	1	0	0
ATAC_LK_100561	ENSG00000197386	HTT	3 UTR	up	up	no	0	1	0	0	2
ATAC_LK_100565	ENSG00000197386	HTT	Exon	up	up	down	0	1	0	0	1
ATAC_LK_100568	ENSG00000197386	HTT	Exon	up	no	down	1	3	0	0	1
ATAC_LK_100638	ENSG00000251166	NA	Distal Intergenic	up	up	no	0	1	0	0	0
ATAC_LK_100659	ENSG00000248516	NA	Promoter	down	down	no	1	1	0	0	0
ATAC_LK_100661	ENSG00000248516	NA	Exon	down	down	no	0	0	0	2	0
ATAC_LK_100663	ENSG00000168824	NSG1	Distal Intergenic	up	no	no	1	0	0	0	1
ATAC_LK_100664	ENSG00000168824	NSG1	Promoter	up	up	no	0	0	0	2	0
ATAC_LK_10067	ENSG00000135829	DHX9	Distal Intergenic	up	no	no	0	2	2	1	0
ATAC_LK_100671	ENSG00000168818	STX18	3 UTR	up	no	no	0	0	1	0	1
ATAC_LK_100675	ENSG00000168818	STX18	1st Intron	up	up	no	1	0	0	0	0
ATAC_LK_100690	ENSG00000200761	NA	Distal Intergenic	up	up	no	0	1	0	0	1
ATAC_LK_100691	ENSG00000200761	NA	Distal Intergenic	up	no	down	0	1	0	0	0
ATAC_LK_100692	ENSG00000170891	CYTL1	Distal Intergenic	up	no	no	0	0	2	1	0
ATAC_LK_100700	ENSG00000152953	STK32B	Distal Intergenic	down	down	no	1	2	0	0	0
ATAC_LK_100707	ENSG00000082929	LINC01587	Promoter	up	no	down	0	0	0	1	3
ATAC_LK_10071	ENSG00000157060	SHCBP1L	Intron	up	up	no	1	1	0	0	0
ATAC_LK_100715	ENSG00000072832	CRMP1	Intron	down	no	no	0	2	0	1	0
ATAC_LK_100722	ENSG00000181215	C4orf50	Intron	up	no	down	2	2	0	0	1
ATAC_LK_100736	ENSG00000109501	WFS1	Promoter	up	no	no	0	0	0	0	0
ATAC_LK_100744	ENSG00000074211	PPP2R2C	Intron	up	up	no	1	1	0	0	2
ATAC_LK_10075	ENSG00000226570	NA	Promoter	up	no	no	0	0	0	1	2
ATAC_LK_100753	ENSG00000013288	MAN2B2	Intron	up	no	no	0	0	0	0	2
ATAC_LK_100759	ENSG00000013288	MAN2B2	Exon	up	up	no	0	0	0	0	1
ATAC_LK_100778	ENSG00000287331	NA	Distal Intergenic	down	down	no	0	2	0	1	0
ATAC_LK_100780	ENSG00000287331	NA	Distal Intergenic	down	no	no	0	1	2	0	0
ATAC_LK_100784	ENSG00000170871	KIAA0232	1st Intron	down	no	no	0	2	0	0	1
ATAC_LK_100795	ENSG00000132405	TBC1D14	Distal Intergenic	down	down	no	0	2	0	1	0
ATAC_LK_100799	ENSG00000132405	TBC1D14	1st Intron	down	down	no	0	0	2	0	1
ATAC_LK_100802	ENSG00000132405	TBC1D14	Intron	up	up	no	0	0	0	3	1
ATAC_LK_100805	ENSG00000132405	TBC1D14	Intron	down	down	no	0	3	0	0	0
ATAC_LK_100806	ENSG00000132405	TBC1D14	Intron	up	no	down	0	1	0	2	0
ATAC_LK_100815	ENSG00000132405	TBC1D14	3 UTR	down	down	no	0	0	2	0	1
ATAC_LK_100845	ENSG00000184985	SORCS2	Intron	down	no	no	1	0	0	0	0
ATAC_LK_100862	ENSG00000163995	ABLIM2	Intron	no	up	no	0	1	0	0	0
ATAC_LK_100874	ENSG00000125089	SH3TC1	1st Intron	down	down	no	1	0	2	0	2
ATAC_LK_10089	ENSG00000224468	LAMC1-AS1	Distal Intergenic	up	up	no	0	0	0	5	10
ATAC_LK_100901	ENSG00000249145	LINC02517	Distal Intergenic	down	down	no	0	1	4	0	1
ATAC_LK_100907	ENSG00000087008	ACOX3	Intron	up	up	no	0	0	0	2	0
ATAC_LK_100909	ENSG00000087008	ACOX3	1st Intron	up	up	no	0	0	0	0	0
ATAC_LK_100922	ENSG00000250915	NA	Distal Intergenic	up	no	no	0	1	0	1	2
ATAC_LK_100952	ENSG00000186146	DEFB131A	Distal Intergenic	no	up	no	0	2	0	0	1
ATAC_LK_100963	ENSG00000287117	NA	Intron	up	up	no	0	2	0	0	1
ATAC_LK_10098	ENSG00000157064	NMNAT2	Exon	up	up	up	0	1	0	1	0
ATAC_LK_100980	ENSG00000109667	SLC2A9	1st Intron	up	no	down	1	0	0	0	3
ATAC_LK_100984	ENSG00000109667	SLC2A9	Intron	up	no	no	1	0	0	0	0
ATAC_LK_100987	ENSG00000109667	SLC2A9	Intron	up	no	down	0	1	2	0	1
ATAC_LK_100988	ENSG00000109667	SLC2A9	Intron	down	no	no	1	0	0	1	0
ATAC_LK_100994	ENSG00000109667	SLC2A9	1st Intron	up	no	no	1	1	1	0	2
ATAC_LK_101009	ENSG00000250393	NA	Promoter	up	up	no	0	0	0	0	0
ATAC_LK_101016	ENSG00000251296	NA	Distal Intergenic	down	down	no	0	1	0	0	0
ATAC_LK_101017	ENSG00000251296	NA	Distal Intergenic	up	up	no	0	0	0	0	2
ATAC_LK_101019	ENSG00000248777	NA	Distal Intergenic	up	no	no	1	0	0	0	3
ATAC_LK_101020	ENSG00000248777	NA	Distal Intergenic	up	no	no	0	1	0	0	1
ATAC_LK_101025	ENSG00000271544	NA	Promoter	down	down	no	0	1	0	0	0
ATAC_LK_101026	ENSG00000251338	NA	Distal Intergenic	up	up	no	0	1	0	0	1
ATAC_LK_10103	ENSG00000116698	SMG7	Promoter	down	no	no	1	1	0	0	0
ATAC_LK_101031	ENSG00000250613	NA	Distal Intergenic	up	no	down	1	0	1	0	0
ATAC_LK_101032	ENSG00000250613	NA	Distal Intergenic	up	no	no	0	2	0	0	0
ATAC_LK_101035	ENSG00000250613	NA	Distal Intergenic	up	no	no	0	1	0	1	1
ATAC_LK_101038	ENSG00000109684	CLNK	1st Intron	down	no	no	1	0	0	1	0
ATAC_LK_101039	ENSG00000109684	CLNK	1st Intron	down	down	no	0	2	0	0	1
ATAC_LK_101051	ENSG00000109684	CLNK	Intron	up	up	no	0	0	0	1	0
ATAC_LK_101052	ENSG00000109684	CLNK	Intron	up	no	no	1	0	0	0	1
ATAC_LK_101056	ENSG00000109684	CLNK	Intron	up	up	no	0	1	0	1	2
ATAC_LK_101057	ENSG00000109684	CLNK	Intron	down	no	no	0	3	0	0	1
ATAC_LK_101060	ENSG00000109684	CLNK	1st Intron	up	up	no	0	0	0	2	2
ATAC_LK_101061	ENSG00000109684	CLNK	Promoter	no	up	no	0	2	0	1	0
ATAC_LK_101064	ENSG00000249334	NA	Distal Intergenic	no	up	no	0	1	0	1	1
ATAC_LK_101065	ENSG00000249334	NA	Distal Intergenic	down	no	no	0	1	2	1	1
ATAC_LK_101066	ENSG00000249334	NA	Distal Intergenic	down	no	no	1	2	0	1	1
ATAC_LK_101068	ENSG00000283083	LINC02498	Promoter	up	no	no	0	1	0	0	0
ATAC_LK_101071	ENSG00000283083	LINC02498	Distal Intergenic	up	no	no	0	0	0	1	1
ATAC_LK_101080	ENSG00000207716	MIR572	Distal Intergenic	up	up	no	0	1	0	0	0
ATAC_LK_101082	ENSG00000207716	MIR572	Distal Intergenic	up	no	no	1	1	0	2	1
ATAC_LK_101087	ENSG00000207716	MIR572	Distal Intergenic	up	up	no	0	0	0	0	2
ATAC_LK_101093	ENSG00000251152	NA	Promoter	no	down	no	0	1	0	2	0
ATAC_LK_101094	ENSG00000251152	NA	Distal Intergenic	down	down	no	0	2	0	1	0
ATAC_LK_101095	ENSG00000251152	NA	Distal Intergenic	down	down	no	0	2	0	2	0
ATAC_LK_101096	ENSG00000251152	NA	Distal Intergenic	up	up	no	2	2	0	2	2
ATAC_LK_101100	ENSG00000251152	NA	Distal Intergenic	up	up	no	0	0	0	0	2
ATAC_LK_101101	ENSG00000251152	NA	Distal Intergenic	no	down	no	2	3	2	0	0
ATAC_LK_101112	ENSG00000251210	LINC02270	Distal Intergenic	up	no	no	0	1	0	1	1
ATAC_LK_101113	ENSG00000251210	LINC02270	Distal Intergenic	down	no	no	0	1	1	1	0
ATAC_LK_101115	ENSG00000251210	LINC02270	Distal Intergenic	no	no	down	1	1	0	2	1
ATAC_LK_10112	ENSG00000116698	SMG7	Intron	down	no	no	0	0	0	1	1
ATAC_LK_101121	ENSG00000250371	NA	Distal Intergenic	no	up	no	0	0	0	0	1
ATAC_LK_10114	ENSG00000116698	SMG7	Intron	down	no	no	0	1	0	0	0
ATAC_LK_101143	ENSG00000250634	LINC01182	Intron	up	up	no	0	1	0	1	1
ATAC_LK_101144	ENSG00000250634	LINC01182	Intron	no	down	no	1	0	2	0	0
ATAC_LK_101147	ENSG00000250634	LINC01182	Intron	up	up	down	0	1	0	1	1
ATAC_LK_101149	ENSG00000250634	LINC01182	Intron	down	down	no	0	0	0	1	0
ATAC_LK_101151	ENSG00000250634	LINC01182	Intron	up	up	no	0	0	0	0	2
ATAC_LK_101152	ENSG00000250634	LINC01182	Intron	down	no	no	0	1	2	1	0
ATAC_LK_10116	ENSG00000116701	NCF2	Promoter	down	down	no	0	3	2	0	1
ATAC_LK_101160	ENSG00000250634	LINC01182	Distal Intergenic	down	no	no	2	1	0	0	1
ATAC_LK_101161	ENSG00000248698	LINC01085	1st Intron	down	no	no	0	1	0	0	0
ATAC_LK_101162	ENSG00000249988	NA	1st Intron	down	no	no	0	0	0	1	0
ATAC_LK_101170	ENSG00000251412	NA	1st Intron	up	up	no	1	3	0	1	1
ATAC_LK_101171	ENSG00000287360	NA	1st Intron	up	up	no	0	2	0	0	0
ATAC_LK_101174	ENSG00000248360	LINC00504	Intron	up	up	no	0	0	2	2	0
ATAC_LK_101175	ENSG00000248360	LINC00504	Intron	up	no	no	0	0	0	0	2
ATAC_LK_10118	ENSG00000116701	NCF2	Distal Intergenic	up	no	no	1	0	0	0	2
ATAC_LK_101181	ENSG00000248360	LINC00504	Intron	down	down	no	0	0	4	1	1
ATAC_LK_101185	ENSG00000248360	LINC00504	1st Intron	down	no	no	0	3	0	0	0
ATAC_LK_101187	ENSG00000247624	CPEB2-DT	Intron	down	down	no	0	1	0	0	0
ATAC_LK_101191	ENSG00000137449	CPEB2	Promoter	up	up	no	0	1	0	0	0
ATAC_LK_101199	ENSG00000249252	LOC101929095	1st Intron	down	no	no	1	1	0	1	0
ATAC_LK_101200	ENSG00000163145	C1QTNF7	Intron	up	no	no	0	1	0	0	1
ATAC_LK_101201	ENSG00000163145	C1QTNF7	Intron	up	up	no	0	0	0	1	2
ATAC_LK_101206	ENSG00000163145	C1QTNF7	Intron	up	up	no	0	0	0	1	0
ATAC_LK_101209	ENSG00000048342	CC2D2A	Distal Intergenic	down	down	no	0	2	0	0	0
ATAC_LK_101214	ENSG00000048342	CC2D2A	Intron	no	up	no	0	0	0	1	1
ATAC_LK_101215	ENSG00000048342	CC2D2A	Promoter	up	up	no	0	0	0	1	1
ATAC_LK_101222	ENSG00000118564	FBXL5	1st Intron	down	no	no	0	3	1	0	0
ATAC_LK_101228	ENSG00000109743	BST1	Intron	up	no	no	0	0	0	0	1
ATAC_LK_101232	ENSG00000248188	NA	Distal Intergenic	up	up	no	0	0	2	0	1
ATAC_LK_101235	ENSG00000004468	CD38	Distal Intergenic	up	up	no	0	2	0	1	1
ATAC_LK_101236	ENSG00000004468	CD38	Distal Intergenic	up	no	down	0	0	1	0	0
ATAC_LK_101241	ENSG00000004468	CD38	1st Intron	up	no	no	0	1	0	0	0
ATAC_LK_101248	ENSG00000251644	NA	Distal Intergenic	up	no	no	0	1	0	0	0
ATAC_LK_101253	ENSG00000251644	NA	Distal Intergenic	up	up	down	1	0	0	0	2
ATAC_LK_101254	ENSG00000251644	NA	Distal Intergenic	up	up	down	0	0	0	0	1
ATAC_LK_101256	ENSG00000137440	FGFBP1	Distal Intergenic	down	no	no	0	1	0	1	0
ATAC_LK_101258	ENSG00000137440	FGFBP1	Distal Intergenic	up	up	no	0	1	0	1	3
ATAC_LK_101259	ENSG00000137440	FGFBP1	Distal Intergenic	down	no	no	1	0	0	1	0
ATAC_LK_10126	ENSG00000143344	RGL1	1st Intron	down	down	no	0	1	0	0	1
ATAC_LK_101261	ENSG00000137441	FGFBP2	Promoter	up	up	no	0	0	0	0	1
ATAC_LK_101262	ENSG00000137441	FGFBP2	Promoter	up	up	no	0	0	0	0	1
ATAC_LK_101263	ENSG00000007062	PROM1	3 UTR	up	up	no	1	0	0	0	2
ATAC_LK_101264	ENSG00000007062	PROM1	Intron	no	up	no	2	0	0	1	0
ATAC_LK_101265	ENSG00000007062	PROM1	Intron	no	up	no	1	0	0	1	1
ATAC_LK_101267	ENSG00000007062	PROM1	Intron	up	up	no	0	0	0	0	2
ATAC_LK_101269	ENSG00000007062	PROM1	3 UTR	up	up	no	1	1	0	0	1
ATAC_LK_10127	ENSG00000143344	RGL1	1st Intron	no	up	no	0	2	0	1	0
ATAC_LK_101270	ENSG00000007062	PROM1	Intron	up	up	no	0	0	0	0	1
ATAC_LK_101271	ENSG00000007062	PROM1	Intron	up	no	no	0	1	0	0	0
ATAC_LK_101283	ENSG00000286280	NA	Distal Intergenic	up	no	no	0	2	0	1	1
ATAC_LK_101285	ENSG00000286280	NA	Distal Intergenic	up	no	down	0	3	0	0	0
ATAC_LK_101287	ENSG00000169762	TAPT1	3 UTR	up	up	no	1	0	0	1	0
ATAC_LK_101296	ENSG00000263327	TAPT1-AS1	Exon	up	up	no	0	1	0	0	0
ATAC_LK_101300	ENSG00000263327	TAPT1-AS1	Intron	down	down	no	0	1	0	1	0
ATAC_LK_101305	ENSG00000248138	NA	Intron	up	up	no	0	1	0	0	1
ATAC_LK_101307	ENSG00000169744	LDB2	Intron	up	up	no	0	3	0	0	1
ATAC_LK_101310	ENSG00000287081	NA	Promoter	up	up	no	0	1	0	0	0
ATAC_LK_101316	ENSG00000169744	LDB2	1st Intron	up	no	down	0	1	0	0	0
ATAC_LK_101318	ENSG00000169744	LDB2	1st Intron	up	up	no	0	0	0	0	0
ATAC_LK_101319	ENSG00000169744	LDB2	1st Intron	up	up	no	0	0	0	0	1
ATAC_LK_101322	ENSG00000169744	LDB2	Promoter	up	no	no	0	0	0	1	0
ATAC_LK_101323	ENSG00000169744	LDB2	Promoter	up	up	no	0	1	0	0	1
ATAC_LK_101327	ENSG00000250819	LINC02493	Distal Intergenic	down	no	no	0	0	2	0	0
ATAC_LK_101333	ENSG00000215278	NA	Distal Intergenic	up	no	no	0	1	0	0	0
ATAC_LK_101334	ENSG00000215278	NA	Distal Intergenic	up	no	no	0	0	0	1	1
ATAC_LK_101338	ENSG00000151552	QDPR	Intron	up	up	no	0	0	0	1	0
ATAC_LK_101342	ENSG00000249581	CLRN2	Exon	up	up	no	0	0	0	0	0
ATAC_LK_101347	ENSG00000002549	LAP3	Promoter	up	up	no	0	1	0	1	1
ATAC_LK_10135	ENSG00000143344	RGL1	Intron	up	up	no	0	0	0	2	0
ATAC_LK_101359	ENSG00000047662	FAM184B	1st Intron	up	up	no	0	2	0	1	0
ATAC_LK_10136	ENSG00000143344	RGL1	Intron	down	no	no	0	1	0	0	1
ATAC_LK_10137	ENSG00000143344	RGL1	Intron	down	down	no	1	1	0	1	0
ATAC_LK_101372	ENSG00000178177	LCORL	Intron	up	up	no	0	1	0	0	1
ATAC_LK_101374	ENSG00000178177	LCORL	Intron	up	up	no	1	1	0	0	1
ATAC_LK_101380	ENSG00000178177	LCORL	Distal Intergenic	up	up	no	0	0	0	0	2
ATAC_LK_10139	ENSG00000143344	RGL1	Intron	down	no	no	0	2	0	0	0
ATAC_LK_101402	ENSG00000145147	SLIT2	Distal Intergenic	down	no	no	0	2	0	1	0
ATAC_LK_101409	ENSG00000185774	KCNIP4	1st Intron	up	up	no	1	1	0	1	0
ATAC_LK_101410	ENSG00000185774	KCNIP4	1st Intron	up	up	no	0	1	0	2	1
ATAC_LK_101411	ENSG00000185774	KCNIP4	1st Intron	up	up	no	0	0	0	1	0
ATAC_LK_101412	ENSG00000185774	KCNIP4	1st Intron	up	up	no	0	1	0	1	0
ATAC_LK_101413	ENSG00000185774	KCNIP4	1st Intron	up	no	no	0	0	0	0	1
ATAC_LK_10142	ENSG00000143344	RGL1	Intron	down	no	no	0	0	1	0	0
ATAC_LK_101423	ENSG00000250039	NA	Intron	up	up	no	0	0	0	0	3
ATAC_LK_101427	ENSG00000152990	ADGRA3	Distal Intergenic	up	no	no	0	1	0	0	1
ATAC_LK_10143	ENSG00000143344	RGL1	Intron	down	down	no	1	2	0	0	0
ATAC_LK_101435	ENSG00000152990	ADGRA3	Intron	up	up	no	0	0	0	2	0
ATAC_LK_101436	ENSG00000152990	ADGRA3	Intron	up	up	no	1	0	0	1	1
ATAC_LK_101439	ENSG00000152990	ADGRA3	1st Intron	up	up	no	0	1	1	0	1
ATAC_LK_101442	ENSG00000152990	ADGRA3	Distal Intergenic	up	up	no	0	0	0	1	0
ATAC_LK_101451	ENSG00000251516	NA	Distal Intergenic	up	no	no	0	0	0	2	1
ATAC_LK_101452	ENSG00000249948	GBA3	Distal Intergenic	up	up	no	2	0	1	0	1
ATAC_LK_101453	ENSG00000249948	GBA3	Distal Intergenic	up	no	no	1	0	0	1	0
ATAC_LK_10146	ENSG00000198756	COLGALT2	Intron	up	up	down	0	0	0	1	1
ATAC_LK_101460	ENSG00000248837	LOC105374524	Distal Intergenic	down	no	no	0	1	0	0	0
ATAC_LK_101461	ENSG00000248837	LOC105374524	Distal Intergenic	down	no	no	0	3	0	1	1
ATAC_LK_101469	ENSG00000249547	NA	1st Intron	down	no	no	0	0	2	1	0
ATAC_LK_101475	ENSG00000249547	NA	Distal Intergenic	up	no	no	0	0	0	0	0
ATAC_LK_101476	ENSG00000249547	NA	Distal Intergenic	up	up	no	0	0	0	0	1
ATAC_LK_101477	ENSG00000249547	NA	Distal Intergenic	up	no	no	1	1	1	1	0
ATAC_LK_101485	ENSG00000109819	PPARGC1A	Distal Intergenic	down	down	no	0	1	2	0	0
ATAC_LK_101488	ENSG00000207697	MIR573	Distal Intergenic	up	no	no	0	0	0	0	0
ATAC_LK_101498	ENSG00000109606	DHX15	Exon	up	up	down	1	0	0	1	2
ATAC_LK_10150	ENSG00000198756	COLGALT2	Intron	up	up	no	0	1	2	3	0
ATAC_LK_101511	ENSG00000249256	NA	Distal Intergenic	no	up	no	1	1	0	0	1
ATAC_LK_101515	ENSG00000249256	NA	Promoter	up	up	no	0	1	0	1	2
ATAC_LK_10152	ENSG00000198756	COLGALT2	Intron	up	up	no	0	0	0	1	1
ATAC_LK_101520	ENSG00000251638	NA	Promoter	up	up	no	0	1	0	0	1
ATAC_LK_101522	ENSG00000248444	NA	Promoter	up	no	no	0	1	0	0	2
ATAC_LK_101525	ENSG00000181982	CCDC149	3 UTR	up	up	no	1	3	0	1	1
ATAC_LK_101526	ENSG00000181982	CCDC149	Intron	up	no	down	0	0	0	0	2
ATAC_LK_101527	ENSG00000181982	CCDC149	1st Intron	up	up	no	1	0	0	0	0
ATAC_LK_101535	ENSG00000153012	LGI2	Promoter	up	no	no	0	0	0	0	2
ATAC_LK_10154	ENSG00000198756	COLGALT2	1st Intron	up	up	no	1	1	0	0	1
ATAC_LK_101540	ENSG00000109618	SEPSECS	Distal Intergenic	up	no	no	1	0	0	0	2
ATAC_LK_101541	ENSG00000109618	SEPSECS	Distal Intergenic	up	up	no	1	0	0	0	2
ATAC_LK_101542	ENSG00000109618	SEPSECS	Intron	up	up	no	1	1	0	0	1
ATAC_LK_101550	ENSG00000038210	PI4K2B	1st Intron	down	down	no	0	1	0	1	0
ATAC_LK_10157	ENSG00000198756	COLGALT2	1st Intron	up	no	no	1	0	0	0	1
ATAC_LK_101570	ENSG00000091490	SEL1L3	Exon	up	up	no	0	1	0	0	1
ATAC_LK_101571	ENSG00000091490	SEL1L3	Exon	down	no	no	1	1	0	0	0
ATAC_LK_101572	ENSG00000091490	SEL1L3	Intron	up	no	down	0	0	0	1	0
ATAC_LK_101578	ENSG00000091490	SEL1L3	Promoter	down	down	no	1	2	0	0	0
ATAC_LK_10158	ENSG00000198756	COLGALT2	1st Intron	no	down	no	2	0	0	0	0
ATAC_LK_101581	ENSG00000250317	SMIM20	1st Intron	up	up	no	0	0	0	2	1
ATAC_LK_101588	ENSG00000250317	SMIM20	1st Intron	up	up	no	1	0	2	0	1
ATAC_LK_101591	ENSG00000250317	SMIM20	Distal Intergenic	down	down	no	0	1	0	1	0
ATAC_LK_101593	ENSG00000250317	SMIM20	Distal Intergenic	down	no	no	0	2	0	0	0
ATAC_LK_101597	ENSG00000283314	LINC02357	Distal Intergenic	up	up	no	1	1	0	0	0
ATAC_LK_101604	ENSG00000283314	LINC02357	1st Intron	up	up	no	0	0	0	0	0
ATAC_LK_101609	ENSG00000248452	NA	Distal Intergenic	up	up	no	0	0	0	1	1
ATAC_LK_101614	ENSG00000168214	RBPJ	1st Intron	down	no	no	0	0	0	3	0
ATAC_LK_101618	ENSG00000168214	RBPJ	1st Intron	down	down	no	0	0	0	1	0
ATAC_LK_10162	ENSG00000198860	TSEN15	Intron	up	up	no	0	1	0	1	0
ATAC_LK_101620	ENSG00000168214	RBPJ	1st Intron	up	up	no	2	1	0	1	1
ATAC_LK_101621	ENSG00000168214	RBPJ	1st Intron	no	up	up	0	2	0	0	2
ATAC_LK_101631	ENSG00000168214	RBPJ	Intron	up	up	no	1	1	0	0	0
ATAC_LK_101640	ENSG00000109680	TBC1D19	1st Intron	up	up	no	1	1	0	1	3
ATAC_LK_101644	ENSG00000109680	TBC1D19	Intron	up	up	no	0	0	0	1	1
ATAC_LK_101645	ENSG00000109680	TBC1D19	Intron	down	no	no	1	0	2	1	0
ATAC_LK_101649	ENSG00000200999	NA	Distal Intergenic	down	down	no	0	1	0	1	0
ATAC_LK_101653	ENSG00000109689	STIM2	Distal Intergenic	up	no	no	0	1	0	1	0
ATAC_LK_10166	ENSG00000199840	NA	Distal Intergenic	down	no	no	1	1	0	0	0
ATAC_LK_101662	ENSG00000109689	STIM2	1st Exon	up	up	no	0	2	0	1	1
ATAC_LK_101668	ENSG00000109689	STIM2	Intron	up	up	no	0	2	0	0	1
ATAC_LK_10168	ENSG00000199840	NA	Distal Intergenic	up	up	no	0	2	0	0	0
ATAC_LK_101683	ENSG00000109689	STIM2	Distal Intergenic	down	no	no	0	1	0	2	1
ATAC_LK_101684	ENSG00000251080	NA	Distal Intergenic	no	no	up	0	0	0	0	0
ATAC_LK_101687	ENSG00000251080	NA	Distal Intergenic	up	up	no	0	0	2	1	0
ATAC_LK_10169	ENSG00000207080	NA	Distal Intergenic	up	no	down	1	1	0	0	0
ATAC_LK_101691	ENSG00000251325	NA	Distal Intergenic	down	down	no	0	0	2	0	1
ATAC_LK_101701	ENSG00000169851	PCDH7	Promoter	no	up	no	0	2	0	1	0
ATAC_LK_101705	ENSG00000169851	PCDH7	1st Intron	up	no	no	0	0	0	0	1
ATAC_LK_101709	ENSG00000169851	PCDH7	1st Intron	up	up	no	1	0	0	0	0
ATAC_LK_101710	ENSG00000169851	PCDH7	1st Intron	up	up	down	0	1	0	1	2
ATAC_LK_101713	ENSG00000251434	NA	Promoter	down	no	no	1	0	0	0	0
ATAC_LK_101717	ENSG00000251129	LINC02506	Distal Intergenic	up	up	no	1	0	0	0	2
ATAC_LK_101719	ENSG00000251129	LINC02506	Distal Intergenic	down	down	no	0	1	2	0	1
ATAC_LK_101723	ENSG00000251129	LINC02506	1st Intron	down	no	no	0	0	0	1	0
ATAC_LK_101725	ENSG00000251129	LINC02506	1st Intron	down	down	no	1	1	2	1	0
ATAC_LK_101726	ENSG00000251129	LINC02506	Intron	no	down	no	0	1	0	0	0
ATAC_LK_101727	ENSG00000251129	LINC02506	Intron	no	up	no	2	2	0	1	0
ATAC_LK_101728	ENSG00000251329	LINC02353	Distal Intergenic	up	up	no	0	1	0	0	0
ATAC_LK_10173	ENSG00000271387	NA	Distal Intergenic	up	up	no	0	0	0	0	1
ATAC_LK_101730	ENSG00000251329	LINC02353	Distal Intergenic	up	no	no	0	1	0	1	1
ATAC_LK_101732	ENSG00000286784	NA	Distal Intergenic	up	no	no	1	3	0	0	1
ATAC_LK_10174	ENSG00000116667	C1orf21	Promoter	up	up	no	0	1	0	1	0
ATAC_LK_101740	ENSG00000287968	NA	Promoter	up	no	no	0	1	0	1	3
ATAC_LK_101742	ENSG00000287968	NA	1st Intron	down	no	no	0	0	0	0	1
ATAC_LK_101743	ENSG00000249452	NA	Distal Intergenic	up	up	no	4	0	0	1	1
ATAC_LK_101744	ENSG00000249452	NA	Distal Intergenic	down	no	no	0	2	0	0	0
ATAC_LK_101748	ENSG00000288321	NA	Intron	up	up	no	1	1	0	0	0
ATAC_LK_10175	ENSG00000116667	C1orf21	1st Intron	down	down	no	0	0	0	0	1
ATAC_LK_101750	ENSG00000250723	NA	Distal Intergenic	up	up	no	0	1	0	3	1
ATAC_LK_101756	ENSG00000250416	NA	Distal Intergenic	down	down	no	0	3	0	0	1
ATAC_LK_101758	ENSG00000206665	NA	Distal Intergenic	up	up	no	0	0	0	1	0
ATAC_LK_101759	ENSG00000206665	NA	Distal Intergenic	down	down	no	1	1	0	0	0
ATAC_LK_101760	ENSG00000047365	ARAP2	Distal Intergenic	up	no	no	0	0	0	2	1
ATAC_LK_101762	ENSG00000047365	ARAP2	Distal Intergenic	up	up	no	0	0	0	1	1
ATAC_LK_101765	ENSG00000047365	ARAP2	Distal Intergenic	up	up	no	0	0	0	1	3
ATAC_LK_10177	ENSG00000116667	C1orf21	1st Intron	up	up	no	1	0	0	0	3
ATAC_LK_101772	ENSG00000047365	ARAP2	Intron	up	up	down	0	2	0	2	1
ATAC_LK_101775	ENSG00000047365	ARAP2	Exon	up	up	no	0	1	2	1	0
ATAC_LK_101780	ENSG00000247193	LOC439933	Intron	up	up	no	0	1	0	1	1
ATAC_LK_101784	ENSG00000197057	DTHD1	1st Intron	up	up	no	0	2	0	1	2
ATAC_LK_101787	ENSG00000197057	DTHD1	Intron	down	no	no	0	2	0	0	1
ATAC_LK_101788	ENSG00000197057	DTHD1	Exon	down	no	no	0	1	0	0	0
ATAC_LK_10179	ENSG00000116667	C1orf21	Intron	no	down	no	1	0	0	1	0
ATAC_LK_101790	ENSG00000197057	DTHD1	Intron	no	up	no	0	1	0	2	1
ATAC_LK_101797	ENSG00000251438	NA	1st Intron	up	up	no	0	0	0	1	1
ATAC_LK_10181	ENSG00000116667	C1orf21	Intron	up	no	no	0	1	0	0	1
ATAC_LK_101813	ENSG00000154274	C4orf19	1st Intron	up	no	no	0	0	0	0	1
ATAC_LK_101814	ENSG00000154274	C4orf19	1st Intron	up	up	no	1	1	0	0	1
ATAC_LK_101815	ENSG00000154274	C4orf19	Intron	up	up	down	1	0	2	0	1
ATAC_LK_10182	ENSG00000116667	C1orf21	Intron	down	no	no	0	3	0	0	0
ATAC_LK_101823	ENSG00000181826	RELL1	Intron	up	up	no	0	0	0	0	1
ATAC_LK_101826	ENSG00000181826	RELL1	1st Intron	up	no	down	1	0	0	0	0
ATAC_LK_10183	ENSG00000116667	C1orf21	Intron	up	up	no	0	1	0	0	2
ATAC_LK_101833	ENSG00000207075	NA	Distal Intergenic	up	up	no	2	0	0	0	0
ATAC_LK_101836	ENSG00000207075	NA	Distal Intergenic	down	down	no	0	1	0	1	0
ATAC_LK_101839	ENSG00000207075	NA	Distal Intergenic	down	no	no	0	2	0	0	1
ATAC_LK_101845	ENSG00000239532	NA	Distal Intergenic	down	down	no	1	0	0	0	0
ATAC_LK_101847	ENSG00000239532	NA	Distal Intergenic	up	no	no	0	0	0	0	1
ATAC_LK_101849	ENSG00000169299	PGM2	Exon	down	no	no	0	1	0	0	0
ATAC_LK_10185	ENSG00000116667	C1orf21	1st Exon	no	up	no	0	1	0	1	2
ATAC_LK_101850	ENSG00000169299	PGM2	Intron	up	up	no	0	1	0	1	3
ATAC_LK_101867	ENSG00000065882	TBC1D1	Intron	up	up	no	0	0	0	1	0
ATAC_LK_101870	ENSG00000065882	TBC1D1	Intron	up	up	no	0	0	0	0	0
ATAC_LK_101878	ENSG00000065882	TBC1D1	Intron	down	down	no	1	0	0	0	0
ATAC_LK_10188	ENSG00000116667	C1orf21	Intron	down	no	no	0	2	0	0	0
ATAC_LK_101881	ENSG00000065882	TBC1D1	Intron	no	up	no	1	2	0	0	0
ATAC_LK_101883	ENSG00000065882	TBC1D1	Intron	up	up	no	0	0	0	0	1
ATAC_LK_101884	ENSG00000065882	TBC1D1	Intron	up	up	no	1	1	0	0	1
ATAC_LK_101885	ENSG00000065882	TBC1D1	3 UTR	up	up	no	0	0	0	1	0
ATAC_LK_101888	ENSG00000065882	TBC1D1	Distal Intergenic	down	down	no	0	1	2	0	0
ATAC_LK_101891	ENSG00000065882	TBC1D1	Distal Intergenic	down	no	no	0	2	0	0	0
ATAC_LK_101894	ENSG00000065882	TBC1D1	Distal Intergenic	up	up	no	0	0	0	1	0
ATAC_LK_101897	ENSG00000287659	NA	Distal Intergenic	up	no	no	0	0	0	0	2
ATAC_LK_101901	ENSG00000251642	NA	Distal Intergenic	up	up	no	0	0	0	1	0
ATAC_LK_101908	ENSG00000248227	LINC02513	1st Intron	down	no	no	1	0	0	0	0
ATAC_LK_10191	ENSG00000285847	NA	1st Intron	up	up	no	0	0	0	0	0
ATAC_LK_101913	ENSG00000249534	LINC01258	Distal Intergenic	down	down	no	0	0	0	0	0
ATAC_LK_101914	ENSG00000249534	LINC01258	Distal Intergenic	up	no	no	0	0	0	1	1
ATAC_LK_101915	ENSG00000251635	NA	Promoter	up	no	no	0	0	0	2	2
ATAC_LK_101919	ENSG00000251635	NA	Distal Intergenic	no	up	no	0	0	0	1	1
ATAC_LK_101926	ENSG00000231160	KLF3-AS1	1st Intron	up	up	no	0	2	0	0	1
ATAC_LK_101928	ENSG00000109787	KLF3	Promoter	down	down	no	0	2	0	0	0
ATAC_LK_101938	ENSG00000222230	NA	Distal Intergenic	no	up	no	0	1	1	0	0
ATAC_LK_101945	ENSG00000174123	TLR10	Promoter	down	down	no	1	1	0	1	0
ATAC_LK_101947	ENSG00000174123	TLR10	Distal Intergenic	down	down	no	0	2	0	0	0
ATAC_LK_101952	ENSG00000174130	TLR6	Promoter	down	down	no	0	2	1	0	0
ATAC_LK_101958	ENSG00000197712	FAM114A1	Intron	up	up	no	0	0	0	2	0
ATAC_LK_101960	ENSG00000197712	FAM114A1	5 UTR	down	no	no	0	2	0	1	0
ATAC_LK_101968	ENSG00000197712	FAM114A1	Distal Intergenic	down	down	no	0	0	0	1	0
ATAC_LK_10197	ENSG00000116406	EDEM3	Intron	up	up	no	1	0	0	2	2
ATAC_LK_101983	ENSG00000249207	NA	Intron	down	no	no	0	1	0	0	0
ATAC_LK_101992	ENSG00000035928	RFC1	Promoter	up	no	no	2	1	0	1	0
ATAC_LK_102015	ENSG00000078140	UBE2K	1st Intron	up	up	no	1	0	0	1	2
ATAC_LK_102019	ENSG00000078140	UBE2K	1st Intron	up	no	no	0	0	0	0	2
ATAC_LK_102023	ENSG00000078140	UBE2K	Intron	up	up	no	0	0	0	0	1
ATAC_LK_102027	ENSG00000180610	NA	Distal Intergenic	down	down	no	0	1	0	0	0
ATAC_LK_10203	ENSG00000116406	EDEM3	Distal Intergenic	up	no	no	1	1	0	1	0
ATAC_LK_102031	ENSG00000121892	PDS5A	Distal Intergenic	down	no	no	1	1	0	0	0
ATAC_LK_102046	ENSG00000121892	PDS5A	Intron	down	no	no	1	0	0	0	0
ATAC_LK_10205	ENSG00000135842	NIBAN1	3 UTR	down	down	no	0	2	1	1	0
ATAC_LK_102051	ENSG00000205794	LOC344967	1st Intron	up	up	no	0	0	0	0	1
ATAC_LK_102057	ENSG00000078177	N4BP2	3 UTR	down	no	no	0	1	0	0	0
ATAC_LK_102058	ENSG00000078177	N4BP2	Intron	down	no	no	0	0	0	0	1
ATAC_LK_102065	ENSG00000168421	RHOH	Promoter	up	no	no	0	1	0	0	1
ATAC_LK_102070	ENSG00000168421	RHOH	Exon	no	down	no	0	1	0	1	0
ATAC_LK_102080	ENSG00000250338	NA	Promoter	up	up	no	0	0	0	2	0
ATAC_LK_102086	ENSG00000249241	LINC02265	Distal Intergenic	down	down	no	1	0	1	3	1
ATAC_LK_102087	ENSG00000249241	LINC02265	Distal Intergenic	up	up	no	0	0	0	2	0
ATAC_LK_102090	ENSG00000249241	LINC02265	Distal Intergenic	down	no	no	1	2	0	2	0
ATAC_LK_102095	ENSG00000174343	CHRNA9	Promoter	up	up	no	2	0	0	1	1
ATAC_LK_102111	ENSG00000163694	RBM47	1st Intron	down	down	no	0	1	0	0	0
ATAC_LK_102117	ENSG00000163694	RBM47	Distal Intergenic	up	up	no	0	0	2	1	1
ATAC_LK_102123	ENSG00000179299	NSUN7	Distal Intergenic	down	no	no	0	1	0	0	1
ATAC_LK_102128	ENSG00000179299	NSUN7	Intron	up	no	no	0	1	2	1	0
ATAC_LK_102136	ENSG00000163697	APBB2	Intron	up	no	down	0	1	0	1	3
ATAC_LK_10214	ENSG00000135842	NIBAN1	Intron	down	no	no	0	3	0	0	0
ATAC_LK_102146	ENSG00000163697	APBB2	Intron	no	down	no	1	0	0	0	0
ATAC_LK_102148	ENSG00000163697	APBB2	Promoter	no	up	no	0	0	0	0	1
ATAC_LK_102155	ENSG00000207481	NA	Distal Intergenic	up	no	no	1	0	2	0	1
ATAC_LK_102157	ENSG00000064042	LIMCH1	1st Intron	up	no	no	0	1	0	1	0
ATAC_LK_10216	ENSG00000135842	NIBAN1	Intron	up	up	no	0	0	0	0	0
ATAC_LK_10217	ENSG00000135842	NIBAN1	1st Intron	up	no	down	0	0	0	0	0
ATAC_LK_102187	ENSG00000182308	DCAF4L1	Distal Intergenic	up	up	no	0	2	0	3	1
ATAC_LK_10219	ENSG00000135842	NIBAN1	1st Intron	up	no	no	1	0	0	0	1
ATAC_LK_102204	ENSG00000124406	ATP8A1	Intron	up	no	no	1	0	0	1	2
ATAC_LK_102209	ENSG00000124406	ATP8A1	Exon	up	up	no	0	0	0	1	1
ATAC_LK_102212	ENSG00000124406	ATP8A1	1st Intron	up	up	down	0	0	0	1	1
ATAC_LK_102214	ENSG00000124406	ATP8A1	1st Intron	up	up	no	0	1	0	1	0
ATAC_LK_102216	ENSG00000124406	ATP8A1	1st Intron	up	up	no	0	0	0	0	1
ATAC_LK_102217	ENSG00000124406	ATP8A1	Promoter	no	up	no	0	0	0	0	0
ATAC_LK_102225	ENSG00000251517	NA	Distal Intergenic	down	no	no	0	0	0	0	0
ATAC_LK_102226	ENSG00000251517	NA	Distal Intergenic	up	up	no	0	0	0	0	2
ATAC_LK_102233	ENSG00000248939	NA	1st Intron	up	up	no	0	1	0	1	0
ATAC_LK_102240	ENSG00000286891	NA	Exon	up	no	no	0	0	0	2	1
ATAC_LK_102254	ENSG00000200720	NA	Distal Intergenic	up	no	no	0	0	0	0	1
ATAC_LK_102255	ENSG00000200720	NA	Distal Intergenic	up	up	no	0	1	0	0	1
ATAC_LK_102256	ENSG00000222257	NA	Distal Intergenic	up	up	no	0	1	0	1	0
ATAC_LK_102262	ENSG00000222257	NA	Distal Intergenic	up	up	no	0	0	0	2	1
ATAC_LK_102265	ENSG00000163285	GABRG1	Intron	down	down	no	1	0	0	0	0
ATAC_LK_102276	ENSG00000163288	GABRB1	1st Intron	up	up	no	0	0	0	0	3
ATAC_LK_102281	ENSG00000163288	GABRB1	Intron	up	no	no	1	1	0	0	1
ATAC_LK_102284	ENSG00000163288	GABRB1	Exon	up	up	no	0	2	0	0	0
ATAC_LK_102285	ENSG00000260918	NA	Promoter	no	up	no	0	1	0	0	1
ATAC_LK_102286	ENSG00000260918	NA	Distal Intergenic	down	no	no	0	3	0	1	0
ATAC_LK_10229	ENSG00000121481	RNF2	1st Intron	no	down	no	0	1	0	0	0
ATAC_LK_102294	ENSG00000145246	ATP10D	Intron	up	up	no	0	1	0	0	2
ATAC_LK_102301	ENSG00000145244	CORIN	Intron	no	no	up	0	0	2	3	0
ATAC_LK_102309	ENSG00000145244	CORIN	Intron	down	no	no	0	1	0	2	0
ATAC_LK_102312	ENSG00000145244	CORIN	1st Intron	up	up	no	0	0	0	1	3
ATAC_LK_102322	ENSG00000198515	CNGA1	Promoter	down	no	no	0	1	0	0	0
ATAC_LK_102326	ENSG00000163293	NIPAL1	Distal Intergenic	up	up	no	0	0	1	1	0
ATAC_LK_102328	ENSG00000074966	TXK	Exon	down	down	no	1	1	2	1	0
ATAC_LK_10233	ENSG00000121481	RNF2	1st Intron	up	up	no	1	1	0	1	1
ATAC_LK_102330	ENSG00000074966	TXK	Promoter	up	up	no	0	0	0	1	1
ATAC_LK_102332	ENSG00000074966	TXK	1st Intron	up	up	no	0	0	0	0	1
ATAC_LK_102333	ENSG00000074966	TXK	1st Intron	up	up	no	1	0	0	0	2
ATAC_LK_102336	ENSG00000135605	TEC	Intron	down	no	no	0	3	2	1	0
ATAC_LK_102344	ENSG00000135605	TEC	Intron	up	no	no	0	1	0	0	0
ATAC_LK_102345	ENSG00000135605	TEC	1st Intron	down	no	no	0	1	0	0	0
ATAC_LK_102346	ENSG00000135605	TEC	1st Intron	up	up	no	1	0	0	0	1
ATAC_LK_102348	ENSG00000135605	TEC	1st Intron	up	no	down	1	0	0	0	0
ATAC_LK_102349	ENSG00000135605	TEC	1st Intron	up	no	no	1	0	0	1	1
ATAC_LK_102353	ENSG00000135605	TEC	1st Intron	down	no	no	0	2	2	0	1
ATAC_LK_102354	ENSG00000135605	TEC	Promoter	up	up	no	0	0	0	1	0
ATAC_LK_102402	ENSG00000075539	FRYL	1st Intron	no	no	up	1	0	0	1	0
ATAC_LK_102403	ENSG00000075539	FRYL	1st Intron	up	up	no	0	0	0	1	0
ATAC_LK_102406	ENSG00000075539	FRYL	1st Intron	up	no	no	0	0	0	0	2
ATAC_LK_102409	ENSG00000109180	OCIAD1	Distal Intergenic	down	no	no	0	1	1	0	1
ATAC_LK_102414	ENSG00000109180	OCIAD1	Intron	down	down	no	2	1	0	0	0
ATAC_LK_102417	ENSG00000145247	OCIAD2	Exon	no	up	no	1	1	0	0	0
ATAC_LK_10245	ENSG00000116668	SWT1	Intron	down	no	no	0	0	0	1	1
ATAC_LK_10247	ENSG00000116679	IVNS1ABP	Promoter	up	up	no	0	1	0	0	0
ATAC_LK_10248	ENSG00000261024	GS1-279B7.1	Distal Intergenic	down	no	no	0	0	0	0	0
ATAC_LK_102494	ENSG00000109184	DCUN1D4	Distal Intergenic	up	no	no	0	0	0	2	2
ATAC_LK_102497	ENSG00000109184	DCUN1D4	Promoter	down	no	no	0	1	0	0	0
ATAC_LK_102503	ENSG00000109184	DCUN1D4	Intron	down	no	no	0	2	2	1	1
ATAC_LK_102517	ENSG00000287999	NA	Downstream	up	no	no	0	0	0	1	0
ATAC_LK_102531	ENSG00000184178	SCFD2	Intron	no	up	no	0	0	0	0	2
ATAC_LK_102548	ENSG00000184178	SCFD2	Intron	down	no	no	0	1	0	1	0
ATAC_LK_102551	ENSG00000184178	SCFD2	1st Intron	down	no	no	0	0	2	0	0
ATAC_LK_102557	ENSG00000072201	LNX1	Intron	down	no	no	1	0	0	1	0
ATAC_LK_10256	ENSG00000252407	NA	Distal Intergenic	up	up	no	0	0	0	0	2
ATAC_LK_10257	ENSG00000270920	NA	Distal Intergenic	up	no	no	1	0	0	0	1
ATAC_LK_102571	ENSG00000072201	LNX1	Intron	down	no	no	0	0	2	1	1
ATAC_LK_102574	ENSG00000282278	NA	Intron	up	up	no	0	1	0	0	0
ATAC_LK_102575	ENSG00000282278	NA	Intron	down	no	no	1	2	0	1	0
ATAC_LK_102578	ENSG00000249706	NA	Intron	up	up	no	0	0	0	0	0
ATAC_LK_102580	ENSG00000249706	NA	Intron	down	down	no	1	1	0	0	0
ATAC_LK_102581	ENSG00000282278	NA	Intron	down	no	no	0	0	0	1	1
ATAC_LK_102583	ENSG00000282278	NA	Intron	up	up	no	0	1	1	1	2
ATAC_LK_10259	ENSG00000270920	NA	Distal Intergenic	up	up	no	0	0	0	0	2
ATAC_LK_102590	ENSG00000282278	NA	1st Exon	up	up	no	1	3	0	1	0
ATAC_LK_102599	ENSG00000282278	NA	Intron	no	up	no	1	1	0	2	0
ATAC_LK_102607	ENSG00000134853	PDGFRA	3 UTR	down	no	no	1	1	0	0	0
ATAC_LK_102615	ENSG00000248518	NA	Distal Intergenic	up	up	no	0	2	0	0	0
ATAC_LK_102619	ENSG00000251264	NA	Distal Intergenic	down	down	no	1	0	0	0	0
ATAC_LK_10263	ENSG00000279401	NA	Distal Intergenic	down	no	no	0	2	0	1	0
ATAC_LK_102631	ENSG00000250456	LINC02260	Distal Intergenic	down	down	no	1	1	0	1	0
ATAC_LK_102635	ENSG00000250456	LINC02260	Distal Intergenic	up	up	no	0	1	0	1	1
ATAC_LK_102644	ENSG00000157404	KIT	1st Intron	no	down	no	0	0	0	0	1
ATAC_LK_102647	ENSG00000157404	KIT	Intron	no	up	no	0	0	0	1	1
ATAC_LK_102648	ENSG00000157404	KIT	Distal Intergenic	up	no	down	0	0	0	3	0
ATAC_LK_10265	ENSG00000228309	LINC01350	Intron	down	no	no	0	1	0	1	0
ATAC_LK_102651	ENSG00000249727	NA	Distal Intergenic	up	up	no	0	0	0	2	0
ATAC_LK_102653	ENSG00000249727	NA	Distal Intergenic	down	down	no	1	1	0	0	0
ATAC_LK_102655	ENSG00000249727	NA	Promoter	up	no	no	1	1	0	0	0
ATAC_LK_102656	ENSG00000248317	NA	Distal Intergenic	up	no	no	0	0	0	1	1
ATAC_LK_102657	ENSG00000248317	NA	Distal Intergenic	up	no	no	0	0	0	2	1
ATAC_LK_102658	ENSG00000248317	NA	Distal Intergenic	up	no	down	0	1	0	0	0
ATAC_LK_102659	ENSG00000248317	NA	Distal Intergenic	up	no	down	0	0	0	0	1
ATAC_LK_10266	ENSG00000228309	LINC01350	Intron	down	no	no	1	0	0	3	0
ATAC_LK_102661	ENSG00000248317	NA	Distal Intergenic	down	no	no	0	0	0	1	1
ATAC_LK_102662	ENSG00000248317	NA	Promoter	up	no	no	1	0	0	0	1
ATAC_LK_102663	ENSG00000248317	NA	Promoter	up	up	no	1	2	0	0	0
ATAC_LK_102667	ENSG00000252815	NA	Promoter	up	up	no	0	1	0	0	0
ATAC_LK_102672	ENSG00000250812	NA	Distal Intergenic	down	no	no	0	2	0	0	0
ATAC_LK_102674	ENSG00000250812	NA	Distal Intergenic	up	no	no	0	0	0	1	0
ATAC_LK_102678	ENSG00000206839	NA	Distal Intergenic	down	no	no	0	1	0	0	0
ATAC_LK_102688	ENSG00000249700	SRD5A3-AS1	Promoter	up	up	no	0	0	0	1	2
ATAC_LK_102689	ENSG00000249700	SRD5A3-AS1	Promoter	down	down	no	2	0	0	1	0
ATAC_LK_102696	ENSG00000134852	CLOCK	Promoter	no	up	no	0	0	0	1	0
ATAC_LK_10270	ENSG00000228309	LINC01350	Intron	up	up	no	0	1	0	0	3
ATAC_LK_102705	ENSG00000250821	EXOC1L	Promoter	up	up	no	1	0	0	0	3
ATAC_LK_102719	ENSG00000174799	CEP135	Intron	up	up	no	1	0	0	0	0
ATAC_LK_10272	ENSG00000228309	LINC01350	Intron	down	no	no	0	1	0	0	0
ATAC_LK_102723	ENSG00000174799	CEP135	Intron	up	no	no	0	0	0	1	0
ATAC_LK_10273	ENSG00000228309	LINC01350	Intron	down	down	no	0	1	2	1	0
ATAC_LK_102730	ENSG00000109265	KIAA1211	1st Intron	up	up	no	0	1	0	0	0
ATAC_LK_102735	ENSG00000109265	KIAA1211	1st Intron	up	no	down	0	0	0	1	2
ATAC_LK_102737	ENSG00000109265	KIAA1211	1st Intron	down	down	no	1	0	0	0	0
ATAC_LK_102739	ENSG00000109265	KIAA1211	1st Intron	down	no	no	1	1	0	0	0
ATAC_LK_102744	ENSG00000109265	KIAA1211	Intron	down	no	no	0	1	0	0	0
ATAC_LK_102745	ENSG00000109265	KIAA1211	Promoter	down	no	no	0	2	0	1	0
ATAC_LK_102754	ENSG00000109265	KIAA1211	Intron	up	up	down	0	0	0	1	0
ATAC_LK_102764	ENSG00000174780	SRP72	1st Exon	up	up	no	0	0	0	1	0
ATAC_LK_10277	ENSG00000261729	NA	Distal Intergenic	down	no	no	0	3	0	0	0
ATAC_LK_102775	ENSG00000171476	HOPX	3 UTR	up	up	no	0	2	1	1	2
ATAC_LK_102789	ENSG00000265894	NA	Promoter	down	no	no	0	2	0	1	0
ATAC_LK_102799	ENSG00000128040	SPINK2	Distal Intergenic	up	up	no	0	0	0	1	0
ATAC_LK_102800	ENSG00000128040	SPINK2	Distal Intergenic	down	down	no	0	1	1	1	0
ATAC_LK_102801	ENSG00000084093	REST	Distal Intergenic	no	down	no	0	1	0	0	0
ATAC_LK_102802	ENSG00000084093	REST	Distal Intergenic	up	up	no	0	1	0	2	0
ATAC_LK_102808	ENSG00000084093	REST	Intron	down	down	no	0	1	0	0	0
ATAC_LK_102812	ENSG00000047315	POLR2B	Promoter	up	no	no	0	1	0	0	0
ATAC_LK_102814	ENSG00000047315	POLR2B	Intron	up	no	down	0	0	0	1	3
ATAC_LK_10282	ENSG00000143341	HMCN1	1st Intron	up	up	no	0	1	0	0	1
ATAC_LK_102822	ENSG00000163453	IGFBP7	1st Intron	up	up	no	0	0	0	1	1
ATAC_LK_102828	ENSG00000245067	IGFBP7-AS1	Promoter	up	no	no	0	1	0	0	0
ATAC_LK_102835	ENSG00000243920	NA	Distal Intergenic	up	no	no	0	1	0	2	1
ATAC_LK_102836	ENSG00000243920	NA	Distal Intergenic	up	up	no	0	1	0	0	1
ATAC_LK_102837	ENSG00000243920	NA	Distal Intergenic	no	up	no	0	0	2	2	2
ATAC_LK_10284	ENSG00000143341	HMCN1	1st Intron	down	no	no	2	2	0	0	0
ATAC_LK_102840	ENSG00000249831	NA	Distal Intergenic	up	no	no	1	1	0	0	1
ATAC_LK_102844	ENSG00000249392	NA	Intron	down	down	no	0	1	0	1	0
ATAC_LK_102846	ENSG00000249392	NA	1st Intron	down	no	no	0	1	0	0	1
ATAC_LK_102862	ENSG00000150471	ADGRL3	Intron	down	no	no	0	1	1	2	0
ATAC_LK_102865	ENSG00000150471	ADGRL3	Intron	down	no	no	0	2	0	0	0
ATAC_LK_102866	ENSG00000150471	ADGRL3	Intron	up	up	no	0	1	0	2	1
ATAC_LK_102867	ENSG00000150471	ADGRL3	Intron	no	up	no	0	1	2	0	0
ATAC_LK_102868	ENSG00000241344	NA	Distal Intergenic	down	no	no	3	0	0	0	0
ATAC_LK_102869	ENSG00000241344	NA	Promoter	up	up	no	0	0	0	1	1
ATAC_LK_102872	ENSG00000248847	NA	Distal Intergenic	up	up	no	0	1	0	1	1
ATAC_LK_102875	ENSG00000248336	NA	Promoter	down	no	no	1	2	0	1	1
ATAC_LK_102876	ENSG00000248336	NA	Distal Intergenic	down	down	no	0	0	0	1	0
ATAC_LK_102886	ENSG00000205678	TECRL	Distal Intergenic	down	no	no	1	0	0	0	0
ATAC_LK_102887	ENSG00000205678	TECRL	Intron	up	up	no	0	0	0	1	3
ATAC_LK_10289	ENSG00000143341	HMCN1	Intron	up	no	no	0	0	0	0	0
ATAC_LK_102893	ENSG00000250125	LINC02232	Intron	up	no	no	0	1	2	0	0
ATAC_LK_102895	ENSG00000250125	LINC02232	1st Intron	up	up	no	0	0	0	0	2
ATAC_LK_102899	ENSG00000248447	NA	Distal Intergenic	up	up	no	1	0	0	1	1
ATAC_LK_10290	ENSG00000143341	HMCN1	Intron	up	up	no	0	0	0	0	0
ATAC_LK_102902	ENSG00000248998	NA	Distal Intergenic	down	no	no	1	2	0	1	0
ATAC_LK_102904	ENSG00000244099	NA	Distal Intergenic	up	up	no	0	1	0	1	1
ATAC_LK_102906	ENSG00000252890	NA	Distal Intergenic	up	up	no	1	0	0	0	1
ATAC_LK_102910	ENSG00000252890	NA	Distal Intergenic	up	up	no	0	1	0	0	2
ATAC_LK_102914	ENSG00000252890	NA	Distal Intergenic	up	no	no	0	0	2	0	0
ATAC_LK_102921	ENSG00000250075	LOC101927237	Distal Intergenic	down	down	no	1	1	0	1	0
ATAC_LK_102923	ENSG00000250075	LOC101927237	Distal Intergenic	down	no	no	1	0	0	0	0
ATAC_LK_102928	ENSG00000250075	LOC101927237	Distal Intergenic	up	no	no	0	0	0	1	1
ATAC_LK_102931	ENSG00000250075	LOC101927237	Distal Intergenic	up	no	no	2	0	1	1	2
ATAC_LK_102940	ENSG00000250075	LOC101927237	1st Intron	up	up	down	0	0	0	1	0
ATAC_LK_102942	ENSG00000145241	CENPC	3 UTR	up	up	no	0	0	0	1	1
ATAC_LK_102947	ENSG00000035720	STAP1	Distal Intergenic	down	down	no	1	1	0	0	0
ATAC_LK_102954	ENSG00000035720	STAP1	Exon	down	no	no	0	1	0	0	0
ATAC_LK_102956	ENSG00000033178	UBA6	Intron	down	no	no	2	0	0	0	0
ATAC_LK_102957	ENSG00000270257	NA	Promoter	down	no	no	0	1	0	0	1
ATAC_LK_102963	ENSG00000248049	UBA6-AS1	Exon	up	no	down	1	0	0	2	0
ATAC_LK_102964	ENSG00000248049	UBA6-AS1	Exon	down	no	no	1	2	0	0	0
ATAC_LK_102967	ENSG00000248049	UBA6-AS1	Intron	up	no	down	0	0	0	1	1
ATAC_LK_102968	ENSG00000232398	NA	Intron	up	up	no	1	0	0	0	1
ATAC_LK_102969	ENSG00000248049	UBA6-AS1	Intron	up	up	no	0	0	0	2	1
ATAC_LK_102975	ENSG00000248049	UBA6-AS1	Intron	up	up	no	1	1	0	0	2
ATAC_LK_102979	ENSG00000187054	TMPRSS11A	Intron	up	up	no	0	1	0	2	0
ATAC_LK_102988	ENSG00000250642	NA	Distal Intergenic	up	up	no	2	0	0	1	1
ATAC_LK_103000	ENSG00000083896	YTHDC1	Distal Intergenic	up	no	no	0	0	0	0	0
ATAC_LK_103006	ENSG00000250566	NA	Distal Intergenic	up	no	no	0	1	0	2	1
ATAC_LK_103007	ENSG00000248635	NA	Distal Intergenic	down	down	no	3	1	0	0	0
ATAC_LK_103009	ENSG00000249235	NA	Distal Intergenic	down	no	no	0	1	0	1	0
ATAC_LK_103010	ENSG00000249235	NA	Distal Intergenic	up	up	no	2	0	0	0	2
ATAC_LK_103013	ENSG00000198277	NA	Exon	up	up	no	1	0	0	0	2
ATAC_LK_103017	ENSG00000135220	UGT2A3	Distal Intergenic	up	no	no	0	1	0	1	0
ATAC_LK_103024	ENSG00000196472	NA	Promoter	down	down	no	2	1	0	1	0
ATAC_LK_103028	ENSG00000249763	NA	Promoter	down	down	no	1	0	0	0	0
ATAC_LK_103029	ENSG00000249763	NA	Promoter	up	no	no	1	1	0	0	2
ATAC_LK_103031	ENSG00000251691	NA	Promoter	down	down	no	1	1	0	0	0
ATAC_LK_103035	ENSG00000250612	NA	Promoter	down	no	no	1	0	0	0	0
ATAC_LK_103044	ENSG00000284695	NA	Intron	up	up	no	0	0	0	1	0
ATAC_LK_103072	ENSG00000018189	RUFY3	Promoter	no	up	no	0	2	0	0	0
ATAC_LK_103075	ENSG00000018189	RUFY3	1st Intron	down	no	no	0	1	0	0	0
ATAC_LK_103083	ENSG00000132463	GRSF1	3 UTR	down	no	no	0	3	0	3	0
ATAC_LK_103090	ENSG00000173542	MOB1B	Distal Intergenic	down	no	no	0	2	0	2	0
ATAC_LK_103094	ENSG00000173542	MOB1B	1st Intron	up	no	no	0	1	0	0	0
ATAC_LK_103100	ENSG00000173542	MOB1B	Intron	up	no	no	0	0	0	0	0
ATAC_LK_103101	ENSG00000173542	MOB1B	Intron	down	down	no	0	1	0	0	1
ATAC_LK_103107	ENSG00000156136	DCK	Distal Intergenic	up	no	no	0	0	0	1	1
ATAC_LK_103111	ENSG00000080493	SLC4A4	1st Intron	up	up	no	0	1	0	0	3
ATAC_LK_103114	ENSG00000080493	SLC4A4	Intron	up	no	no	1	0	0	0	0
ATAC_LK_103115	ENSG00000080493	SLC4A4	Intron	up	up	down	0	2	0	1	2
ATAC_LK_103116	ENSG00000080493	SLC4A4	Intron	up	no	no	0	0	0	2	1
ATAC_LK_103119	ENSG00000080493	SLC4A4	Intron	up	up	no	1	1	0	0	1
ATAC_LK_103128	ENSG00000080493	SLC4A4	Promoter	down	no	no	0	1	2	1	1
ATAC_LK_103129	ENSG00000080493	SLC4A4	Intron	up	up	no	0	1	0	1	1
ATAC_LK_103132	ENSG00000080493	SLC4A4	Intron	up	up	no	1	1	0	2	1
ATAC_LK_103139	ENSG00000248567	NA	Distal Intergenic	no	up	no	1	1	0	0	0
ATAC_LK_103143	ENSG00000156140	ADAMTS3	Intron	no	up	no	0	1	0	0	1
ATAC_LK_103156	ENSG00000252955	NA	Distal Intergenic	up	no	no	0	2	0	0	0
ATAC_LK_103157	ENSG00000252955	NA	Distal Intergenic	up	no	no	0	0	0	0	1
ATAC_LK_103172	ENSG00000132466	ANKRD17	Intron	up	no	no	0	1	0	0	1
ATAC_LK_103178	ENSG00000132466	ANKRD17	1st Intron	up	up	no	0	1	0	0	1
ATAC_LK_103180	ENSG00000132466	ANKRD17	1st Intron	down	down	no	0	1	0	2	0
ATAC_LK_103186	ENSG00000250220	NA	Intron	no	down	no	2	1	1	0	0
ATAC_LK_103191	ENSG00000163631	ALB	Intron	down	no	no	0	0	0	2	0
ATAC_LK_103192	ENSG00000081051	AFP	Promoter	down	down	no	1	2	0	0	0
ATAC_LK_103198	ENSG00000169435	RASSF6	Intron	up	up	no	0	2	2	0	1
ATAC_LK_103202	ENSG00000169435	RASSF6	Distal Intergenic	down	down	no	1	0	1	1	0
ATAC_LK_103207	ENSG00000228277	NA	Promoter	no	up	no	0	1	0	1	1
ATAC_LK_103211	ENSG00000169429	CXCL8	Distal Intergenic	down	no	no	0	3	0	0	0
ATAC_LK_103214	ENSG00000169429	CXCL8	Distal Intergenic	up	no	no	1	0	0	0	0
ATAC_LK_103215	ENSG00000249051	NA	Distal Intergenic	down	no	no	0	1	0	0	0
ATAC_LK_103219	ENSG00000124875	CXCL6	Intron	down	no	no	0	2	0	0	1
ATAC_LK_103220	ENSG00000250550	NA	Promoter	down	down	no	1	2	0	1	0
ATAC_LK_103235	ENSG00000244194	NA	Distal Intergenic	up	up	no	0	2	0	1	1
ATAC_LK_103237	ENSG00000163734	CXCL3	Downstream	down	down	no	0	0	2	0	0
ATAC_LK_103240	ENSG00000163734	CXCL3	Distal Intergenic	down	no	no	0	0	2	1	0
ATAC_LK_103241	ENSG00000248848	PPBPP2	Promoter	up	no	no	1	0	3	0	0
ATAC_LK_103243	ENSG00000288019	NA	Promoter	down	down	no	0	2	1	0	0
ATAC_LK_103248	ENSG00000163738	MTHFD2L	Intron	up	no	no	0	1	0	0	0
ATAC_LK_103257	ENSG00000163738	MTHFD2L	Intron	down	no	no	0	0	1	0	1
ATAC_LK_103259	ENSG00000163738	MTHFD2L	Intron	down	no	no	0	0	0	2	0
ATAC_LK_10326	ENSG00000228238	NA	Promoter	up	up	no	0	0	0	0	3
ATAC_LK_103260	ENSG00000163738	MTHFD2L	Intron	down	no	no	0	2	0	1	0
ATAC_LK_103281	ENSG00000250532	NA	Promoter	down	no	no	1	0	0	0	0
ATAC_LK_103283	ENSG00000109321	AREG	Intron	down	no	no	0	1	2	0	1
ATAC_LK_103284	ENSG00000109321	AREG	Intron	up	up	no	0	1	0	0	0
ATAC_LK_103289	ENSG00000249942	NA	Distal Intergenic	up	no	down	0	1	0	1	0
ATAC_LK_10329	ENSG00000229739	LOC102724919	Distal Intergenic	up	up	no	0	0	2	1	0
ATAC_LK_103290	ENSG00000249942	NA	Distal Intergenic	up	no	no	0	1	0	1	0
ATAC_LK_103292	ENSG00000249942	NA	Distal Intergenic	no	up	no	0	1	2	1	1
ATAC_LK_103293	ENSG00000249942	NA	Distal Intergenic	up	no	no	1	1	2	0	1
ATAC_LK_103295	ENSG00000249942	NA	Distal Intergenic	up	up	no	0	0	0	0	1
ATAC_LK_103311	ENSG00000163743	RCHY1	Distal Intergenic	up	no	no	1	1	0	1	1
ATAC_LK_103315	ENSG00000163743	RCHY1	Promoter	up	up	no	0	0	0	1	0
ATAC_LK_103321	ENSG00000138769	CDKL2	Intron	up	up	no	0	1	2	1	1
ATAC_LK_103322	ENSG00000138769	CDKL2	Promoter	up	up	no	0	0	0	1	1
ATAC_LK_103328	ENSG00000138757	G3BP2	1st Intron	down	no	no	1	1	0	0	1
ATAC_LK_103329	ENSG00000138757	G3BP2	1st Intron	up	up	no	0	1	0	1	1
ATAC_LK_103330	ENSG00000138757	G3BP2	1st Intron	up	up	no	0	1	0	0	0
ATAC_LK_103331	ENSG00000138757	G3BP2	1st Intron	no	up	no	0	2	0	1	1
ATAC_LK_103335	ENSG00000138768	USO1	1st Intron	down	down	no	0	1	0	0	1
ATAC_LK_103339	ENSG00000229717	NA	Promoter	up	no	no	0	1	0	0	1
ATAC_LK_10335	ENSG00000273129	PACERR	Distal Intergenic	down	no	no	0	0	0	0	0
ATAC_LK_10336	ENSG00000273129	PACERR	Distal Intergenic	down	no	no	0	0	0	0	1
ATAC_LK_103360	ENSG00000169248	CXCL11	Promoter	up	up	no	0	2	0	0	1
ATAC_LK_103366	ENSG00000156219	ART3	Promoter	up	no	no	1	0	0	1	0
ATAC_LK_10337	ENSG00000273129	PACERR	Distal Intergenic	down	down	no	0	1	0	0	0
ATAC_LK_103378	ENSG00000138760	SCARB2	Promoter	down	down	no	0	1	0	1	0
ATAC_LK_10338	ENSG00000116711	PLA2G4A	Distal Intergenic	up	up	no	0	0	0	1	2
ATAC_LK_103381	ENSG00000189157	FAM47E	Intron	up	up	no	0	0	0	3	1
ATAC_LK_103382	ENSG00000189157	FAM47E	3 UTR	up	up	no	0	0	0	0	1
ATAC_LK_103383	ENSG00000272414	FAM47E-STBD1	Intron	up	no	down	0	1	2	0	1
ATAC_LK_10339	ENSG00000116711	PLA2G4A	Distal Intergenic	no	up	no	2	1	0	1	0
ATAC_LK_103390	ENSG00000163749	CCDC158	Promoter	up	up	no	0	0	0	3	1
ATAC_LK_103395	ENSG00000138771	SHROOM3	Promoter	up	no	no	0	0	0	1	1
ATAC_LK_103397	ENSG00000138771	SHROOM3	1st Intron	up	no	no	1	1	0	0	1
ATAC_LK_103398	ENSG00000138771	SHROOM3	1st Intron	up	up	no	1	0	0	1	0
ATAC_LK_10340	ENSG00000116711	PLA2G4A	Distal Intergenic	down	down	no	1	0	0	0	0
ATAC_LK_103416	ENSG00000186212	SOWAHB	Distal Intergenic	no	up	no	0	1	0	1	0
ATAC_LK_103421	ENSG00000138758	SEPTIN11	1st Intron	down	no	no	0	0	0	0	2
ATAC_LK_103425	ENSG00000138758	SEPTIN11	Intron	down	no	up	0	1	2	0	1
ATAC_LK_103426	ENSG00000138758	SEPTIN11	Intron	up	up	no	1	1	0	1	2
ATAC_LK_103431	ENSG00000118816	CCNI	Intron	down	no	no	0	2	0	1	0
ATAC_LK_103435	ENSG00000118816	CCNI	Promoter	up	up	no	0	0	0	0	1
ATAC_LK_103447	ENSG00000138764	CCNG2	Intron	up	up	no	0	1	1	1	1
ATAC_LK_103449	ENSG00000138764	CCNG2	Intron	no	up	no	0	1	0	0	0
ATAC_LK_103466	ENSG00000138764	CCNG2	Intron	up	up	no	0	0	0	0	0
ATAC_LK_103474	ENSG00000156234	CXCL13	1st Intron	up	up	no	0	0	0	1	1
ATAC_LK_103475	ENSG00000156234	CXCL13	1st Intron	up	up	no	1	0	0	1	3
ATAC_LK_103480	ENSG00000221711	NA	Distal Intergenic	up	up	no	0	1	0	1	3
ATAC_LK_103482	ENSG00000221711	NA	Downstream	up	up	no	0	0	0	1	1
ATAC_LK_10349	ENSG00000116711	PLA2G4A	Intron	up	up	no	1	0	0	1	1
ATAC_LK_103490	ENSG00000138767	CNOT6L	Promoter	up	no	no	0	1	0	0	0
ATAC_LK_103491	ENSG00000138767	CNOT6L	Distal Intergenic	no	up	no	0	1	0	1	0
ATAC_LK_103494	ENSG00000169288	MRPL1	Promoter	up	up	no	0	0	0	0	1
ATAC_LK_103507	ENSG00000138759	FRAS1	Intron	up	up	down	0	0	0	0	2
ATAC_LK_103508	ENSG00000138759	FRAS1	Intron	up	up	no	0	1	0	1	1
ATAC_LK_103509	ENSG00000138759	FRAS1	Intron	up	up	no	1	1	0	0	1
ATAC_LK_10351	ENSG00000116711	PLA2G4A	Intron	up	up	no	0	2	0	0	1
ATAC_LK_103511	ENSG00000138759	FRAS1	Intron	up	up	no	0	0	0	1	2
ATAC_LK_103514	ENSG00000138759	FRAS1	3 UTR	down	down	no	1	0	0	0	1
ATAC_LK_103517	ENSG00000138759	FRAS1	Intron	down	no	no	0	0	1	0	1
ATAC_LK_10352	ENSG00000116711	PLA2G4A	Intron	down	no	no	1	1	1	0	0
ATAC_LK_103523	ENSG00000138772	ANXA3	Intron	up	no	no	1	0	0	1	0
ATAC_LK_103524	ENSG00000138772	ANXA3	Intron	down	down	no	1	2	0	1	0
ATAC_LK_103527	ENSG00000138772	ANXA3	Distal Intergenic	up	up	no	0	1	2	0	0
ATAC_LK_103528	ENSG00000200998	NA	Distal Intergenic	up	up	no	1	1	0	2	2
ATAC_LK_103529	ENSG00000200998	NA	Distal Intergenic	up	up	no	1	0	2	0	2
ATAC_LK_103537	ENSG00000251442	NA	Intron	no	up	no	0	4	0	0	1
ATAC_LK_103539	ENSG00000251442	NA	Exon	up	up	no	0	1	0	0	0
ATAC_LK_10354	ENSG00000116711	PLA2G4A	Intron	up	no	no	0	0	0	1	1
ATAC_LK_103545	ENSG00000287632	NA	Distal Intergenic	up	no	no	1	0	0	0	2
ATAC_LK_103551	ENSG00000239793	NA	Distal Intergenic	up	up	no	1	0	0	0	0
ATAC_LK_103553	ENSG00000239793	NA	Distal Intergenic	down	no	no	0	1	0	0	0
ATAC_LK_103559	ENSG00000138756	BMP2K	1st Intron	down	no	no	0	0	0	0	0
ATAC_LK_10356	ENSG00000116711	PLA2G4A	Intron	up	up	no	1	1	0	2	1
ATAC_LK_10357	ENSG00000116711	PLA2G4A	Intron	up	up	no	0	1	2	0	2
ATAC_LK_103576	ENSG00000138756	BMP2K	Intron	up	no	no	0	0	0	1	2
ATAC_LK_103584	ENSG00000138756	BMP2K	3 UTR	up	no	no	0	1	0	0	0
ATAC_LK_1036	ENSG00000177000	MTHFR	3 UTR	up	no	no	0	0	0	0	0
ATAC_LK_103600	ENSG00000249307	NA	Intron	down	down	no	0	2	0	1	0
ATAC_LK_103602	ENSG00000156269	NAA11	Intron	no	up	no	0	1	0	1	0
ATAC_LK_103604	ENSG00000156269	NAA11	1st Intron	up	up	no	0	0	0	0	1
ATAC_LK_103608	ENSG00000250334	LINC00989	Intron	down	down	no	1	0	0	0	0
ATAC_LK_103610	ENSG00000250334	LINC00989	Intron	up	up	no	0	1	0	3	1
ATAC_LK_103614	ENSG00000248408	NA	Distal Intergenic	up	up	no	0	0	0	0	1
ATAC_LK_103615	ENSG00000248408	NA	Intron	up	up	no	1	1	0	0	0
ATAC_LK_103616	ENSG00000248408	NA	Intron	down	down	no	1	1	1	0	0
ATAC_LK_103618	ENSG00000251321	PCAT4	Distal Intergenic	up	up	no	1	0	0	2	1
ATAC_LK_103627	ENSG00000163297	ANTXR2	Intron	no	down	no	0	1	0	0	0
ATAC_LK_103629	ENSG00000163297	ANTXR2	Intron	up	up	no	1	1	0	1	1
ATAC_LK_103630	ENSG00000163297	ANTXR2	Intron	no	up	up	0	3	0	0	2
ATAC_LK_103637	ENSG00000163297	ANTXR2	Distal Intergenic	up	up	no	1	3	0	0	1
ATAC_LK_103640	ENSG00000244002	NA	Distal Intergenic	up	up	no	1	0	0	1	0
ATAC_LK_103656	ENSG00000197826	CFAP299	1st Intron	up	no	no	0	0	0	1	0
ATAC_LK_103660	ENSG00000197826	CFAP299	Intron	up	no	no	1	1	0	0	0
ATAC_LK_103671	ENSG00000197826	CFAP299	Intron	no	down	no	1	1	2	1	0
ATAC_LK_103673	ENSG00000197826	CFAP299	Intron	up	up	no	0	1	0	1	2
ATAC_LK_103677	ENSG00000152785	BMP3	Distal Intergenic	up	up	no	0	0	0	2	3
ATAC_LK_103685	ENSG00000138669	PRKG2	Intron	up	up	no	0	1	0	2	1
ATAC_LK_103688	ENSG00000138669	PRKG2	Distal Intergenic	up	up	no	1	0	0	0	0
ATAC_LK_103690	ENSG00000207065	NA	Distal Intergenic	up	no	no	0	0	0	1	0
ATAC_LK_103691	ENSG00000207065	NA	Distal Intergenic	down	no	no	1	1	0	0	0
ATAC_LK_103694	ENSG00000138670	RASGEF1B	Distal Intergenic	up	up	no	1	0	2	0	1
ATAC_LK_103698	ENSG00000138670	RASGEF1B	Promoter	up	no	no	1	0	0	0	0
ATAC_LK_103699	ENSG00000138670	RASGEF1B	Promoter	up	no	no	0	0	0	0	0
ATAC_LK_103703	ENSG00000138670	RASGEF1B	Intron	down	down	no	0	2	0	1	0
ATAC_LK_103704	ENSG00000138670	RASGEF1B	Intron	up	up	no	0	1	0	1	1
ATAC_LK_103707	ENSG00000138670	RASGEF1B	Intron	up	up	no	1	1	0	0	2
ATAC_LK_10371	ENSG00000230426	LINC01036	Distal Intergenic	up	up	no	0	0	0	0	0
ATAC_LK_103712	ENSG00000138670	RASGEF1B	Intron	up	up	no	0	1	0	0	0
ATAC_LK_103715	ENSG00000138670	RASGEF1B	Intron	up	up	no	0	0	0	1	2
ATAC_LK_103716	ENSG00000138670	RASGEF1B	Intron	up	up	no	2	1	0	1	0
ATAC_LK_103717	ENSG00000138670	RASGEF1B	Intron	up	up	no	2	1	2	0	1
ATAC_LK_103718	ENSG00000138670	RASGEF1B	Intron	no	up	no	1	2	0	0	1
ATAC_LK_10372	ENSG00000230426	LINC01036	Distal Intergenic	up	up	no	1	1	0	0	0
ATAC_LK_103721	ENSG00000138670	RASGEF1B	Intron	no	down	no	1	1	0	0	1
ATAC_LK_103722	ENSG00000138670	RASGEF1B	Intron	up	up	no	0	0	0	1	0
ATAC_LK_103724	ENSG00000138670	RASGEF1B	Intron	up	up	no	1	0	0	1	0
ATAC_LK_103727	ENSG00000138670	RASGEF1B	Intron	down	no	no	0	1	0	0	0
ATAC_LK_10373	ENSG00000230426	LINC01036	Distal Intergenic	up	up	no	1	1	0	0	1
ATAC_LK_103730	ENSG00000138670	RASGEF1B	Intron	up	no	no	0	0	0	0	1
ATAC_LK_103731	ENSG00000138670	RASGEF1B	Intron	up	up	up	0	2	0	0	0
ATAC_LK_103736	ENSG00000138670	RASGEF1B	1st Intron	up	up	down	0	1	0	1	1
ATAC_LK_103746	ENSG00000234568	NA	Distal Intergenic	up	no	no	1	0	0	0	1
ATAC_LK_103748	ENSG00000234568	NA	Promoter	up	no	no	0	0	0	2	0
ATAC_LK_10375	ENSG00000230426	LINC01036	Distal Intergenic	no	up	no	1	1	0	1	1
ATAC_LK_103758	ENSG00000138668	HNRNPD	Intron	down	no	no	1	0	0	0	1
ATAC_LK_103759	ENSG00000138668	HNRNPD	Promoter	down	no	no	0	0	0	0	1
ATAC_LK_103766	ENSG00000152795	HNRNPDL	Distal Intergenic	up	no	no	0	1	0	0	0
ATAC_LK_103767	ENSG00000152795	HNRNPDL	Downstream	down	down	no	0	0	0	0	1
ATAC_LK_103768	ENSG00000152795	HNRNPDL	3 UTR	down	down	no	0	0	2	0	0
ATAC_LK_103775	ENSG00000249242	TMEM150C	1st Intron	up	up	no	1	0	0	0	0
ATAC_LK_103776	ENSG00000249242	TMEM150C	1st Intron	no	down	no	0	1	0	1	1
ATAC_LK_103784	ENSG00000145284	SCD5	Intron	down	no	no	1	1	2	0	1
ATAC_LK_103799	ENSG00000145284	SCD5	Promoter	up	up	no	0	0	0	0	1
ATAC_LK_1038	ENSG00000177000	MTHFR	Promoter	up	up	no	0	0	0	0	0
ATAC_LK_10380	ENSG00000230426	LINC01036	Intron	down	no	no	1	0	0	0	0
ATAC_LK_103807	ENSG00000138674	SEC31A	Intron	down	no	no	0	1	0	2	0
ATAC_LK_103814	ENSG00000189308	LIN54	Intron	down	no	no	3	0	0	0	0
ATAC_LK_103821	ENSG00000189308	LIN54	Distal Intergenic	down	down	no	0	1	0	0	0
ATAC_LK_103838	ENSG00000250677	NA	Distal Intergenic	up	up	no	0	0	0	2	0
ATAC_LK_103839	ENSG00000250677	NA	Distal Intergenic	up	up	no	0	3	0	0	2
ATAC_LK_103840	ENSG00000250677	NA	Downstream	down	no	no	1	2	0	1	1
ATAC_LK_10385	ENSG00000285894	NA	Intron	up	up	no	0	0	0	1	1
ATAC_LK_103852	ENSG00000173083	HPSE	Intron	down	down	no	1	2	0	0	0
ATAC_LK_103857	ENSG00000173083	HPSE	Distal Intergenic	up	up	up	0	0	0	3	0
ATAC_LK_103858	ENSG00000173083	HPSE	Distal Intergenic	up	no	no	0	0	0	0	1
ATAC_LK_10386	ENSG00000224278	NA	Promoter	up	up	no	0	0	0	1	0
ATAC_LK_10387	ENSG00000224278	NA	Distal Intergenic	up	up	no	0	1	0	2	0
ATAC_LK_103881	ENSG00000138678	GPAT3	Intron	down	no	no	1	3	0	0	1
ATAC_LK_10389	ENSG00000224278	NA	Distal Intergenic	up	no	no	1	0	0	0	1
ATAC_LK_103893	ENSG00000249171	NA	Distal Intergenic	down	down	no	1	0	2	1	0
ATAC_LK_10390	ENSG00000224278	NA	Distal Intergenic	up	up	no	1	1	0	2	1
ATAC_LK_103905	ENSG00000258013	NA	Distal Intergenic	up	up	no	1	0	0	1	1
ATAC_LK_103908	ENSG00000163625	WDFY3	Intron	no	up	up	0	2	0	1	1
ATAC_LK_103909	ENSG00000163625	WDFY3	Exon	down	no	no	0	1	0	0	0
ATAC_LK_103915	ENSG00000163625	WDFY3	Intron	up	up	no	1	1	0	0	0
ATAC_LK_103925	ENSG00000138639	ARHGAP24	Distal Intergenic	up	up	no	1	0	0	1	2
ATAC_LK_103926	ENSG00000138639	ARHGAP24	Distal Intergenic	up	up	no	0	1	0	1	0
ATAC_LK_103934	ENSG00000138639	ARHGAP24	Intron	down	down	no	0	1	0	1	0
ATAC_LK_103950	ENSG00000138639	ARHGAP24	Intron	up	up	no	0	0	0	2	0
ATAC_LK_103955	ENSG00000138639	ARHGAP24	Intron	no	up	no	1	2	0	0	1
ATAC_LK_103958	ENSG00000109339	MAPK10	Exon	up	up	no	0	1	0	2	0
ATAC_LK_103973	ENSG00000109339	MAPK10	1st Intron	up	up	no	1	0	0	1	0
ATAC_LK_103978	ENSG00000109339	MAPK10	1st Intron	down	no	no	0	2	0	1	0
ATAC_LK_103982	ENSG00000109339	MAPK10	1st Intron	down	no	no	1	2	0	1	0
ATAC_LK_103985	ENSG00000163629	PTPN13	1st Intron	up	up	no	0	0	0	1	0
ATAC_LK_103986	ENSG00000163629	PTPN13	Intron	up	no	no	0	0	0	1	1
ATAC_LK_103987	ENSG00000163629	PTPN13	Intron	up	up	no	0	1	0	1	1
ATAC_LK_103989	ENSG00000163629	PTPN13	Intron	up	up	no	0	0	0	0	2
ATAC_LK_103991	ENSG00000163629	PTPN13	Intron	up	up	no	0	0	0	1	1
ATAC_LK_103993	ENSG00000145283	SLC10A6	Intron	up	up	no	0	1	0	1	1
ATAC_LK_103994	ENSG00000145283	SLC10A6	1st Intron	up	up	no	0	1	0	2	1
ATAC_LK_104001	ENSG00000285458	C4orf36	Intron	up	no	no	1	0	0	0	0
ATAC_LK_104003	ENSG00000284968	NA	Intron	down	no	no	0	1	1	0	1
ATAC_LK_104006	ENSG00000172493	AFF1	1st Intron	down	down	no	2	0	4	0	0
ATAC_LK_104008	ENSG00000172493	AFF1	1st Intron	up	up	no	0	1	0	0	0
ATAC_LK_104009	ENSG00000172493	AFF1	Intron	down	no	no	1	0	0	0	0
ATAC_LK_104015	ENSG00000172493	AFF1	Intron	no	up	no	0	1	0	1	0
ATAC_LK_104024	ENSG00000172493	AFF1	Intron	up	up	no	0	0	0	0	1
ATAC_LK_104025	ENSG00000172493	AFF1	Intron	down	no	no	0	1	0	0	0
ATAC_LK_104026	ENSG00000172493	AFF1	Intron	up	no	no	0	0	2	0	2
ATAC_LK_104029	ENSG00000172493	AFF1	Intron	no	up	up	0	1	0	1	0
ATAC_LK_104032	ENSG00000172493	AFF1	Intron	down	no	no	1	0	0	0	0
ATAC_LK_104036	ENSG00000172493	AFF1	Intron	up	up	no	0	0	1	0	0
ATAC_LK_104037	ENSG00000172493	AFF1	Intron	no	up	no	0	1	0	2	1
ATAC_LK_104040	ENSG00000172493	AFF1	Intron	up	up	down	0	1	0	1	1
ATAC_LK_104041	ENSG00000172493	AFF1	Intron	up	no	no	0	0	0	0	1
ATAC_LK_104043	ENSG00000172493	AFF1	Intron	down	down	no	1	2	0	3	1
ATAC_LK_104058	ENSG00000250572	NA	Distal Intergenic	up	up	no	0	1	0	1	1
ATAC_LK_104069	ENSG00000152583	SPARCL1	1st Intron	up	no	no	0	0	0	1	1
ATAC_LK_104071	ENSG00000152583	SPARCL1	Promoter	up	no	no	1	0	0	0	2
ATAC_LK_104073	ENSG00000152583	SPARCL1	Distal Intergenic	down	no	no	1	2	0	1	0
ATAC_LK_104075	ENSG00000249001	NA	Intron	up	up	no	0	1	0	0	1
ATAC_LK_104085	ENSG00000183199	NA	Distal Intergenic	down	no	no	1	1	0	0	0
ATAC_LK_104088	ENSG00000118785	SPP1	Distal Intergenic	down	no	no	0	3	0	0	0
ATAC_LK_104092	ENSG00000118785	SPP1	Intron	down	no	no	1	0	0	0	1
ATAC_LK_104104	ENSG00000118777	ABCG2	Exon	down	down	no	0	3	0	1	0
ATAC_LK_104105	ENSG00000118777	ABCG2	Intron	down	down	no	1	1	0	1	0
ATAC_LK_104106	ENSG00000118777	ABCG2	Intron	down	no	no	0	1	2	1	0
ATAC_LK_104110	ENSG00000118777	ABCG2	Intron	up	no	no	0	1	0	0	1
ATAC_LK_104143	ENSG00000278151	NA	Promoter	up	no	no	0	1	1	0	1
ATAC_LK_104144	ENSG00000276003	NA	Promoter	up	no	no	0	0	0	0	0
ATAC_LK_10415	ENSG00000285638	NA	Intron	down	down	no	1	0	0	0	1
ATAC_LK_104156	ENSG00000138640	FAM13A	Intron	up	up	no	0	2	0	1	1
ATAC_LK_104167	ENSG00000185477	GPRIN3	3 UTR	up	up	no	0	0	0	1	0
ATAC_LK_104171	ENSG00000185477	GPRIN3	1st Intron	up	up	no	0	0	0	0	2
ATAC_LK_104173	ENSG00000185477	GPRIN3	1st Intron	no	no	down	0	1	0	0	0
ATAC_LK_104179	ENSG00000185477	GPRIN3	Distal Intergenic	down	down	no	0	3	0	0	0
ATAC_LK_104191	ENSG00000251095	NA	1st Intron	no	up	no	0	1	0	0	1
ATAC_LK_104197	ENSG00000251095	NA	1st Intron	up	up	no	0	2	0	0	1
ATAC_LK_1042	ENSG00000011021	CLCN6	3 UTR	down	no	no	0	0	0	0	1
ATAC_LK_104203	ENSG00000251095	NA	Intron	down	no	no	0	0	0	1	1
ATAC_LK_104208	ENSG00000251095	NA	Exon	up	up	no	0	0	0	1	0
ATAC_LK_104211	ENSG00000145335	SNCA	Intron	up	up	no	1	0	0	0	1
ATAC_LK_104212	ENSG00000145335	SNCA	Intron	up	up	no	1	0	0	0	3
ATAC_LK_104214	ENSG00000145335	SNCA	Intron	up	up	no	2	0	0	1	1
ATAC_LK_104215	ENSG00000145335	SNCA	Intron	up	up	no	0	1	0	1	0
ATAC_LK_104217	ENSG00000145335	SNCA	Distal Intergenic	down	down	no	1	0	0	0	0
ATAC_LK_10422	ENSG00000228215	NA	Distal Intergenic	down	no	no	1	1	0	0	1
ATAC_LK_104220	ENSG00000138722	MMRN1	1st Intron	down	down	no	1	1	0	0	0
ATAC_LK_104223	ENSG00000138722	MMRN1	Intron	up	up	no	0	3	0	1	2
ATAC_LK_104236	ENSG00000184305	CCSER1	Distal Intergenic	down	down	no	0	0	4	0	0
ATAC_LK_10424	ENSG00000228215	NA	Distal Intergenic	up	up	no	2	1	0	0	0
ATAC_LK_104243	ENSG00000184305	CCSER1	Intron	up	up	no	0	1	0	1	1
ATAC_LK_104244	ENSG00000184305	CCSER1	Intron	up	up	no	0	1	0	1	1
ATAC_LK_10425	ENSG00000228215	NA	Distal Intergenic	up	up	no	1	0	0	0	0
ATAC_LK_104252	ENSG00000184305	CCSER1	Intron	up	up	no	0	1	0	0	2
ATAC_LK_10426	ENSG00000228215	NA	Promoter	down	down	no	2	2	0	1	0
ATAC_LK_104262	ENSG00000184305	CCSER1	Intron	up	up	no	0	0	0	0	1
ATAC_LK_104264	ENSG00000249891	NA	Distal Intergenic	down	down	no	2	0	2	1	0
ATAC_LK_10427	ENSG00000223344	NA	Promoter	down	no	no	1	0	0	1	0
ATAC_LK_104270	ENSG00000152208	GRID2	Intron	up	no	no	2	1	0	1	0
ATAC_LK_104279	ENSG00000152208	GRID2	Intron	down	no	no	1	1	0	0	1
ATAC_LK_104280	ENSG00000152208	GRID2	Intron	down	no	no	0	0	0	1	0
ATAC_LK_104302	ENSG00000250897	NA	Distal Intergenic	down	no	no	0	1	0	1	0
ATAC_LK_10431	ENSG00000150681	RGS18	Distal Intergenic	down	down	no	0	1	0	0	1
ATAC_LK_104311	ENSG00000163104	SMARCAD1	Intron	up	no	no	0	1	0	0	0
ATAC_LK_104319	ENSG00000163106	HPGDS	Intron	up	no	no	0	0	0	0	1
ATAC_LK_10432	ENSG00000150681	RGS18	Distal Intergenic	down	down	no	1	0	0	1	0
ATAC_LK_104320	ENSG00000163106	HPGDS	1st Intron	up	up	no	1	0	0	0	1
ATAC_LK_104331	ENSG00000241103	NA	Distal Intergenic	up	no	no	0	0	0	0	3
ATAC_LK_104339	ENSG00000163110	PDLIM5	Intron	down	no	no	0	0	0	1	1
ATAC_LK_104340	ENSG00000163110	PDLIM5	Intron	down	down	no	0	3	2	0	1
ATAC_LK_104346	ENSG00000163110	PDLIM5	Promoter	up	up	no	0	1	0	1	1
ATAC_LK_104349	ENSG00000163110	PDLIM5	Intron	no	down	no	1	1	0	0	0
ATAC_LK_104351	ENSG00000249599	NA	Distal Intergenic	up	up	no	1	1	0	0	0
ATAC_LK_104354	ENSG00000249599	NA	Downstream	up	no	no	1	0	0	2	0
ATAC_LK_104358	ENSG00000138696	BMPR1B	Intron	up	no	no	1	2	0	0	0
ATAC_LK_104361	ENSG00000138696	BMPR1B	Intron	up	up	no	0	1	0	1	1
ATAC_LK_104366	ENSG00000138696	BMPR1B	Downstream	up	no	down	0	0	0	0	3
ATAC_LK_10437	ENSG00000150681	RGS18	Distal Intergenic	down	down	no	0	0	0	1	0
ATAC_LK_104371	ENSG00000182168	UNC5C	Intron	no	up	no	0	1	0	0	0
ATAC_LK_104373	ENSG00000182168	UNC5C	Intron	no	up	no	0	1	0	1	0
ATAC_LK_104378	ENSG00000182168	UNC5C	Distal Intergenic	down	no	no	0	1	0	0	1
ATAC_LK_104386	ENSG00000163114	PDHA2	Distal Intergenic	up	up	no	0	1	0	0	0
ATAC_LK_104388	ENSG00000163114	PDHA2	Promoter	up	up	no	0	0	0	0	1
ATAC_LK_104391	ENSG00000200622	NA	Distal Intergenic	up	up	no	0	1	0	1	0
ATAC_LK_104396	ENSG00000201744	NA	Distal Intergenic	down	no	no	1	0	0	0	0
ATAC_LK_104397	ENSG00000201744	NA	Distal Intergenic	down	no	no	0	2	0	0	0
ATAC_LK_104398	ENSG00000250655	NA	Distal Intergenic	up	up	no	1	0	0	0	3
ATAC_LK_104400	ENSG00000248510	NA	1st Intron	up	up	no	1	0	2	0	1
ATAC_LK_104402	ENSG00000248510	NA	Intron	up	up	no	1	0	2	0	1
ATAC_LK_104403	ENSG00000248510	NA	Intron	up	no	no	1	1	0	1	0
ATAC_LK_104406	ENSG00000248510	NA	Intron	down	no	no	2	1	0	1	1
ATAC_LK_104407	ENSG00000248510	NA	Intron	down	down	no	1	0	0	1	0
ATAC_LK_10441	ENSG00000285280	LOC105371664	Intron	up	no	no	0	0	0	1	2
ATAC_LK_104411	ENSG00000253170	NA	Distal Intergenic	up	up	no	1	1	0	0	2
ATAC_LK_104413	ENSG00000163116	STPG2	Intron	up	no	no	1	3	1	0	1
ATAC_LK_104414	ENSG00000163116	STPG2	Intron	up	up	no	0	1	0	2	1
ATAC_LK_104419	ENSG00000163116	STPG2	Intron	down	no	no	0	1	0	0	1
ATAC_LK_104430	ENSG00000138698	RAP1GDS1	Intron	up	up	no	0	1	0	0	0
ATAC_LK_104431	ENSG00000138698	RAP1GDS1	Intron	up	no	no	0	0	0	1	0
ATAC_LK_104434	ENSG00000242318	NA	Distal Intergenic	up	up	no	0	0	0	0	0
ATAC_LK_104442	ENSG00000168785	TSPAN5	1st Intron	up	up	no	0	1	0	1	0
ATAC_LK_104443	ENSG00000168785	TSPAN5	1st Intron	up	up	no	1	0	0	1	1
ATAC_LK_104447	ENSG00000168785	TSPAN5	Promoter	no	up	no	0	0	0	0	0
ATAC_LK_104448	ENSG00000260641	NA	1st Exon	down	no	no	0	3	0	0	0
ATAC_LK_104450	ENSG00000260641	NA	Distal Intergenic	down	down	no	0	2	0	0	0
ATAC_LK_104452	ENSG00000227118	NA	Distal Intergenic	down	down	no	1	1	2	0	0
ATAC_LK_104453	ENSG00000227118	NA	Distal Intergenic	down	no	no	0	1	0	0	0
ATAC_LK_104456	ENSG00000227118	NA	Distal Intergenic	down	no	no	3	0	0	0	0
ATAC_LK_104476	ENSG00000164024	METAP1	1st Intron	down	no	no	0	1	0	0	1
ATAC_LK_104480	ENSG00000164024	METAP1	Exon	up	up	no	0	1	0	0	0
ATAC_LK_104487	ENSG00000172955	ADH6	Promoter	up	up	no	1	1	0	0	1
ATAC_LK_104488	ENSG00000196616	ADH1B	Distal Intergenic	up	up	no	0	0	0	2	1
ATAC_LK_104504	ENSG00000070190	DAPP1	Intron	down	down	no	1	0	0	0	0
ATAC_LK_104507	ENSG00000070190	DAPP1	Intron	up	up	no	1	1	0	1	0
ATAC_LK_10451	ENSG00000285280	LOC105371664	Intron	up	no	no	2	3	0	1	1
ATAC_LK_104522	ENSG00000245322	LOC256880	Intron	up	up	no	0	1	0	2	0
ATAC_LK_104525	ENSG00000249710	LOC101929353	Intron	no	up	no	0	0	0	3	1
ATAC_LK_104526	ENSG00000145358	DDIT4L	Distal Intergenic	no	down	no	2	0	0	1	0
ATAC_LK_104529	ENSG00000145358	DDIT4L	Distal Intergenic	up	up	no	0	1	0	0	0
ATAC_LK_10453	ENSG00000236069	NA	1st Intron	up	no	no	0	1	0	0	3
ATAC_LK_104531	ENSG00000286150	NA	Distal Intergenic	up	up	no	0	2	0	2	0
ATAC_LK_104533	ENSG00000164035	EMCN	1st Intron	no	up	no	1	0	0	1	2
ATAC_LK_104534	ENSG00000164035	EMCN	Exon	up	up	no	0	2	0	0	0
ATAC_LK_104535	ENSG00000164035	EMCN	1st Intron	up	up	no	0	0	0	1	5
ATAC_LK_104538	ENSG00000164035	EMCN	Intron	no	up	no	2	1	0	0	1
ATAC_LK_104548	ENSG00000164035	EMCN	Distal Intergenic	up	no	no	0	1	0	1	0
ATAC_LK_104558	ENSG00000138814	PPP3CA	Intron	up	up	down	0	2	0	0	1
ATAC_LK_104559	ENSG00000138814	PPP3CA	Intron	up	up	no	0	0	0	1	1
ATAC_LK_104564	ENSG00000138814	PPP3CA	Intron	down	no	no	1	1	0	0	0
ATAC_LK_104567	ENSG00000138814	PPP3CA	1st Intron	up	up	no	0	1	0	1	1
ATAC_LK_104571	ENSG00000138814	PPP3CA	1st Intron	up	no	down	0	0	0	0	0
ATAC_LK_104577	ENSG00000138814	PPP3CA	1st Intron	up	up	no	0	1	1	0	1
ATAC_LK_104579	ENSG00000138814	PPP3CA	1st Intron	down	no	no	0	0	0	1	0
ATAC_LK_104585	ENSG00000138814	PPP3CA	1st Intron	up	up	down	1	0	0	0	0
ATAC_LK_104591	ENSG00000153064	BANK1	Intron	up	up	no	0	0	0	0	0
ATAC_LK_104592	ENSG00000153064	BANK1	Intron	up	up	no	0	0	0	2	1
ATAC_LK_104595	ENSG00000153064	BANK1	Intron	no	up	no	1	1	0	0	0
ATAC_LK_104599	ENSG00000153064	BANK1	1st Exon	up	no	no	0	1	0	0	1
ATAC_LK_10460	ENSG00000285280	LOC105371664	Intron	up	no	no	0	1	1	1	1
ATAC_LK_104605	ENSG00000153064	BANK1	Promoter	down	no	no	0	1	0	2	0
ATAC_LK_104619	ENSG00000138821	SLC39A8	Promoter	up	no	no	2	0	0	0	0
ATAC_LK_104620	ENSG00000138821	SLC39A8	1st Intron	up	up	no	0	0	0	2	2
ATAC_LK_104621	ENSG00000138821	SLC39A8	1st Intron	up	up	no	2	1	0	0	1
ATAC_LK_104625	ENSG00000248161	NA	1st Intron	down	no	no	0	1	0	0	0
ATAC_LK_104636	ENSG00000109320	NFKB1	Exon	up	up	no	0	1	0	0	0
ATAC_LK_104640	ENSG00000109320	NFKB1	Intron	up	no	no	0	0	0	0	1
ATAC_LK_104642	ENSG00000109320	NFKB1	Intron	down	no	no	0	1	2	0	0
ATAC_LK_104643	ENSG00000109320	NFKB1	Intron	down	no	no	0	2	0	0	0
ATAC_LK_104645	ENSG00000109320	NFKB1	Promoter	down	no	no	0	0	0	1	0
ATAC_LK_104652	ENSG00000109323	MANBA	Downstream	no	down	no	0	1	1	0	0
ATAC_LK_104655	ENSG00000109323	MANBA	Intron	down	down	no	1	0	2	0	0
ATAC_LK_10466	ENSG00000090104	RGS1	Promoter	up	up	no	0	1	0	2	0
ATAC_LK_10467	ENSG00000090104	RGS1	3 UTR	up	up	no	0	1	2	0	0
ATAC_LK_104677	ENSG00000109332	UBE2D3	1st Intron	down	no	no	0	1	0	0	1
ATAC_LK_104689	ENSG00000164038	SLC9B2	Exon	up	up	no	0	0	0	0	4
ATAC_LK_10470	ENSG00000285280	LOC105371664	Intron	up	up	no	0	0	0	1	1
ATAC_LK_104704	ENSG00000252460	NA	Distal Intergenic	no	up	no	0	0	0	1	2
ATAC_LK_10471	ENSG00000285280	LOC105371664	Intron	up	up	no	0	1	0	0	0
ATAC_LK_104710	ENSG00000245384	CXXC4-AS1	1st Intron	up	up	no	0	3	0	0	3
ATAC_LK_104714	ENSG00000248242	NA	Intron	up	no	no	0	0	0	0	1
ATAC_LK_104715	ENSG00000248242	NA	Intron	up	up	no	0	1	0	1	1
ATAC_LK_104716	ENSG00000248242	NA	1st Intron	up	up	no	0	0	0	1	1
ATAC_LK_104718	ENSG00000248242	NA	Exon	down	down	no	1	0	0	0	0
ATAC_LK_10472	ENSG00000285280	LOC105371664	Intron	up	no	no	1	0	0	2	1
ATAC_LK_104720	ENSG00000248373	NA	Intron	up	up	no	0	0	0	1	0
ATAC_LK_104721	ENSG00000248373	NA	Intron	down	no	no	0	1	0	2	0
ATAC_LK_104722	ENSG00000248373	NA	Intron	up	no	no	0	1	0	1	1
ATAC_LK_104724	ENSG00000248373	NA	Intron	down	down	no	0	1	0	0	1
ATAC_LK_104725	ENSG00000248373	NA	Intron	down	down	no	2	1	3	1	0
ATAC_LK_104726	ENSG00000248373	NA	Exon	down	down	no	0	1	0	0	0
ATAC_LK_10473	ENSG00000285280	LOC105371664	Intron	up	up	no	0	1	0	1	1
ATAC_LK_104730	ENSG00000251259	NA	Downstream	down	down	no	0	2	0	0	0
ATAC_LK_104742	ENSG00000168769	TET2	3 UTR	up	up	no	0	0	0	2	1
ATAC_LK_104743	ENSG00000168769	TET2	Intron	up	up	no	0	0	0	1	0
ATAC_LK_104745	ENSG00000168769	TET2	3 UTR	up	no	no	0	0	0	1	0
ATAC_LK_10475	ENSG00000285280	LOC105371664	Promoter	down	no	no	1	0	0	0	1
ATAC_LK_104756	ENSG00000138777	PPA2	1st Intron	down	no	no	0	0	0	0	0
ATAC_LK_104760	ENSG00000216425	NA	Distal Intergenic	up	no	no	0	1	1	0	1
ATAC_LK_104769	ENSG00000236699	ARHGEF38	Intron	down	no	no	1	1	0	0	0
ATAC_LK_104770	ENSG00000236699	ARHGEF38	Intron	up	no	no	0	0	0	1	0
ATAC_LK_104792	ENSG00000250298	GIMD1	Promoter	down	no	no	0	0	0	1	0
ATAC_LK_104799	ENSG00000286147	NA	Intron	down	down	no	0	1	0	1	0
ATAC_LK_104802	ENSG00000286147	NA	Intron	up	no	no	0	0	0	0	1
ATAC_LK_104811	ENSG00000155011	DKK2	Intron	up	up	no	0	0	0	1	1
ATAC_LK_104813	ENSG00000155011	DKK2	Intron	no	up	no	0	1	0	0	0
ATAC_LK_104816	ENSG00000252470	NA	Distal Intergenic	no	up	no	0	1	0	2	0
ATAC_LK_104822	ENSG00000138801	PAPSS1	1st Intron	down	down	no	0	1	2	0	0
ATAC_LK_104825	ENSG00000138801	PAPSS1	Distal Intergenic	down	no	no	1	1	0	0	1
ATAC_LK_104830	ENSG00000164023	SGMS2	Distal Intergenic	up	up	no	0	1	2	0	1
ATAC_LK_104831	ENSG00000164023	SGMS2	Distal Intergenic	down	no	no	0	1	0	2	0
ATAC_LK_104835	ENSG00000164023	SGMS2	1st Intron	up	no	no	0	1	0	0	1
ATAC_LK_104836	ENSG00000164023	SGMS2	1st Intron	down	down	no	0	3	1	0	0
ATAC_LK_104837	ENSG00000164023	SGMS2	1st Intron	down	no	no	0	1	0	1	1
ATAC_LK_104838	ENSG00000164023	SGMS2	1st Intron	down	no	no	2	2	0	0	1
ATAC_LK_104840	ENSG00000164023	SGMS2	Intron	up	up	no	0	0	0	1	0
ATAC_LK_104845	ENSG00000138796	HADH	1st Intron	down	down	no	1	1	0	0	0
ATAC_LK_104848	ENSG00000138796	HADH	Intron	up	up	no	2	0	0	0	1
ATAC_LK_104856	ENSG00000138795	LEF1	Intron	down	down	no	2	0	0	0	0
ATAC_LK_104871	ENSG00000239939	NA	Distal Intergenic	up	no	no	1	1	0	1	0
ATAC_LK_104872	ENSG00000239939	NA	Distal Intergenic	down	no	no	0	1	2	1	0
ATAC_LK_104873	ENSG00000239939	NA	Distal Intergenic	up	up	no	1	2	0	1	0
ATAC_LK_104874	ENSG00000239939	NA	Distal Intergenic	up	up	no	1	1	0	1	1
ATAC_LK_104875	ENSG00000239939	NA	Distal Intergenic	up	up	no	0	0	0	1	1
ATAC_LK_104880	ENSG00000250485	NA	Distal Intergenic	down	no	no	0	1	0	3	0
ATAC_LK_104883	ENSG00000250485	NA	Distal Intergenic	up	no	no	0	1	2	1	1
ATAC_LK_104884	ENSG00000250485	NA	Distal Intergenic	up	up	down	0	1	0	2	0
ATAC_LK_104889	ENSG00000234492	RPL34-AS1	Exon	down	down	no	0	2	0	2	0
ATAC_LK_104895	ENSG00000109475	RPL34	Intron	down	no	no	0	0	0	0	0
ATAC_LK_104913	ENSG00000188517	COL25A1	Exon	up	up	no	0	1	0	1	0
ATAC_LK_104918	ENSG00000188517	COL25A1	Intron	down	no	no	0	1	0	0	0
ATAC_LK_104923	ENSG00000188517	COL25A1	Intron	up	up	no	0	2	0	0	1
ATAC_LK_104924	ENSG00000188517	COL25A1	Intron	up	no	no	0	1	0	0	0
ATAC_LK_104925	ENSG00000188517	COL25A1	Intron	up	up	no	0	1	0	0	1
ATAC_LK_104927	ENSG00000188517	COL25A1	Intron	up	up	no	0	0	0	0	3
ATAC_LK_104929	ENSG00000246774	ZCCHC23	Distal Intergenic	down	no	no	0	3	1	0	0
ATAC_LK_10493	ENSG00000285280	LOC105371664	1st Intron	down	no	no	0	0	0	2	0
ATAC_LK_104950	ENSG00000005059	MCUB	1st Intron	down	down	no	0	1	2	0	0
ATAC_LK_104953	ENSG00000005059	MCUB	1st Intron	down	no	no	0	2	0	0	1
ATAC_LK_104961	ENSG00000138794	CASP6	Exon	up	up	no	0	1	0	2	0
ATAC_LK_104973	ENSG00000138798	EGF	Intron	up	no	no	0	0	0	0	1
ATAC_LK_104975	ENSG00000138798	EGF	Intron	down	no	no	0	5	0	0	1
ATAC_LK_104976	ENSG00000138798	EGF	Intron	up	up	no	1	1	0	0	0
ATAC_LK_104982	ENSG00000138798	EGF	Intron	no	up	up	1	0	0	2	0
ATAC_LK_104986	ENSG00000170522	ELOVL6	Distal Intergenic	down	no	no	0	1	0	1	0
ATAC_LK_104988	ENSG00000170522	ELOVL6	Distal Intergenic	up	up	no	0	0	0	1	1
ATAC_LK_10499	ENSG00000285280	LOC105371664	Exon	down	no	no	0	1	2	0	0
ATAC_LK_104990	ENSG00000170522	ELOVL6	3 UTR	no	up	no	0	1	0	0	0
ATAC_LK_104991	ENSG00000170522	ELOVL6	Intron	up	up	no	0	0	0	0	0
ATAC_LK_104996	ENSG00000170522	ELOVL6	Intron	up	no	no	0	0	0	1	0
ATAC_LK_104999	ENSG00000170522	ELOVL6	Intron	up	up	no	2	1	0	0	0
ATAC_LK_105001	ENSG00000170522	ELOVL6	Intron	no	up	no	2	1	0	1	1
ATAC_LK_105003	ENSG00000170522	ELOVL6	Intron	up	no	no	0	1	0	1	0
ATAC_LK_105005	ENSG00000170522	ELOVL6	Intron	up	up	no	0	1	0	0	1
ATAC_LK_105006	ENSG00000170522	ELOVL6	Intron	up	up	no	0	0	0	0	2
ATAC_LK_105008	ENSG00000170522	ELOVL6	Intron	up	up	no	0	0	0	1	1
ATAC_LK_10502	ENSG00000285280	LOC105371664	Promoter	up	no	no	0	1	0	0	1
ATAC_LK_105022	ENSG00000138792	ENPEP	Distal Intergenic	up	no	no	1	2	0	0	1
ATAC_LK_105025	ENSG00000138792	ENPEP	Distal Intergenic	no	no	up	0	0	2	1	0
ATAC_LK_105049	ENSG00000250855	NA	Promoter	down	no	no	0	0	0	1	1
ATAC_LK_105060	ENSG00000249815	NA	1st Intron	up	no	no	0	0	0	0	2
ATAC_LK_105061	ENSG00000249815	NA	1st Intron	down	no	no	0	0	0	0	0
ATAC_LK_105062	ENSG00000249815	NA	1st Intron	up	up	no	0	2	0	1	0
ATAC_LK_105064	ENSG00000249815	NA	1st Intron	up	up	no	1	1	0	0	1
ATAC_LK_105076	ENSG00000174749	FAM241A	1st Intron	no	up	no	0	1	0	1	0
ATAC_LK_105077	ENSG00000174749	FAM241A	1st Intron	no	up	up	0	0	2	1	0
ATAC_LK_105092	ENSG00000073331	ALPK1	1st Intron	up	up	no	0	0	0	0	1
ATAC_LK_105095	ENSG00000073331	ALPK1	1st Intron	up	up	no	0	1	0	0	1
ATAC_LK_105096	ENSG00000073331	ALPK1	Intron	up	up	down	0	0	0	2	1
ATAC_LK_105098	ENSG00000073331	ALPK1	Intron	up	up	no	0	0	0	2	1
ATAC_LK_105100	ENSG00000073331	ALPK1	Intron	up	no	no	1	1	0	0	1
ATAC_LK_10511	ENSG00000116750	UCHL5	Intron	up	up	no	1	0	0	0	0
ATAC_LK_105131	ENSG00000145362	ANK2	Promoter	up	up	no	0	1	0	0	1
ATAC_LK_105134	ENSG00000145362	ANK2	Intron	up	no	no	0	0	0	0	2
ATAC_LK_105137	ENSG00000145362	ANK2	Intron	up	up	no	1	2	0	1	0
ATAC_LK_105142	ENSG00000145349	CAMK2D	Intron	up	no	no	1	0	0	3	0
ATAC_LK_105144	ENSG00000145349	CAMK2D	Intron	up	up	no	1	0	0	1	2
ATAC_LK_105146	ENSG00000145349	CAMK2D	Intron	up	up	no	0	1	0	0	1
ATAC_LK_105150	ENSG00000145349	CAMK2D	Intron	down	no	no	0	0	0	1	0
ATAC_LK_105158	ENSG00000250229	NA	Promoter	no	up	no	0	1	0	0	1
ATAC_LK_105179	ENSG00000138653	NDST4	Intron	up	up	no	0	1	0	1	1
ATAC_LK_105180	ENSG00000138653	NDST4	Intron	up	no	no	0	0	0	0	3
ATAC_LK_105186	ENSG00000251308	NA	Distal Intergenic	down	no	no	0	1	0	1	0
ATAC_LK_105194	ENSG00000251308	NA	Distal Intergenic	up	up	no	1	1	0	1	0
ATAC_LK_105196	ENSG00000251308	NA	Distal Intergenic	no	up	no	1	0	0	2	0
ATAC_LK_105198	ENSG00000250693	NA	Distal Intergenic	up	no	no	0	0	0	0	1
ATAC_LK_105204	ENSG00000248488	NA	Distal Intergenic	down	no	no	0	3	0	1	0
ATAC_LK_105207	ENSG00000250363	NA	Distal Intergenic	up	up	no	0	0	0	1	1
ATAC_LK_105209	ENSG00000249259	NA	Intron	up	up	no	0	1	0	0	1
ATAC_LK_105213	ENSG00000249259	NA	1st Intron	down	no	no	2	1	0	0	0
ATAC_LK_105218	ENSG00000250272	NA	Distal Intergenic	up	no	no	0	0	0	0	1
ATAC_LK_105219	ENSG00000250791	NA	Distal Intergenic	down	no	up	0	2	0	0	0
ATAC_LK_105224	ENSG00000286637	NA	1st Intron	down	no	no	1	1	1	0	0
ATAC_LK_105229	ENSG00000174599	TRAM1L1	Distal Intergenic	down	down	no	0	0	2	0	1
ATAC_LK_105230	ENSG00000236922	NA	Intron	up	no	no	0	3	1	0	1
ATAC_LK_105257	ENSG00000230671	NA	Promoter	down	no	no	0	0	0	0	1
ATAC_LK_10528	ENSG00000134371	CDC73	Intron	down	no	no	0	1	0	0	0
ATAC_LK_105286	ENSG00000172403	SYNPO2	1st Intron	up	no	no	0	0	0	0	1
ATAC_LK_105292	ENSG00000172403	SYNPO2	1st Intron	down	no	no	1	2	0	1	0
ATAC_LK_105302	ENSG00000249002	NA	Promoter	no	up	no	1	1	0	0	1
ATAC_LK_105304	ENSG00000172403	SYNPO2	Intron	down	no	no	1	0	2	0	0
ATAC_LK_105307	ENSG00000172403	SYNPO2	Intron	up	no	no	1	1	0	1	1
ATAC_LK_105310	ENSG00000172399	MYOZ2	Distal Intergenic	down	down	no	0	3	2	1	0
ATAC_LK_105311	ENSG00000172399	MYOZ2	Distal Intergenic	down	no	no	0	1	2	0	0
ATAC_LK_105344	ENSG00000286241	NA	Distal Intergenic	down	no	no	0	0	0	0	0
ATAC_LK_105345	ENSG00000250772	LINC01365	Distal Intergenic	up	up	down	0	1	0	1	1
ATAC_LK_105346	ENSG00000250183	NA	Distal Intergenic	up	no	no	1	2	0	0	1
ATAC_LK_105355	ENSG00000250938	NA	Intron	no	up	no	2	1	0	2	1
ATAC_LK_105357	ENSG00000138738	PRDM5	Intron	down	no	no	1	0	0	0	0
ATAC_LK_105369	ENSG00000138738	PRDM5	Intron	up	up	no	1	0	0	3	1
ATAC_LK_105374	ENSG00000173376	NDNF	Downstream	up	no	no	0	0	0	0	1
ATAC_LK_105380	ENSG00000271302	NA	Distal Intergenic	down	no	no	0	1	0	1	1
ATAC_LK_105387	ENSG00000050730	TNIP3	Intron	down	no	no	0	2	2	1	1
ATAC_LK_105388	ENSG00000050730	TNIP3	Intron	up	no	no	0	0	0	0	1
ATAC_LK_105395	ENSG00000050730	TNIP3	Distal Intergenic	down	no	no	0	1	2	0	0
ATAC_LK_105399	ENSG00000186867	QRFPR	1st Intron	up	no	no	0	1	0	0	1
ATAC_LK_10540	ENSG00000286285	NA	Distal Intergenic	up	no	no	1	1	0	1	2
ATAC_LK_10541	ENSG00000286285	NA	Distal Intergenic	up	up	no	0	2	0	0	1
ATAC_LK_105412	ENSG00000164111	ANXA5	Distal Intergenic	up	up	no	0	0	2	2	1
ATAC_LK_105422	ENSG00000123737	EXOSC9	Intron	up	up	no	0	1	0	1	1
ATAC_LK_105431	ENSG00000138741	TRPC3	1st Intron	up	no	no	0	1	0	0	2
ATAC_LK_105435	ENSG00000237868	NA	Distal Intergenic	up	no	no	0	0	0	0	0
ATAC_LK_105436	ENSG00000241037	NA	Distal Intergenic	down	down	no	0	1	0	0	0
ATAC_LK_105443	ENSG00000109471	IL2	Promoter	up	no	no	0	0	0	0	2
ATAC_LK_105449	ENSG00000138684	IL21	Distal Intergenic	down	no	no	0	0	0	1	1
ATAC_LK_105458	ENSG00000227145	IL21-AS1	Intron	down	no	up	0	1	0	0	0
ATAC_LK_105467	ENSG00000181004	BBS12	Distal Intergenic	up	up	no	0	2	0	0	0
ATAC_LK_105475	ENSG00000170917	NUDT6	Intron	up	up	no	0	0	0	0	1
ATAC_LK_10548	ENSG00000227240	NA	1st Intron	up	up	no	0	0	0	1	0
ATAC_LK_105486	ENSG00000145375	SPATA5	Intron	down	down	no	0	2	1	0	0
ATAC_LK_105488	ENSG00000145375	SPATA5	Intron	down	no	no	0	1	0	1	1
ATAC_LK_105490	ENSG00000145375	SPATA5	Intron	no	up	no	1	1	0	0	0
ATAC_LK_105491	ENSG00000145375	SPATA5	Intron	up	no	no	0	1	0	1	0
ATAC_LK_105495	ENSG00000145375	SPATA5	Intron	up	up	no	0	0	0	2	1
ATAC_LK_105497	ENSG00000145375	SPATA5	Intron	up	up	no	1	3	0	0	1
ATAC_LK_10550	ENSG00000227240	NA	1st Intron	up	up	no	0	0	1	0	2
ATAC_LK_105502	ENSG00000287951	NA	Promoter	no	down	no	1	0	0	0	0
ATAC_LK_105510	ENSG00000164056	SPRY1	Distal Intergenic	down	down	no	1	0	0	0	0
ATAC_LK_105514	ENSG00000249125	NA	Distal Intergenic	up	up	no	0	0	0	1	1
ATAC_LK_105516	ENSG00000249125	NA	Distal Intergenic	up	up	no	0	0	0	0	1
ATAC_LK_105517	ENSG00000249125	NA	Promoter	down	no	no	1	0	0	0	0
ATAC_LK_105523	ENSG00000249464	LINC01091	1st Intron	down	no	no	0	0	0	0	0
ATAC_LK_105524	ENSG00000249464	LINC01091	1st Intron	up	no	no	0	1	0	0	2
ATAC_LK_105525	ENSG00000249464	LINC01091	1st Intron	no	up	no	1	0	0	0	3
ATAC_LK_105528	ENSG00000249464	LINC01091	1st Intron	down	no	no	0	3	0	1	0
ATAC_LK_105529	ENSG00000249464	LINC01091	1st Intron	up	no	no	0	1	0	0	0
ATAC_LK_105530	ENSG00000249464	LINC01091	1st Intron	down	down	no	0	3	0	0	0
ATAC_LK_105531	ENSG00000249464	LINC01091	1st Intron	up	up	no	0	2	0	0	1
ATAC_LK_105547	ENSG00000249464	LINC01091	Exon	up	up	no	1	0	0	1	0
ATAC_LK_105548	ENSG00000286700	NA	Distal Intergenic	down	no	no	2	0	0	1	2
ATAC_LK_10555	ENSG00000226640	NA	Intron	up	up	no	0	0	0	0	2
ATAC_LK_105551	ENSG00000249837	NA	Intron	down	down	no	0	1	0	2	0
ATAC_LK_105554	ENSG00000286734	NA	Exon	up	up	no	0	1	0	0	2
ATAC_LK_105555	ENSG00000286734	NA	1st Intron	up	up	no	0	0	0	1	1
ATAC_LK_105556	ENSG00000286734	NA	1st Intron	up	up	no	2	1	0	0	2
ATAC_LK_105560	ENSG00000261083	LINC02516	Distal Intergenic	no	up	no	1	1	0	0	1
ATAC_LK_105562	ENSG00000261083	LINC02516	Distal Intergenic	up	up	no	1	0	0	0	0
ATAC_LK_105569	ENSG00000196159	FAT4	Distal Intergenic	up	up	no	0	0	0	0	2
ATAC_LK_10557	ENSG00000227240	NA	Intron	up	up	no	0	0	2	0	2
ATAC_LK_105574	ENSG00000196159	FAT4	Exon	up	up	no	0	0	0	0	1
ATAC_LK_105575	ENSG00000196159	FAT4	Intron	up	up	no	0	1	0	0	0
ATAC_LK_105584	ENSG00000250149	NA	Intron	down	no	no	1	0	0	1	0
ATAC_LK_105585	ENSG00000250149	NA	Intron	down	no	no	0	0	0	0	1
ATAC_LK_105590	ENSG00000286251	NA	Intron	up	up	no	1	0	0	0	1
ATAC_LK_105596	ENSG00000249795	NA	Promoter	up	up	no	0	0	0	2	0
ATAC_LK_1056	ENSG00000116688	MFN2	1st Intron	down	down	up	0	1	0	1	1
ATAC_LK_105612	ENSG00000164066	INTU	Intron	up	up	no	0	1	0	3	0
ATAC_LK_105615	ENSG00000151475	SLC25A31	Intron	up	no	no	0	1	0	0	0
ATAC_LK_105633	ENSG00000164074	ABHD18	Intron	down	down	no	0	0	0	0	0
ATAC_LK_105639	ENSG00000138709	LARP1B	Intron	up	no	no	1	1	0	1	1
ATAC_LK_10564	ENSG00000233057	NA	Distal Intergenic	up	up	no	1	1	0	1	0
ATAC_LK_105649	ENSG00000164040	PGRMC2	Promoter	no	up	no	0	0	0	1	1
ATAC_LK_105652	ENSG00000251432	LINC02615	Intron	down	no	no	0	1	0	0	0
ATAC_LK_105653	ENSG00000251432	LINC02615	Intron	down	no	no	0	1	0	0	0
ATAC_LK_105658	ENSG00000251432	LINC02615	Intron	up	up	no	0	0	0	1	1
ATAC_LK_105661	ENSG00000251432	LINC02615	Intron	no	up	no	0	2	0	0	0
ATAC_LK_105663	ENSG00000251432	LINC02615	Intron	down	down	no	0	0	2	1	0
ATAC_LK_105671	ENSG00000248802	NA	Exon	down	down	no	2	1	0	0	0
ATAC_LK_105672	ENSG00000248802	NA	1st Intron	up	up	no	1	0	1	1	1
ATAC_LK_105674	ENSG00000248802	NA	Distal Intergenic	up	no	no	0	1	0	0	2
ATAC_LK_105677	ENSG00000280711	NA	Distal Intergenic	down	no	no	2	2	0	0	0
ATAC_LK_105681	ENSG00000280711	NA	Promoter	no	up	no	0	1	0	0	1
ATAC_LK_105684	ENSG00000077684	JADE1	Distal Intergenic	up	no	no	2	0	0	0	2
ATAC_LK_10569	ENSG00000228167	NA	Distal Intergenic	down	no	no	1	1	0	0	0
ATAC_LK_105692	ENSG00000077684	JADE1	Intron	up	up	no	1	0	0	1	0
ATAC_LK_105701	ENSG00000151466	SCLT1	1st Intron	up	up	no	0	2	0	1	1
ATAC_LK_105702	ENSG00000151466	SCLT1	1st Intron	up	no	no	0	2	0	1	0
ATAC_LK_105707	ENSG00000151466	SCLT1	Intron	down	no	no	1	1	0	0	0
ATAC_LK_105710	ENSG00000251345	NA	Promoter	up	up	down	0	0	0	2	1
ATAC_LK_105716	ENSG00000287748	NA	Distal Intergenic	down	no	no	0	2	0	0	0
ATAC_LK_105726	ENSG00000249618	LINC02465	Intron	up	up	no	1	0	0	0	1
ATAC_LK_105730	ENSG00000234125	NA	Distal Intergenic	down	down	no	1	0	1	0	0
ATAC_LK_105738	ENSG00000280059	NA	Distal Intergenic	up	up	no	0	0	0	0	1
ATAC_LK_105740	ENSG00000280059	NA	Distal Intergenic	up	no	no	0	1	0	0	3
ATAC_LK_105741	ENSG00000280059	NA	Distal Intergenic	up	up	no	0	1	0	0	0
ATAC_LK_105745	ENSG00000241392	NA	Distal Intergenic	up	no	down	0	2	0	1	1
ATAC_LK_10575	ENSG00000287364	NA	Intron	up	no	no	1	0	2	2	0
ATAC_LK_105753	ENSG00000251598	NA	Intron	up	no	no	2	3	0	0	2
ATAC_LK_105757	ENSG00000251488	NA	Promoter	up	up	no	2	0	0	1	2
ATAC_LK_105763	ENSG00000138650	PCDH10	Intron	up	up	no	0	0	0	0	1
ATAC_LK_105766	ENSG00000250191	NA	Distal Intergenic	down	no	no	0	1	0	1	1
ATAC_LK_105768	ENSG00000251388	NA	Distal Intergenic	no	no	up	0	1	0	2	0
ATAC_LK_10577	ENSG00000287364	NA	Distal Intergenic	down	no	no	0	2	0	0	0
ATAC_LK_10578	ENSG00000287364	NA	Distal Intergenic	down	down	no	1	1	0	0	0
ATAC_LK_105781	ENSG00000261166	NA	Distal Intergenic	down	no	no	1	1	0	1	1
ATAC_LK_105790	ENSG00000279749	NA	Distal Intergenic	up	up	down	1	0	0	0	1
ATAC_LK_105796	ENSG00000248869	NA	Intron	down	no	no	0	1	2	0	0
ATAC_LK_105798	ENSG00000250813	NA	Distal Intergenic	up	up	no	0	0	1	1	1
ATAC_LK_1058	ENSG00000116688	MFN2	Exon	down	down	no	1	1	0	0	0
ATAC_LK_105800	ENSG00000250126	NA	Intron	up	up	no	0	0	0	0	0
ATAC_LK_105801	ENSG00000250126	NA	Promoter	down	down	no	1	2	0	1	0
ATAC_LK_105803	ENSG00000250126	NA	Distal Intergenic	down	no	no	1	0	0	0	0
ATAC_LK_105816	ENSG00000151012	SLC7A11	Exon	down	no	no	0	1	2	0	0
ATAC_LK_105818	ENSG00000249091	NA	Distal Intergenic	up	up	no	0	0	0	0	2
ATAC_LK_105823	ENSG00000251372	LINC00499	1st Intron	no	down	no	0	2	1	1	0
ATAC_LK_105826	ENSG00000251372	LINC00499	Intron	no	up	no	0	0	0	0	0
ATAC_LK_105830	ENSG00000251372	LINC00499	Intron	up	no	no	0	1	0	0	0
ATAC_LK_105837	ENSG00000250977	NA	Distal Intergenic	up	up	no	0	0	0	1	1
ATAC_LK_105852	ENSG00000250195	LOC105377448	Intron	down	no	no	0	1	0	0	0
ATAC_LK_105854	ENSG00000250195	LOC105377448	Intron	down	down	no	2	0	0	0	0
ATAC_LK_105862	ENSG00000250195	LOC105377448	Intron	up	no	no	0	0	0	1	0
ATAC_LK_10587	ENSG00000227421	NA	Distal Intergenic	up	no	no	0	1	0	1	0
ATAC_LK_105887	ENSG00000109381	ELF2	Promoter	no	up	no	0	0	0	0	0
ATAC_LK_105889	ENSG00000265892	NA	Distal Intergenic	down	no	no	0	3	2	0	1
ATAC_LK_105896	ENSG00000206722	NA	Promoter	up	up	no	0	0	0	1	2
ATAC_LK_105899	ENSG00000109390	NDUFC1	Intron	no	up	no	0	1	0	0	1
ATAC_LK_105904	ENSG00000164134	NAA15	1st Intron	up	up	no	1	0	0	0	1
ATAC_LK_105907	ENSG00000164134	NAA15	1st Intron	up	up	no	0	0	0	0	0
ATAC_LK_105908	ENSG00000164134	NAA15	Intron	down	no	no	1	0	0	1	0
ATAC_LK_10591	ENSG00000162687	KCNT2	Intron	down	no	no	2	1	0	1	1
ATAC_LK_105916	ENSG00000164134	NAA15	Intron	down	no	no	1	0	0	0	0
ATAC_LK_105918	ENSG00000164134	NAA15	3 UTR	up	no	no	0	0	0	0	1
ATAC_LK_105919	ENSG00000273247	NA	Intron	up	no	down	0	0	0	1	1
ATAC_LK_105926	ENSG00000145391	SETD7	Intron	up	up	no	0	1	0	1	3
ATAC_LK_105942	ENSG00000085871	MGST2	1st Intron	down	down	no	0	2	0	0	0
ATAC_LK_105945	ENSG00000178458	NA	Promoter	no	up	no	1	0	0	1	1
ATAC_LK_10595	ENSG00000162687	KCNT2	Intron	no	down	no	1	1	0	0	0
ATAC_LK_105951	ENSG00000085871	MGST2	3 UTR	down	down	no	0	1	0	0	0
ATAC_LK_105956	ENSG00000196782	MAML3	Intron	up	up	no	0	0	0	2	0
ATAC_LK_105959	ENSG00000196782	MAML3	Intron	down	no	no	0	1	0	0	1
ATAC_LK_105961	ENSG00000196782	MAML3	Intron	no	up	no	0	1	0	0	0
ATAC_LK_105962	ENSG00000196782	MAML3	Intron	up	no	no	0	0	0	1	1
ATAC_LK_105965	ENSG00000196782	MAML3	Intron	up	up	no	1	0	0	0	2
ATAC_LK_105969	ENSG00000196782	MAML3	Intron	up	up	down	0	1	0	0	1
ATAC_LK_105971	ENSG00000196782	MAML3	1st Intron	up	up	down	1	1	0	0	2
ATAC_LK_105972	ENSG00000196782	MAML3	1st Intron	up	up	no	0	1	0	0	2
ATAC_LK_105976	ENSG00000196782	MAML3	1st Intron	up	up	down	0	1	0	0	1
ATAC_LK_105977	ENSG00000196782	MAML3	1st Intron	no	up	no	0	0	0	0	0
ATAC_LK_105978	ENSG00000196782	MAML3	1st Intron	up	up	no	0	0	0	1	0
ATAC_LK_10598	ENSG00000162687	KCNT2	Intron	down	down	no	2	1	0	0	1
ATAC_LK_105982	ENSG00000196782	MAML3	1st Intron	down	no	no	1	0	0	1	0
ATAC_LK_105988	ENSG00000196782	MAML3	1st Intron	no	up	no	0	1	0	1	0
ATAC_LK_105995	ENSG00000196782	MAML3	1st Intron	up	no	down	1	0	0	1	1
ATAC_LK_106000	ENSG00000196782	MAML3	1st Intron	up	up	no	0	0	0	1	1
ATAC_LK_106002	ENSG00000196782	MAML3	1st Intron	down	no	no	0	1	0	1	0
ATAC_LK_106004	ENSG00000196782	MAML3	1st Intron	down	down	no	0	1	2	1	0
ATAC_LK_106008	ENSG00000196782	MAML3	1st Intron	up	up	no	0	0	0	1	2
ATAC_LK_106022	ENSG00000153130	SCOC	Distal Intergenic	down	no	no	0	1	0	1	0
ATAC_LK_106029	ENSG00000153130	SCOC	1st Intron	down	no	no	1	2	0	0	0
ATAC_LK_106033	ENSG00000153130	SCOC	Intron	down	down	no	0	0	0	1	0
ATAC_LK_106052	ENSG00000109436	TBC1D9	Promoter	up	up	no	0	1	0	0	0
ATAC_LK_106054	ENSG00000109436	TBC1D9	Intron	up	up	no	0	0	2	0	0
ATAC_LK_106055	ENSG00000109436	TBC1D9	Intron	up	up	no	0	0	0	0	1
ATAC_LK_106056	ENSG00000109436	TBC1D9	Exon	up	no	down	0	0	0	0	3
ATAC_LK_106057	ENSG00000248335	NA	Promoter	up	up	no	1	0	0	1	0
ATAC_LK_106058	ENSG00000109436	TBC1D9	Exon	up	up	no	1	1	0	0	0
ATAC_LK_106064	ENSG00000109436	TBC1D9	1st Intron	no	up	no	0	0	0	0	0
ATAC_LK_106076	ENSG00000170153	RNF150	Intron	up	no	no	0	0	2	2	1
ATAC_LK_106077	ENSG00000170153	RNF150	Intron	no	up	no	0	2	0	1	0
ATAC_LK_106079	ENSG00000170153	RNF150	1st Intron	up	up	no	1	1	2	1	2
ATAC_LK_10608	ENSG00000244414	CFHR1	Distal Intergenic	no	up	no	0	1	0	0	2
ATAC_LK_106080	ENSG00000170153	RNF150	Promoter	no	up	no	0	0	0	0	0
ATAC_LK_106088	ENSG00000248747	NA	Promoter	up	up	no	0	1	0	0	1
ATAC_LK_106089	ENSG00000248810	NA	Intron	up	up	no	0	1	0	0	1
ATAC_LK_106094	ENSG00000248810	NA	Intron	down	down	no	0	1	0	0	0
ATAC_LK_106102	ENSG00000164136	IL15	1st Intron	up	no	no	1	1	0	0	0
ATAC_LK_106110	ENSG00000164136	IL15	Distal Intergenic	up	no	no	0	0	0	0	1
ATAC_LK_106112	ENSG00000164136	IL15	Distal Intergenic	down	no	no	2	1	0	1	0
ATAC_LK_106134	ENSG00000109452	INPP4B	Intron	up	up	no	0	1	0	1	1
ATAC_LK_106137	ENSG00000109452	INPP4B	Intron	up	no	no	0	0	0	0	1
ATAC_LK_106139	ENSG00000109452	INPP4B	Intron	up	up	no	1	0	0	2	2
ATAC_LK_106141	ENSG00000109452	INPP4B	Intron	down	no	no	0	2	0	1	2
ATAC_LK_106142	ENSG00000109452	INPP4B	Intron	up	no	no	0	1	0	1	0
ATAC_LK_106143	ENSG00000109452	INPP4B	Intron	down	no	no	0	1	0	0	0
ATAC_LK_106146	ENSG00000109452	INPP4B	Intron	down	down	no	0	2	1	0	1
ATAC_LK_106154	ENSG00000109452	INPP4B	Intron	no	up	no	1	0	0	1	0
ATAC_LK_106157	ENSG00000109452	INPP4B	1st Intron	up	no	no	0	1	0	1	2
ATAC_LK_106159	ENSG00000109452	INPP4B	1st Intron	up	no	no	0	0	0	0	1
ATAC_LK_106160	ENSG00000109452	INPP4B	1st Intron	down	no	no	0	0	2	0	0
ATAC_LK_106172	ENSG00000250326	LOC105377623	1st Intron	up	up	no	2	0	0	0	1
ATAC_LK_106174	ENSG00000250326	LOC105377623	1st Intron	up	up	no	0	0	0	1	2
ATAC_LK_106177	ENSG00000250326	LOC105377623	1st Intron	up	no	no	0	0	0	2	1
ATAC_LK_106184	ENSG00000250969	NA	Distal Intergenic	down	down	no	1	0	0	2	0
ATAC_LK_106189	ENSG00000109458	GAB1	1st Intron	down	down	no	1	0	0	0	0
ATAC_LK_106203	ENSG00000109458	GAB1	3 UTR	up	no	no	0	0	1	0	0
ATAC_LK_106216	ENSG00000251600	LOC101927636	Intron	up	up	no	0	0	0	0	1
ATAC_LK_106217	ENSG00000251600	LOC101927636	Intron	down	no	no	0	3	0	1	2
ATAC_LK_106219	ENSG00000251600	LOC101927636	Intron	no	up	up	1	1	0	2	0
ATAC_LK_106221	ENSG00000197465	GYPE	Intron	up	up	no	2	1	0	0	1
ATAC_LK_106223	ENSG00000197465	GYPE	Promoter	up	up	no	0	0	0	0	1
ATAC_LK_106230	ENSG00000251600	LOC101927636	Intron	up	up	no	0	0	0	0	1
ATAC_LK_106231	ENSG00000251600	LOC101927636	Intron	down	no	no	0	1	1	2	0
ATAC_LK_106233	ENSG00000251600	LOC101927636	Intron	up	up	no	1	1	0	1	1
ATAC_LK_106234	ENSG00000251600	LOC101927636	Intron	no	up	no	1	1	0	2	0
ATAC_LK_106237	ENSG00000250361	GYPB	3 UTR	no	up	no	1	1	0	0	2
ATAC_LK_106240	ENSG00000250361	GYPB	Promoter	up	up	no	0	0	0	0	1
ATAC_LK_106241	ENSG00000250361	GYPB	Promoter	up	no	no	1	0	0	0	1
ATAC_LK_106243	ENSG00000251600	LOC101927636	1st Intron	up	up	no	0	1	0	1	0
ATAC_LK_106247	ENSG00000251600	LOC101927636	Promoter	no	up	no	1	1	0	1	0
ATAC_LK_106249	ENSG00000170180	GYPA	3 UTR	up	up	no	1	0	0	0	2
ATAC_LK_106259	ENSG00000251600	LOC101927636	Exon	up	up	no	0	1	0	1	0
ATAC_LK_106261	ENSG00000285713	NA	Intron	up	no	no	0	0	0	1	2
ATAC_LK_106262	ENSG00000285713	NA	Intron	down	no	no	0	1	0	2	0
ATAC_LK_106265	ENSG00000285713	NA	Intron	up	up	no	0	0	0	1	1
ATAC_LK_106266	ENSG00000261129	NA	Promoter	up	no	no	0	0	0	1	0
ATAC_LK_106271	ENSG00000285713	NA	Intron	up	up	no	0	2	0	0	2
ATAC_LK_106273	ENSG00000285713	NA	Intron	up	up	no	0	0	0	1	0
ATAC_LK_106275	ENSG00000164161	HHIP	Promoter	up	up	no	1	0	0	0	0
ATAC_LK_106277	ENSG00000164161	HHIP	Intron	up	up	no	0	0	0	0	1
ATAC_LK_106278	ENSG00000164161	HHIP	Intron	up	no	down	1	0	0	0	0
ATAC_LK_106283	ENSG00000164162	ANAPC10	Intron	down	down	no	0	0	2	1	1
ATAC_LK_106291	ENSG00000164162	ANAPC10	Intron	down	down	no	0	1	0	0	0
ATAC_LK_106296	ENSG00000164164	OTUD4	Intron	up	no	no	0	0	0	0	1
ATAC_LK_106300	ENSG00000164164	OTUD4	Intron	up	up	no	1	0	0	0	1
ATAC_LK_106311	ENSG00000170365	SMAD1	1st Intron	up	up	no	0	1	0	1	0
ATAC_LK_106314	ENSG00000170365	SMAD1	Intron	up	up	no	0	0	0	2	2
ATAC_LK_106317	ENSG00000170365	SMAD1	Intron	up	no	no	0	1	0	0	1
ATAC_LK_106323	ENSG00000151611	MMAA	1st Exon	up	up	no	1	2	0	1	1
ATAC_LK_106324	ENSG00000151611	MMAA	1st Intron	up	up	no	1	0	0	1	1
ATAC_LK_106326	ENSG00000151611	MMAA	Intron	up	up	down	0	0	0	1	1
ATAC_LK_106327	ENSG00000237136	C4orf51	Distal Intergenic	up	up	down	0	0	0	1	1
ATAC_LK_106328	ENSG00000237136	C4orf51	Intron	up	up	no	0	0	0	2	2
ATAC_LK_106329	ENSG00000237136	C4orf51	Intron	up	up	no	0	0	0	1	1
ATAC_LK_10633	ENSG00000134376	CRB1	Promoter	up	up	no	2	0	0	0	1
ATAC_LK_106336	ENSG00000151612	ZNF827	Intron	down	down	no	1	2	4	0	0
ATAC_LK_106337	ENSG00000151612	ZNF827	Intron	up	up	no	0	0	0	0	1
ATAC_LK_106343	ENSG00000151612	ZNF827	Intron	up	up	no	0	1	0	0	2
ATAC_LK_106353	ENSG00000151612	ZNF827	1st Intron	down	no	no	0	2	0	1	0
ATAC_LK_10638	ENSG00000230260	NA	Distal Intergenic	up	no	no	0	3	0	1	0
ATAC_LK_106381	ENSG00000120519	SLC10A7	Intron	down	down	no	0	1	0	0	0
ATAC_LK_106382	ENSG00000120519	SLC10A7	Intron	up	no	no	0	0	2	0	0
ATAC_LK_106383	ENSG00000120519	SLC10A7	Intron	up	up	no	0	1	0	0	1
ATAC_LK_1064	ENSG00000243539	NA	Distal Intergenic	up	no	no	0	0	0	0	1
ATAC_LK_106402	ENSG00000248346	NA	Exon	down	no	no	1	0	0	0	0
ATAC_LK_106407	ENSG00000286371	NA	Intron	up	no	no	0	1	0	3	1
ATAC_LK_106420	ENSG00000251298	NA	Downstream	up	up	no	2	1	0	1	1
ATAC_LK_106423	ENSG00000164168	TMEM184C	Intron	up	up	no	2	0	0	0	0
ATAC_LK_10643	ENSG00000213047	DENND1B	Intron	up	no	no	0	0	0	0	1
ATAC_LK_106430	ENSG00000071205	ARHGAP10	1st Intron	up	no	no	0	1	0	2	1
ATAC_LK_106431	ENSG00000071205	ARHGAP10	1st Intron	down	down	no	0	1	1	0	0
ATAC_LK_106433	ENSG00000071205	ARHGAP10	1st Intron	down	down	no	0	1	0	2	0
ATAC_LK_106436	ENSG00000071205	ARHGAP10	1st Intron	up	up	no	1	1	0	0	0
ATAC_LK_106439	ENSG00000240014	NA	Promoter	down	no	no	0	0	0	1	0
ATAC_LK_106442	ENSG00000071205	ARHGAP10	1st Intron	up	up	no	0	1	0	1	2
ATAC_LK_106443	ENSG00000071205	ARHGAP10	Intron	down	no	no	0	1	0	0	0
ATAC_LK_106445	ENSG00000071205	ARHGAP10	Intron	up	up	no	0	0	0	0	1
ATAC_LK_106451	ENSG00000071205	ARHGAP10	Intron	down	no	no	1	0	0	0	1
ATAC_LK_106454	ENSG00000071205	ARHGAP10	Intron	up	up	no	0	1	0	3	1
ATAC_LK_106457	ENSG00000071205	ARHGAP10	Intron	up	no	no	0	0	2	0	0
ATAC_LK_10646	ENSG00000213047	DENND1B	Intron	up	up	no	0	1	0	1	2
ATAC_LK_106467	ENSG00000151623	NR3C2	Intron	down	no	no	0	1	2	1	1
ATAC_LK_106468	ENSG00000151623	NR3C2	Intron	down	no	no	1	0	0	0	0
ATAC_LK_106470	ENSG00000151623	NR3C2	1st Intron	no	up	no	0	1	0	1	0
ATAC_LK_106471	ENSG00000151623	NR3C2	Intron	up	no	no	1	0	0	0	1
ATAC_LK_106472	ENSG00000151623	NR3C2	Intron	down	down	no	0	1	0	0	0
ATAC_LK_106480	ENSG00000287292	NA	Intron	down	no	no	0	2	0	0	0
ATAC_LK_106485	ENSG00000234828	IQCM	Intron	up	no	no	0	0	0	0	1
ATAC_LK_106487	ENSG00000234828	IQCM	1st Intron	up	up	down	0	1	0	2	3
ATAC_LK_106488	ENSG00000234828	IQCM	1st Intron	up	up	no	0	1	0	0	0
ATAC_LK_106494	ENSG00000250704	NA	Distal Intergenic	up	up	no	0	1	3	0	2
ATAC_LK_10651	ENSG00000213047	DENND1B	Distal Intergenic	up	up	no	0	0	1	0	0
ATAC_LK_106510	ENSG00000170390	DCLK2	Intron	up	no	no	0	1	0	0	0
ATAC_LK_106513	ENSG00000170390	DCLK2	Intron	down	no	no	0	1	0	0	0
ATAC_LK_10652	ENSG00000213047	DENND1B	Distal Intergenic	up	up	no	0	1	0	0	2
ATAC_LK_106520	ENSG00000198589	LRBA	Intron	up	no	no	0	0	0	1	1
ATAC_LK_106524	ENSG00000198589	LRBA	Intron	up	up	no	0	1	0	1	1
ATAC_LK_106529	ENSG00000198589	LRBA	Intron	up	up	no	1	0	0	1	1
ATAC_LK_10653	ENSG00000213047	DENND1B	Distal Intergenic	down	down	no	0	2	2	0	0
ATAC_LK_106533	ENSG00000198589	LRBA	Intron	no	up	no	2	0	0	0	0
ATAC_LK_106542	ENSG00000198589	LRBA	Promoter	up	no	no	0	0	0	0	1
ATAC_LK_106561	ENSG00000198589	LRBA	Intron	down	down	no	1	0	0	1	0
ATAC_LK_106568	ENSG00000235606	NA	Distal Intergenic	down	down	no	0	2	0	0	1
ATAC_LK_106592	ENSG00000164142	FAM160A1	Promoter	no	up	no	0	1	0	1	2
ATAC_LK_106596	ENSG00000164142	FAM160A1	Intron	no	up	no	0	0	0	1	0
ATAC_LK_1066	ENSG00000120949	TNFRSF8	Distal Intergenic	down	down	no	0	0	2	1	0
ATAC_LK_106602	ENSG00000164142	FAM160A1	Intron	up	no	no	0	0	0	1	2
ATAC_LK_106605	ENSG00000059691	GATB	Intron	down	no	no	1	2	0	1	0
ATAC_LK_106614	ENSG00000286761	NA	Distal Intergenic	down	no	no	0	1	0	1	1
ATAC_LK_106616	ENSG00000249708	NA	Exon	down	no	no	0	2	0	2	0
ATAC_LK_106622	ENSG00000245954	LINC02273	Distal Intergenic	up	up	up	0	1	0	0	0
ATAC_LK_106624	ENSG00000287504	NA	Downstream	up	up	no	0	2	0	0	3
ATAC_LK_106625	ENSG00000287504	NA	Distal Intergenic	down	no	no	0	1	0	1	0
ATAC_LK_106629	ENSG00000109670	FBXW7	Intron	up	no	no	1	1	0	0	0
ATAC_LK_106632	ENSG00000109670	FBXW7	1st Intron	up	no	no	0	0	0	0	1
ATAC_LK_106635	ENSG00000109670	FBXW7	Intron	up	up	no	0	1	0	0	2
ATAC_LK_106638	ENSG00000109670	FBXW7	1st Intron	up	up	no	2	0	0	1	0
ATAC_LK_106641	ENSG00000109670	FBXW7	1st Intron	up	no	no	0	1	0	1	0
ATAC_LK_106662	ENSG00000240669	NA	Distal Intergenic	down	down	no	1	1	0	1	1
ATAC_LK_106663	ENSG00000170006	TMEM154	Intron	down	down	no	0	0	0	0	1
ATAC_LK_106669	ENSG00000170006	TMEM154	Promoter	down	no	no	0	1	0	0	1
ATAC_LK_10667	ENSG00000143355	LHX9	Distal Intergenic	up	no	no	0	0	0	1	0
ATAC_LK_106673	ENSG00000170006	TMEM154	Distal Intergenic	up	no	no	1	0	0	0	1
ATAC_LK_106674	ENSG00000170006	TMEM154	Distal Intergenic	down	no	no	0	2	0	0	0
ATAC_LK_10668	ENSG00000143355	LHX9	Distal Intergenic	up	no	no	0	0	0	0	0
ATAC_LK_106684	ENSG00000164144	ARFIP1	Promoter	down	no	no	0	2	0	1	0
ATAC_LK_106688	ENSG00000137460	FHDC1	Intron	up	up	no	1	0	0	0	1
ATAC_LK_10669	ENSG00000143355	LHX9	Distal Intergenic	up	up	no	1	0	0	0	0
ATAC_LK_106692	ENSG00000249022	NA	Distal Intergenic	no	up	up	1	0	0	0	1
ATAC_LK_106697	ENSG00000249022	NA	Intron	down	no	no	0	2	0	0	0
ATAC_LK_1067	ENSG00000120949	TNFRSF8	Distal Intergenic	down	down	no	0	2	0	0	0
ATAC_LK_106703	ENSG00000249022	NA	Intron	up	no	no	0	2	0	1	1
ATAC_LK_106706	ENSG00000249022	NA	Distal Intergenic	no	up	no	0	0	0	1	0
ATAC_LK_106714	ENSG00000109654	TRIM2	1st Intron	down	no	no	0	0	0	1	0
ATAC_LK_10673	ENSG00000151414	NEK7	Distal Intergenic	down	down	no	1	2	0	0	0
ATAC_LK_106735	ENSG00000121211	MND1	Intron	down	no	no	0	2	0	0	1
ATAC_LK_106742	ENSG00000121210	TMEM131L	Distal Intergenic	up	up	no	0	1	0	0	0
ATAC_LK_106748	ENSG00000121210	TMEM131L	Intron	up	up	no	0	0	0	1	0
ATAC_LK_10675	ENSG00000151414	NEK7	Distal Intergenic	up	up	no	1	0	1	0	1
ATAC_LK_106752	ENSG00000121210	TMEM131L	Intron	up	up	no	0	1	0	2	1
ATAC_LK_106753	ENSG00000121210	TMEM131L	Intron	up	up	no	0	1	0	1	2
ATAC_LK_106754	ENSG00000121210	TMEM131L	Intron	up	up	no	0	1	0	0	0
ATAC_LK_106755	ENSG00000121210	TMEM131L	Intron	up	up	no	1	0	0	0	1
ATAC_LK_106758	ENSG00000121210	TMEM131L	Intron	up	up	no	0	1	0	1	0
ATAC_LK_10676	ENSG00000151414	NEK7	Distal Intergenic	up	no	no	1	1	0	1	1
ATAC_LK_106770	ENSG00000250771	LOC100419170	Intron	down	down	no	0	2	0	0	0
ATAC_LK_106771	ENSG00000250771	LOC100419170	Intron	up	no	no	0	0	0	1	1
ATAC_LK_106773	ENSG00000137462	TLR2	Promoter	down	no	no	0	1	0	0	0
ATAC_LK_106774	ENSG00000145428	RNF175	3 UTR	up	up	no	0	0	0	0	1
ATAC_LK_106779	ENSG00000145428	RNF175	Distal Intergenic	down	no	no	1	0	0	1	0
ATAC_LK_106788	ENSG00000280241	NA	Intron	up	up	no	1	0	0	0	1
ATAC_LK_10680	ENSG00000151414	NEK7	Distal Intergenic	up	no	no	0	0	0	0	0
ATAC_LK_106800	ENSG00000171564	FGB	Promoter	up	up	no	1	0	0	1	1
ATAC_LK_106801	ENSG00000171564	FGB	3 UTR	up	up	no	1	0	2	1	1
ATAC_LK_106809	ENSG00000121207	LRAT	Intron	up	up	no	2	0	0	0	0
ATAC_LK_106819	ENSG00000252604	NA	Distal Intergenic	down	no	no	2	0	0	1	0
ATAC_LK_106828	ENSG00000164114	MAP9	Promoter	no	up	no	0	1	0	0	0
ATAC_LK_106834	ENSG00000271606	NA	Distal Intergenic	up	up	no	2	0	0	1	1
ATAC_LK_106839	ENSG00000251244	NA	1st Intron	down	no	no	0	1	0	0	1
ATAC_LK_10684	ENSG00000151414	NEK7	1st Intron	up	up	no	0	1	0	0	1
ATAC_LK_106846	ENSG00000164116	GUCY1A1	Distal Intergenic	up	up	no	1	0	0	0	2
ATAC_LK_106847	ENSG00000164116	GUCY1A1	Distal Intergenic	down	down	no	1	0	0	0	0
ATAC_LK_106848	ENSG00000164116	GUCY1A1	Distal Intergenic	down	no	no	0	1	0	0	1
ATAC_LK_10685	ENSG00000151414	NEK7	1st Intron	down	no	no	1	0	0	0	0
ATAC_LK_106851	ENSG00000164116	GUCY1A1	Distal Intergenic	up	up	no	0	0	0	1	0
ATAC_LK_106858	ENSG00000164116	GUCY1A1	3 UTR	down	no	no	1	0	0	1	0
ATAC_LK_106868	ENSG00000151790	TDO2	Intron	down	no	no	1	0	0	1	0
ATAC_LK_106876	ENSG00000249013	NA	Distal Intergenic	up	up	no	0	0	0	1	2
ATAC_LK_106879	ENSG00000249013	NA	Distal Intergenic	down	down	no	2	0	2	0	0
ATAC_LK_10688	ENSG00000151414	NEK7	1st Intron	up	up	no	2	1	0	1	2
ATAC_LK_106883	ENSG00000251511	NA	Distal Intergenic	down	down	no	0	0	0	0	1
ATAC_LK_106884	ENSG00000251511	NA	Distal Intergenic	up	up	no	0	0	0	1	2
ATAC_LK_106887	ENSG00000251511	NA	Distal Intergenic	down	no	no	0	1	0	1	0
ATAC_LK_106890	ENSG00000251511	NA	Distal Intergenic	up	up	no	0	0	0	0	2
ATAC_LK_106891	ENSG00000251511	NA	Distal Intergenic	no	down	no	0	1	0	0	0
ATAC_LK_106905	ENSG00000145431	PDGFC	1st Intron	up	up	down	1	1	3	0	2
ATAC_LK_106906	ENSG00000145431	PDGFC	1st Intron	down	down	no	0	1	0	0	0
ATAC_LK_106909	ENSG00000145431	PDGFC	1st Intron	up	no	no	0	1	0	1	2
ATAC_LK_10691	ENSG00000151414	NEK7	Intron	no	up	no	0	0	0	1	1
ATAC_LK_106914	ENSG00000250622	NA	Distal Intergenic	down	down	no	2	0	0	0	0
ATAC_LK_106919	ENSG00000252524	NA	Distal Intergenic	down	down	no	1	2	0	0	0
ATAC_LK_106921	ENSG00000109738	GLRB	Distal Intergenic	down	down	no	0	1	2	0	0
ATAC_LK_106936	ENSG00000287226	NA	Intron	down	down	no	2	1	0	1	0
ATAC_LK_106947	ENSG00000164124	TMEM144	Intron	up	no	no	0	1	0	0	0
ATAC_LK_106951	ENSG00000251429	NA	Distal Intergenic	up	up	no	0	0	1	0	0
ATAC_LK_106952	ENSG00000251429	NA	Distal Intergenic	down	no	no	2	1	0	1	2
ATAC_LK_106962	ENSG00000171509	RXFP1	Intron	no	down	no	1	1	0	0	0
ATAC_LK_106963	ENSG00000171509	RXFP1	Intron	down	down	no	0	1	2	0	0
ATAC_LK_106966	ENSG00000171509	RXFP1	Intron	down	no	no	2	2	0	1	0
ATAC_LK_106968	ENSG00000171509	RXFP1	Intron	up	no	no	1	0	0	2	0
ATAC_LK_106971	ENSG00000171509	RXFP1	Intron	up	up	no	1	0	0	0	0
ATAC_LK_106973	ENSG00000205208	C4orf46	Downstream	down	down	up	0	1	0	0	1
ATAC_LK_106975	ENSG00000171503	ETFDH	Intron	up	no	no	3	0	0	1	1
ATAC_LK_106977	ENSG00000171497	PPID	Intron	up	no	no	0	0	0	1	2
ATAC_LK_106980	ENSG00000052795	FNIP2	Distal Intergenic	up	up	no	0	0	0	1	1
ATAC_LK_106995	ENSG00000052795	FNIP2	1st Intron	up	up	no	3	0	0	0	1
ATAC_LK_106996	ENSG00000052795	FNIP2	1st Intron	up	up	no	1	0	0	1	1
ATAC_LK_106998	ENSG00000052795	FNIP2	1st Intron	up	up	no	0	1	0	1	1
ATAC_LK_107002	ENSG00000052795	FNIP2	Intron	up	up	no	0	0	0	0	0
ATAC_LK_107005	ENSG00000052795	FNIP2	Intron	up	up	no	1	0	0	1	1
ATAC_LK_107006	ENSG00000052795	FNIP2	Intron	up	up	no	1	0	1	1	1
ATAC_LK_107007	ENSG00000052795	FNIP2	Intron	up	up	no	0	1	0	0	0
ATAC_LK_107008	ENSG00000164123	C4orf45	Intron	down	down	no	2	0	0	1	0
ATAC_LK_107011	ENSG00000164123	C4orf45	Intron	no	up	no	1	1	0	2	0
ATAC_LK_107015	ENSG00000164123	C4orf45	Distal Intergenic	down	down	no	1	0	0	0	0
ATAC_LK_107026	ENSG00000109756	RAPGEF2	1st Intron	no	up	no	0	1	0	1	1
ATAC_LK_10703	ENSG00000151418	ATP6V1G3	Distal Intergenic	up	up	no	0	2	0	1	3
ATAC_LK_10704	ENSG00000151418	ATP6V1G3	Distal Intergenic	up	up	no	0	1	0	2	0
ATAC_LK_107044	ENSG00000109756	RAPGEF2	Intron	down	no	no	0	0	0	0	0
ATAC_LK_10705	ENSG00000223881	NA	Promoter	up	up	no	0	3	0	1	1
ATAC_LK_107059	ENSG00000109756	RAPGEF2	Exon	no	up	no	2	0	0	1	1
ATAC_LK_10706	ENSG00000223881	NA	Promoter	down	no	no	0	0	0	1	0
ATAC_LK_107067	ENSG00000250180	NA	Distal Intergenic	up	up	no	1	1	0	0	0
ATAC_LK_107068	ENSG00000250180	NA	Distal Intergenic	down	no	no	0	0	0	0	0
ATAC_LK_107082	ENSG00000168843	FSTL5	Intron	no	down	no	0	1	0	1	0
ATAC_LK_107096	ENSG00000251253	NA	Distal Intergenic	up	up	no	1	2	0	1	1
ATAC_LK_107109	ENSG00000145414	NAF1	Intron	up	up	no	0	1	0	0	1
ATAC_LK_107115	ENSG00000145414	NAF1	Distal Intergenic	no	up	no	1	0	0	0	0
ATAC_LK_107120	ENSG00000227283	NA	Distal Intergenic	up	up	no	0	0	0	0	3
ATAC_LK_107122	ENSG00000151005	TKTL2	Distal Intergenic	no	up	no	0	1	0	0	0
ATAC_LK_107123	ENSG00000198498	TMA16	Distal Intergenic	up	no	no	0	1	0	0	0
ATAC_LK_107127	ENSG00000145416	MARCH1	Intron	up	no	no	0	1	0	0	2
ATAC_LK_10713	ENSG00000081237	PTPRC	Promoter	down	no	no	0	1	2	0	0
ATAC_LK_107130	ENSG00000145416	MARCH1	Intron	down	no	no	1	0	0	0	0
ATAC_LK_107133	ENSG00000145416	MARCH1	Intron	up	up	no	0	3	0	0	0
ATAC_LK_107135	ENSG00000145416	MARCH1	Intron	down	no	no	0	2	0	2	1
ATAC_LK_107145	ENSG00000145416	MARCH1	1st Intron	up	up	no	0	0	0	0	0
ATAC_LK_107149	ENSG00000145416	MARCH1	1st Intron	up	no	no	1	0	0	2	1
ATAC_LK_107155	ENSG00000145416	MARCH1	Intron	up	up	no	2	0	0	2	1
ATAC_LK_107157	ENSG00000145416	MARCH1	Intron	up	no	no	0	0	0	1	2
ATAC_LK_107174	ENSG00000248329	APELA	Promoter	up	up	no	0	0	0	1	0
ATAC_LK_107175	ENSG00000248329	APELA	Intron	up	up	no	0	1	0	2	2
ATAC_LK_107176	ENSG00000248329	APELA	Intron	up	no	no	0	0	0	0	3
ATAC_LK_10718	ENSG00000081237	PTPRC	Exon	up	up	no	1	0	0	1	1
ATAC_LK_107185	ENSG00000176979	TRIM60	Promoter	up	no	no	0	2	0	0	2
ATAC_LK_107193	ENSG00000170088	TMEM192	Intron	down	down	no	0	2	2	0	1
ATAC_LK_107194	ENSG00000170088	TMEM192	1st Intron	up	up	no	0	0	0	0	1
ATAC_LK_107197	ENSG00000109466	KLHL2	Intron	down	no	no	0	3	0	1	0
ATAC_LK_107199	ENSG00000109466	KLHL2	Intron	up	no	down	0	0	0	2	0
ATAC_LK_107203	ENSG00000109466	KLHL2	Intron	no	up	no	0	0	0	2	0
ATAC_LK_107204	ENSG00000109466	KLHL2	Intron	down	no	no	1	1	2	0	0
ATAC_LK_107205	ENSG00000109466	KLHL2	Intron	up	up	no	0	0	0	1	0
ATAC_LK_107211	ENSG00000109472	CPE	Distal Intergenic	up	up	no	1	1	0	1	1
ATAC_LK_107218	ENSG00000109472	CPE	Intron	down	no	no	0	1	2	2	0
ATAC_LK_107228	ENSG00000248327	NA	Distal Intergenic	no	up	no	1	1	0	2	0
ATAC_LK_107231	ENSG00000287424	NA	1st Intron	up	no	no	0	2	0	0	0
ATAC_LK_107238	ENSG00000038295	TLL1	1st Intron	down	no	no	1	0	0	1	0
ATAC_LK_107241	ENSG00000206711	NA	Distal Intergenic	up	up	no	0	1	0	1	1
ATAC_LK_107243	ENSG00000206711	NA	Distal Intergenic	down	down	no	0	1	0	2	0
ATAC_LK_107252	ENSG00000196104	SPOCK3	Intron	up	up	no	0	1	0	1	0
ATAC_LK_107259	ENSG00000196104	SPOCK3	Intron	up	up	no	1	0	0	1	1
ATAC_LK_107263	ENSG00000196104	SPOCK3	Intron	up	up	down	0	3	0	0	0
ATAC_LK_107270	ENSG00000240772	NA	Promoter	down	down	no	0	2	0	0	0
ATAC_LK_107275	ENSG00000270336	NA	Distal Intergenic	down	no	no	0	1	0	0	0
ATAC_LK_107285	ENSG00000137628	DDX60	Intron	down	down	no	1	2	0	0	0
ATAC_LK_10729	ENSG00000081237	PTPRC	Distal Intergenic	up	no	no	0	0	0	1	0
ATAC_LK_107295	ENSG00000181381	DDX60L	Exon	no	up	no	0	0	0	1	1
ATAC_LK_107298	ENSG00000129116	PALLD	1st Intron	down	no	no	0	0	2	0	0
ATAC_LK_1073	ENSG00000120949	TNFRSF8	Intron	down	down	no	0	0	0	1	0
ATAC_LK_107304	ENSG00000129116	PALLD	Intron	down	no	no	0	2	0	0	0
ATAC_LK_107315	ENSG00000129116	PALLD	Promoter	up	no	down	0	0	0	0	0
ATAC_LK_107316	ENSG00000129116	PALLD	Intron	up	no	down	0	1	0	1	1
ATAC_LK_107328	ENSG00000129116	PALLD	Intron	no	up	no	0	1	0	0	1
ATAC_LK_107329	ENSG00000129116	PALLD	Intron	no	up	no	0	0	0	1	0
ATAC_LK_10733	ENSG00000229989	NA	Intron	up	up	down	0	1	0	1	0
ATAC_LK_107330	ENSG00000129116	PALLD	Intron	up	up	no	0	1	0	0	0
ATAC_LK_107339	ENSG00000129116	PALLD	Intron	down	no	no	0	2	0	0	1
ATAC_LK_10734	ENSG00000229989	NA	Intron	up	up	no	1	1	0	0	0
ATAC_LK_107340	ENSG00000129116	PALLD	Intron	up	no	no	1	0	0	2	1
ATAC_LK_107349	ENSG00000251445	NA	Distal Intergenic	up	up	down	1	1	0	0	0
ATAC_LK_10735	ENSG00000229989	NA	Intron	up	up	no	0	0	0	0	1
ATAC_LK_107351	ENSG00000251445	NA	Distal Intergenic	up	up	no	1	0	0	1	0
ATAC_LK_107354	ENSG00000154447	SH3RF1	Intron	down	down	no	0	2	0	1	0
ATAC_LK_10736	ENSG00000229989	NA	Intron	down	no	no	0	2	3	0	0
ATAC_LK_107380	ENSG00000154447	SH3RF1	Distal Intergenic	up	up	no	1	0	0	2	0
ATAC_LK_107382	ENSG00000137601	NEK1	Intron	down	down	no	0	2	0	1	0
ATAC_LK_107389	ENSG00000109572	CLCN3	Promoter	up	up	no	0	0	0	1	1
ATAC_LK_107394	ENSG00000109572	CLCN3	Intron	down	no	no	0	1	0	0	0
ATAC_LK_107397	ENSG00000056050	HPF1	Distal Intergenic	up	no	no	1	1	0	2	1
ATAC_LK_107398	ENSG00000056050	HPF1	Distal Intergenic	up	up	no	0	1	2	1	0
ATAC_LK_10740	ENSG00000229989	NA	Promoter	down	no	no	1	0	0	0	0
ATAC_LK_107404	ENSG00000248625	NA	Distal Intergenic	down	down	no	1	0	0	0	0
ATAC_LK_107409	ENSG00000248319	LINC02275	1st Intron	down	no	no	1	1	0	1	0
ATAC_LK_107410	ENSG00000251200	NA	Promoter	up	no	no	0	0	0	1	0
ATAC_LK_107414	ENSG00000198948	MFAP3L	1st Intron	down	no	no	0	0	0	0	0
ATAC_LK_107419	ENSG00000109576	AADAT	Intron	up	no	no	0	0	2	1	0
ATAC_LK_107422	ENSG00000109576	AADAT	Promoter	up	up	no	0	0	0	1	0
ATAC_LK_107425	ENSG00000248739	NA	Distal Intergenic	up	up	no	0	2	0	0	1
ATAC_LK_107435	ENSG00000251061	NA	Distal Intergenic	down	down	no	1	1	0	1	0
ATAC_LK_107437	ENSG00000250082	NA	Distal Intergenic	up	no	no	0	2	2	0	1
ATAC_LK_107440	ENSG00000181359	NA	Distal Intergenic	down	no	no	1	0	0	2	0
ATAC_LK_107441	ENSG00000181359	NA	Distal Intergenic	up	up	no	0	0	0	0	1
ATAC_LK_107442	ENSG00000181359	NA	Distal Intergenic	up	up	down	0	0	0	1	1
ATAC_LK_107447	ENSG00000251961	NA	Distal Intergenic	down	no	no	2	1	0	0	0
ATAC_LK_107449	ENSG00000248872	LINC02431	Distal Intergenic	down	down	no	0	0	0	0	0
ATAC_LK_107453	ENSG00000249525	NA	Distal Intergenic	down	no	no	1	1	0	0	0
ATAC_LK_107456	ENSG00000248339	LINC02504	Distal Intergenic	down	no	no	2	0	0	1	0
ATAC_LK_107459	ENSG00000249297	LINC02174	Intron	up	up	no	1	0	0	1	0
ATAC_LK_107469	ENSG00000174473	GALNTL6	Intron	down	no	no	1	0	0	0	1
ATAC_LK_10747	ENSG00000235492	LINC01221	1st Intron	up	no	no	0	0	0	2	2
ATAC_LK_107473	ENSG00000174473	GALNTL6	Intron	no	up	no	0	1	0	0	1
ATAC_LK_107477	ENSG00000174473	GALNTL6	Intron	up	up	no	0	1	0	2	0
ATAC_LK_107478	ENSG00000174473	GALNTL6	Intron	down	no	no	2	0	2	0	0
ATAC_LK_107479	ENSG00000174473	GALNTL6	Intron	up	up	no	0	1	0	0	1
ATAC_LK_107486	ENSG00000174473	GALNTL6	Intron	down	no	no	0	0	0	1	0
ATAC_LK_10749	ENSG00000235492	LINC01221	Exon	down	no	no	1	1	0	1	0
ATAC_LK_107491	ENSG00000174473	GALNTL6	Intron	down	no	no	0	1	2	0	1
ATAC_LK_107493	ENSG00000174473	GALNTL6	Intron	up	no	no	0	0	0	0	1
ATAC_LK_107494	ENSG00000174473	GALNTL6	Exon	up	up	no	0	0	0	2	0
ATAC_LK_107495	ENSG00000174473	GALNTL6	Intron	up	up	no	0	1	2	0	1
ATAC_LK_107498	ENSG00000174473	GALNTL6	Intron	up	up	no	0	2	0	1	0
ATAC_LK_1075	ENSG00000120949	TNFRSF8	Intron	up	no	no	1	0	0	1	0
ATAC_LK_10750	ENSG00000286541	NA	Distal Intergenic	up	up	no	0	2	0	0	1
ATAC_LK_107500	ENSG00000174473	GALNTL6	Intron	up	no	no	0	0	2	0	1
ATAC_LK_10751	ENSG00000286541	NA	Distal Intergenic	down	down	up	1	3	0	1	0
ATAC_LK_107511	ENSG00000245213	LOC101930370	Intron	down	no	no	1	1	0	1	0
ATAC_LK_107514	ENSG00000109586	GALNT7	1st Intron	up	up	no	1	0	1	0	0
ATAC_LK_107520	ENSG00000109586	GALNT7	1st Intron	down	no	no	0	2	0	0	0
ATAC_LK_107521	ENSG00000109586	GALNT7	1st Intron	up	no	no	0	0	0	0	1
ATAC_LK_107527	ENSG00000109586	GALNT7	Intron	up	up	down	0	0	2	1	2
ATAC_LK_10753	ENSG00000231718	LOC400800	Intron	up	up	down	0	1	0	0	2
ATAC_LK_107530	ENSG00000221296	MIR548T	Promoter	up	up	no	1	1	0	1	0
ATAC_LK_107553	ENSG00000286226	NA	Promoter	down	no	no	0	0	0	0	0
ATAC_LK_107554	ENSG00000252898	NA	Promoter	up	no	no	2	0	0	1	1
ATAC_LK_107570	ENSG00000250708	LINC02269	Exon	up	up	no	1	1	0	2	1
ATAC_LK_107575	ENSG00000251216	NA	Distal Intergenic	down	down	no	1	0	0	2	0
ATAC_LK_107584	ENSG00000248174	LINC02268	Promoter	down	no	no	0	0	0	0	1
ATAC_LK_10759	ENSG00000231718	LOC400800	Intron	down	no	no	0	1	0	1	0
ATAC_LK_107593	ENSG00000249875	NA	Distal Intergenic	down	no	no	0	1	0	0	0
ATAC_LK_107594	ENSG00000265846	MIR4276	Distal Intergenic	down	down	no	0	3	0	1	0
ATAC_LK_107599	ENSG00000164120	HPGD	Intron	down	no	no	0	0	0	0	1
ATAC_LK_107606	ENSG00000250596	NA	Distal Intergenic	down	down	no	0	0	3	0	0
ATAC_LK_107607	ENSG00000250596	NA	Distal Intergenic	down	no	no	1	1	0	0	0
ATAC_LK_107608	ENSG00000250596	NA	Distal Intergenic	down	down	no	0	6	0	1	0
ATAC_LK_10761	ENSG00000231718	LOC400800	Intron	down	no	no	0	1	0	0	0
ATAC_LK_107611	ENSG00000145451	GLRA3	Intron	down	down	no	0	1	0	0	0
ATAC_LK_107612	ENSG00000145451	GLRA3	Intron	no	up	no	0	0	0	0	0
ATAC_LK_107614	ENSG00000145451	GLRA3	Intron	down	down	no	1	0	2	1	0
ATAC_LK_107617	ENSG00000145451	GLRA3	Intron	down	no	no	0	2	0	0	0
ATAC_LK_107626	ENSG00000248551	NA	1st Intron	up	up	no	0	2	0	0	1
ATAC_LK_10763	ENSG00000231718	LOC400800	Intron	up	up	no	1	0	0	0	1
ATAC_LK_107630	ENSG00000248551	NA	Distal Intergenic	no	up	up	0	1	0	2	0
ATAC_LK_107633	ENSG00000249945	NA	Intron	up	no	no	0	2	0	1	2
ATAC_LK_107638	ENSG00000150625	GPM6A	Intron	no	up	no	0	2	0	0	1
ATAC_LK_107643	ENSG00000250372	NA	Promoter	no	up	no	0	3	0	0	1
ATAC_LK_107648	ENSG00000150627	WDR17	Distal Intergenic	up	up	no	0	2	0	1	0
ATAC_LK_107650	ENSG00000150627	WDR17	1st Intron	down	down	up	0	2	0	0	0
ATAC_LK_107662	ENSG00000129128	SPCS3	Distal Intergenic	no	up	no	0	1	0	0	0
ATAC_LK_107670	ENSG00000250263	LINC02509	Intron	up	no	no	0	1	0	2	0
ATAC_LK_107677	ENSG00000287544	NA	Intron	up	no	no	1	2	0	0	0
ATAC_LK_10771	ENSG00000236468	NA	Distal Intergenic	up	no	no	0	0	0	1	0
ATAC_LK_107725	ENSG00000250839	NA	Distal Intergenic	down	no	no	0	0	0	2	0
ATAC_LK_107728	ENSG00000250993	NA	1st Intron	up	up	no	1	1	0	1	4
ATAC_LK_107737	ENSG00000287775	NA	Distal Intergenic	up	no	no	0	0	0	1	2
ATAC_LK_107739	ENSG00000287775	NA	Distal Intergenic	up	up	no	1	1	0	1	1
ATAC_LK_10774	ENSG00000231984	NA	Distal Intergenic	up	no	no	1	1	0	1	0
ATAC_LK_107746	ENSG00000251025	NA	Distal Intergenic	down	no	no	0	2	0	1	0
ATAC_LK_107751	ENSG00000251025	NA	Distal Intergenic	down	no	no	0	1	2	0	0
ATAC_LK_107752	ENSG00000251025	NA	Distal Intergenic	up	up	no	1	0	0	3	0
ATAC_LK_107758	ENSG00000249883	NA	Distal Intergenic	up	up	no	0	0	0	1	0
ATAC_LK_107759	ENSG00000249883	NA	Distal Intergenic	down	no	no	0	2	0	0	1
ATAC_LK_10777	ENSG00000231984	NA	Distal Intergenic	down	down	no	1	2	3	0	0
ATAC_LK_107773	ENSG00000225356	NA	Distal Intergenic	up	up	no	0	0	0	2	2
ATAC_LK_107778	ENSG00000287948	NA	Distal Intergenic	up	up	down	0	0	0	0	2
ATAC_LK_107779	ENSG00000177822	NA	Intron	up	no	no	0	0	0	1	2
ATAC_LK_107793	ENSG00000286119	NA	Distal Intergenic	no	up	no	0	0	0	0	2
ATAC_LK_107794	ENSG00000286119	NA	Distal Intergenic	down	no	no	0	3	0	0	0
ATAC_LK_107800	ENSG00000272646	NA	Distal Intergenic	down	no	no	2	0	0	0	0
ATAC_LK_10781	ENSG00000228530	NA	Distal Intergenic	down	down	no	0	2	0	0	0
ATAC_LK_107813	ENSG00000286821	NA	Distal Intergenic	down	down	no	0	1	1	1	0
ATAC_LK_107816	ENSG00000286821	NA	Intron	no	down	no	1	0	0	0	0
ATAC_LK_107817	ENSG00000250636	NA	Promoter	up	up	no	1	0	0	0	1
ATAC_LK_10782	ENSG00000228530	NA	Distal Intergenic	down	down	no	1	2	0	0	0
ATAC_LK_107822	ENSG00000151718	WWC2	1st Intron	up	up	no	1	0	0	0	3
ATAC_LK_10783	ENSG00000228530	NA	Distal Intergenic	down	down	no	0	1	2	0	0
ATAC_LK_107830	ENSG00000151718	WWC2	Intron	no	up	no	0	1	0	1	1
ATAC_LK_107831	ENSG00000151718	WWC2	Intron	up	up	no	1	0	0	0	1
ATAC_LK_107833	ENSG00000151718	WWC2	Intron	no	up	no	1	0	0	0	1
ATAC_LK_107842	ENSG00000177300	CLDN22	Promoter	up	up	no	0	0	0	3	1
ATAC_LK_107844	ENSG00000185758	CLDN24	Distal Intergenic	up	no	down	0	0	0	0	2
ATAC_LK_107845	ENSG00000185758	CLDN24	Distal Intergenic	down	down	no	1	1	0	0	0
ATAC_LK_107848	ENSG00000250292	NA	Distal Intergenic	down	no	no	2	1	0	0	0
ATAC_LK_107853	ENSG00000248376	NA	Distal Intergenic	up	up	no	0	2	0	0	2
ATAC_LK_107855	ENSG00000168564	CDKN2AIP	Distal Intergenic	down	down	no	2	0	0	0	0
ATAC_LK_10786	ENSG00000229747	NA	Distal Intergenic	up	no	no	0	2	0	1	0
ATAC_LK_107866	ENSG00000272744	NA	Distal Intergenic	up	up	no	1	1	0	2	1
ATAC_LK_107867	ENSG00000252157	NA	Distal Intergenic	up	up	no	0	0	0	0	0
ATAC_LK_107878	ENSG00000287349	NA	Promoter	no	up	no	0	0	0	0	0
ATAC_LK_107890	ENSG00000173320	STOX2	1st Intron	up	up	no	0	1	0	1	1
ATAC_LK_107891	ENSG00000173320	STOX2	1st Intron	up	up	no	1	1	2	1	0
ATAC_LK_107894	ENSG00000173320	STOX2	Intron	down	no	no	0	1	0	0	0
ATAC_LK_107902	ENSG00000164303	ENPP6	1st Intron	up	up	down	0	2	0	1	1
ATAC_LK_107904	ENSG00000164303	ENPP6	Distal Intergenic	down	down	no	0	1	0	0	0
ATAC_LK_107908	ENSG00000240159	NA	Promoter	up	no	down	0	2	0	0	1
ATAC_LK_107912	ENSG00000244512	NA	Distal Intergenic	up	no	no	0	1	1	0	2
ATAC_LK_107916	ENSG00000227765	NA	Distal Intergenic	down	no	no	0	2	0	0	0
ATAC_LK_107918	ENSG00000180712	LINC02363	Downstream	down	no	no	0	2	0	0	0
ATAC_LK_107919	ENSG00000180712	LINC02363	Intron	down	no	no	0	1	0	0	0
ATAC_LK_107920	ENSG00000180712	LINC02363	Promoter	down	no	no	0	0	0	0	0
ATAC_LK_107921	ENSG00000180712	LINC02363	1st Exon	up	up	no	0	1	0	0	1
ATAC_LK_107922	ENSG00000180712	LINC02363	Promoter	down	no	no	0	2	0	1	0
ATAC_LK_107923	ENSG00000249096	LINC02362	Promoter	up	up	down	0	0	0	1	1
ATAC_LK_107927	ENSG00000249096	LINC02362	Downstream	down	no	no	0	1	4	0	0
ATAC_LK_10795	ENSG00000116833	NR5A2	Intron	up	up	down	0	0	0	0	1
ATAC_LK_107951	ENSG00000249056	NA	Downstream	up	no	no	0	0	0	1	2
ATAC_LK_107952	ENSG00000254233	LINC02365	1st Intron	up	no	no	0	0	0	1	0
ATAC_LK_107957	ENSG00000254233	LINC02365	Promoter	up	up	no	0	2	0	0	2
ATAC_LK_107962	ENSG00000164306	PRIMPOL	Intron	up	no	no	0	1	0	0	0
ATAC_LK_107963	ENSG00000164306	PRIMPOL	Intron	down	no	no	1	1	0	1	0
ATAC_LK_107967	ENSG00000151725	CENPU	Intron	up	up	no	0	0	0	0	0
ATAC_LK_107969	ENSG00000151725	CENPU	Distal Intergenic	down	down	no	0	2	0	1	0
ATAC_LK_10797	ENSG00000116833	NR5A2	Intron	up	up	down	0	1	0	0	1
ATAC_LK_107970	ENSG00000151726	ACSL1	Distal Intergenic	no	up	no	0	1	0	0	0
ATAC_LK_107974	ENSG00000151726	ACSL1	Intron	up	up	no	0	1	0	0	0
ATAC_LK_107976	ENSG00000151726	ACSL1	Intron	down	down	no	0	0	3	1	1
ATAC_LK_107980	ENSG00000151726	ACSL1	Exon	up	up	no	0	0	0	0	0
ATAC_LK_107981	ENSG00000151726	ACSL1	Intron	up	up	no	1	0	0	1	0
ATAC_LK_107985	ENSG00000251230	NA	Promoter	down	no	no	1	0	0	0	0
ATAC_LK_107986	ENSG00000251230	NA	Promoter	down	down	no	0	1	2	0	0
ATAC_LK_107987	ENSG00000251230	NA	Distal Intergenic	up	no	no	0	0	0	1	0
ATAC_LK_107989	ENSG00000249173	NA	Downstream	down	no	no	0	1	2	0	0
ATAC_LK_107993	ENSG00000251147	NA	Distal Intergenic	up	up	down	0	1	0	2	1
ATAC_LK_107994	ENSG00000251147	NA	Distal Intergenic	down	no	no	2	1	0	1	0
ATAC_LK_107996	ENSG00000263458	MIR4455	Distal Intergenic	no	up	up	0	0	0	0	0
ATAC_LK_1080	ENSG00000120949	TNFRSF8	Intron	up	no	no	0	2	0	1	1
ATAC_LK_10800	ENSG00000116833	NR5A2	Intron	up	no	no	1	1	2	1	1
ATAC_LK_108008	ENSG00000250754	LINC02436	Distal Intergenic	up	up	no	0	0	0	1	0
ATAC_LK_108009	ENSG00000250754	LINC02436	Promoter	up	up	no	0	3	0	0	1
ATAC_LK_108015	ENSG00000287183	NA	Promoter	up	up	down	1	0	0	2	2
ATAC_LK_108026	ENSG00000109762	SNX25	1st Intron	down	down	no	1	2	0	0	0
ATAC_LK_108049	ENSG00000154553	PDLIM3	3 UTR	down	no	no	0	3	0	0	0
ATAC_LK_108052	ENSG00000154553	PDLIM3	Distal Intergenic	no	up	no	0	0	2	0	6
ATAC_LK_108053	ENSG00000233110	NA	Distal Intergenic	no	up	no	2	2	0	0	1
ATAC_LK_108054	ENSG00000233110	NA	Distal Intergenic	up	up	no	0	0	0	2	1
ATAC_LK_108055	ENSG00000233110	NA	Promoter	up	up	no	0	0	0	1	1
ATAC_LK_108061	ENSG00000154556	SORBS2	1st Exon	up	up	no	0	1	0	1	1
ATAC_LK_108062	ENSG00000154556	SORBS2	1st Intron	up	up	no	1	0	0	2	0
ATAC_LK_108068	ENSG00000154556	SORBS2	1st Intron	up	no	no	2	0	0	0	1
ATAC_LK_10807	ENSG00000203721	LINC00862	Intron	up	no	no	0	1	0	1	1
ATAC_LK_108071	ENSG00000154556	SORBS2	1st Intron	down	no	no	0	1	0	1	0
ATAC_LK_108077	ENSG00000154556	SORBS2	Promoter	up	up	no	0	1	1	1	1
ATAC_LK_108078	ENSG00000222727	NA	Distal Intergenic	up	no	no	0	1	0	0	2
ATAC_LK_108102	ENSG00000250829	NA	Distal Intergenic	down	down	no	1	1	2	0	0
ATAC_LK_108116	ENSG00000205100	NA	Distal Intergenic	up	up	no	0	0	0	4	0
ATAC_LK_108119	ENSG00000250739	LINC01262	Distal Intergenic	down	no	no	0	4	1	1	0
ATAC_LK_108121	ENSG00000250739	LINC01262	Distal Intergenic	down	down	no	0	2	2	0	0
ATAC_LK_108125	ENSG00000250739	LINC01262	Promoter	down	no	no	0	1	0	0	0
ATAC_LK_108133	ENSG00000245685	NA	Intron	no	up	no	2	0	0	0	0
ATAC_LK_108135	ENSG00000245685	NA	Intron	up	up	no	1	0	0	0	0
ATAC_LK_108143	ENSG00000251297	NA	Distal Intergenic	up	up	no	0	1	0	0	0
ATAC_LK_10816	ENSG00000230623	NA	Intron	up	no	no	0	0	0	2	0
ATAC_LK_108174	ENSG00000153404	PLEKHG4B	1st Intron	no	up	no	0	0	0	0	2
ATAC_LK_108184	ENSG00000073578	SDHA	Promoter	up	up	no	0	1	0	0	0
ATAC_LK_108194	ENSG00000063438	NA	Promoter	up	no	no	0	0	0	2	0
ATAC_LK_108200	ENSG00000063438	NA	Intron	up	up	no	0	1	0	0	0
ATAC_LK_108204	ENSG00000063438	NA	Intron	up	up	no	0	0	0	1	2
ATAC_LK_108205	ENSG00000063438	NA	Intron	no	up	no	0	3	0	0	1
ATAC_LK_108208	ENSG00000063438	NA	Intron	no	down	no	0	0	2	0	0
ATAC_LK_108209	ENSG00000063438	NA	Intron	down	no	no	0	1	0	0	0
ATAC_LK_108212	ENSG00000063438	NA	Promoter	up	up	down	0	0	0	1	2
ATAC_LK_108234	ENSG00000250385	NA	Distal Intergenic	down	down	no	0	2	0	0	0
ATAC_LK_108236	ENSG00000264233	MIR4456	Distal Intergenic	up	no	down	0	0	0	1	0
ATAC_LK_10824	ENSG00000282849	NA	Distal Intergenic	up	up	down	0	0	0	0	1
ATAC_LK_10825	ENSG00000282849	NA	Distal Intergenic	up	no	no	0	0	2	0	0
ATAC_LK_108250	ENSG00000112877	CEP72	Intron	up	up	no	0	0	0	0	7
ATAC_LK_108258	ENSG00000171368	TPPP	Promoter	up	no	no	0	0	0	0	0
ATAC_LK_10826	ENSG00000282849	NA	Distal Intergenic	up	up	no	1	0	0	1	0
ATAC_LK_10827	ENSG00000282849	NA	Downstream	up	up	no	0	0	0	0	2
ATAC_LK_10829	ENSG00000118193	KIF14	Intron	up	no	no	1	2	0	0	0
ATAC_LK_10830	ENSG00000118193	KIF14	Intron	up	up	no	0	0	0	1	2
ATAC_LK_10831	ENSG00000118193	KIF14	Intron	down	down	no	0	1	0	0	0
ATAC_LK_108319	ENSG00000113504	SLC12A7	1st Intron	down	down	no	0	2	0	1	0
ATAC_LK_108340	ENSG00000164363	SLC6A18	Promoter	up	no	down	0	2	0	1	1
ATAC_LK_108345	ENSG00000049656	CLPTM1L	Promoter	up	up	no	1	0	0	0	0
ATAC_LK_108348	ENSG00000286388	NA	Promoter	up	no	no	0	0	0	1	0
ATAC_LK_108352	ENSG00000250584	LINC01511	1st Intron	up	up	down	0	2	0	0	2
ATAC_LK_108367	ENSG00000153395	LPCAT1	1st Intron	up	no	no	0	1	0	0	0
ATAC_LK_108371	ENSG00000153395	LPCAT1	Distal Intergenic	up	no	no	0	0	0	0	0
ATAC_LK_108377	ENSG00000185986	NA	Intron	up	up	no	0	0	0	1	0
ATAC_LK_108390	ENSG00000263746	MIR4277	Distal Intergenic	up	up	no	0	1	0	0	0
ATAC_LK_108402	ENSG00000249966	NA	Distal Intergenic	up	no	no	0	0	0	0	1
ATAC_LK_108415	ENSG00000248994	NA	Intron	up	no	no	0	0	0	2	1
ATAC_LK_108424	ENSG00000249830	LINC02162	Distal Intergenic	up	no	down	0	1	0	0	1
ATAC_LK_108434	ENSG00000248962	NA	Distal Intergenic	up	no	no	0	0	0	1	0
ATAC_LK_108436	ENSG00000248962	NA	Distal Intergenic	up	up	no	0	0	0	1	1
ATAC_LK_108437	ENSG00000248962	NA	Distal Intergenic	up	up	no	0	0	0	0	1
ATAC_LK_108438	ENSG00000248962	NA	Distal Intergenic	up	up	no	1	1	0	1	0
ATAC_LK_108439	ENSG00000248962	NA	Distal Intergenic	up	up	no	0	1	0	0	1
ATAC_LK_10845	ENSG00000118200	CAMSAP2	3 UTR	up	up	no	0	1	0	0	1
ATAC_LK_108453	ENSG00000251568	NA	Promoter	up	up	no	1	0	0	1	0
ATAC_LK_108456	ENSG00000164151	ICE1	Intron	up	up	down	0	0	0	3	1
ATAC_LK_108465	ENSG00000133398	MED10	Distal Intergenic	up	no	no	0	2	0	0	1
ATAC_LK_108474	ENSG00000271230	NA	Distal Intergenic	up	no	no	0	0	0	0	1
ATAC_LK_10848	ENSG00000170128	GPR25	Distal Intergenic	up	up	no	0	0	0	2	0
ATAC_LK_10849	ENSG00000163362	INAVA	Distal Intergenic	up	up	no	0	0	0	0	1
ATAC_LK_108494	ENSG00000112941	TENT4A	1st Intron	down	no	no	0	0	0	1	0
ATAC_LK_108501	ENSG00000251365	LINC02236	1st Intron	up	up	no	0	1	0	4	1
ATAC_LK_108515	ENSG00000078295	ADCY2	Promoter	down	no	no	0	0	0	0	0
ATAC_LK_108516	ENSG00000078295	ADCY2	Intron	up	up	no	0	0	0	1	1
ATAC_LK_108520	ENSG00000078295	ADCY2	Intron	down	no	no	0	1	0	0	0
ATAC_LK_108523	ENSG00000078295	ADCY2	3 UTR	down	no	no	0	0	0	0	0
ATAC_LK_108527	ENSG00000124275	MTRR	Intron	up	no	no	0	0	0	0	1
ATAC_LK_108534	ENSG00000251168	NA	Distal Intergenic	up	up	no	0	0	0	0	1
ATAC_LK_108539	ENSG00000288002	NA	1st Intron	up	up	no	1	1	0	0	0
ATAC_LK_108545	ENSG00000248765	NA	Distal Intergenic	up	no	no	0	1	0	1	1
ATAC_LK_10855	ENSG00000163362	INAVA	Intron	up	up	no	0	1	0	1	0
ATAC_LK_108555	ENSG00000249807	NA	Distal Intergenic	up	no	no	0	2	0	0	2
ATAC_LK_108562	ENSG00000150756	ATPSCKMT	1st Intron	up	up	no	1	0	0	1	0
ATAC_LK_108564	ENSG00000150753	CCT5	3 UTR	up	no	down	1	0	0	1	0
ATAC_LK_108565	ENSG00000150753	CCT5	3 UTR	down	no	no	0	1	0	0	0
ATAC_LK_108571	ENSG00000164237	CMBL	Intron	up	no	no	2	0	0	0	0
ATAC_LK_108573	ENSG00000164237	CMBL	1st Intron	down	down	no	1	1	0	0	0
ATAC_LK_108579	ENSG00000164237	CMBL	Distal Intergenic	down	no	no	1	0	0	1	0
ATAC_LK_10858	ENSG00000233217	MROH3P	Intron	no	down	no	0	1	0	2	0
ATAC_LK_108580	ENSG00000164237	CMBL	Distal Intergenic	down	no	no	0	3	0	0	0
ATAC_LK_108595	ENSG00000145495	MARCH6	Intron	down	no	no	1	1	2	1	0
ATAC_LK_108596	ENSG00000145495	MARCH6	Intron	down	no	no	0	2	0	0	0
ATAC_LK_108607	ENSG00000244361	NA	Promoter	down	down	up	2	0	0	0	0
ATAC_LK_108609	ENSG00000249396	LINC02212	Promoter	up	no	no	0	0	0	0	2
ATAC_LK_108615	ENSG00000280017	NA	Distal Intergenic	down	no	no	0	3	0	0	0
ATAC_LK_108617	ENSG00000164236	ANKRD33B	Promoter	no	up	no	0	0	0	0	0
ATAC_LK_108625	ENSG00000164236	ANKRD33B	Intron	no	up	no	1	0	0	1	0
ATAC_LK_108626	ENSG00000164236	ANKRD33B	Intron	down	down	no	0	1	0	1	0
ATAC_LK_108631	ENSG00000112977	DAP	Intron	up	up	down	0	2	0	1	0
ATAC_LK_108633	ENSG00000112977	DAP	Intron	up	up	no	0	0	0	1	1
ATAC_LK_108635	ENSG00000112977	DAP	Intron	up	up	no	0	0	0	0	2
ATAC_LK_108636	ENSG00000112977	DAP	Intron	up	up	down	0	0	2	0	1
ATAC_LK_108637	ENSG00000112977	DAP	Intron	down	down	no	1	1	0	0	0
ATAC_LK_108640	ENSG00000112977	DAP	Intron	down	no	no	0	2	0	0	0
ATAC_LK_108642	ENSG00000112977	DAP	1st Intron	no	up	no	0	0	0	1	0
ATAC_LK_108646	ENSG00000250576	NA	Distal Intergenic	down	no	no	0	2	0	1	0
ATAC_LK_10865	ENSG00000116852	KIF21B	1st Intron	down	down	no	0	1	0	1	0
ATAC_LK_108650	ENSG00000250576	NA	Distal Intergenic	up	up	no	0	0	0	3	1
ATAC_LK_108651	ENSG00000250576	NA	Distal Intergenic	down	no	no	0	1	0	1	1
ATAC_LK_108654	ENSG00000250576	NA	Distal Intergenic	down	no	no	0	1	0	0	0
ATAC_LK_108656	ENSG00000250576	NA	Distal Intergenic	down	no	no	1	0	0	0	0
ATAC_LK_108657	ENSG00000169862	CTNND2	Distal Intergenic	down	down	no	1	2	0	0	0
ATAC_LK_10866	ENSG00000116852	KIF21B	1st Intron	up	up	no	0	1	1	0	2
ATAC_LK_108660	ENSG00000169862	CTNND2	Intron	up	up	no	0	2	0	0	0
ATAC_LK_108662	ENSG00000169862	CTNND2	Intron	up	up	down	0	0	0	0	0
ATAC_LK_108663	ENSG00000169862	CTNND2	Intron	up	no	no	0	0	0	1	0
ATAC_LK_108665	ENSG00000169862	CTNND2	Intron	up	up	no	0	0	0	0	2
ATAC_LK_10867	ENSG00000116852	KIF21B	1st Intron	down	down	no	1	4	0	1	0
ATAC_LK_108678	ENSG00000169862	CTNND2	Intron	up	no	no	1	1	0	0	2
ATAC_LK_108688	ENSG00000169862	CTNND2	Intron	no	no	up	2	0	0	0	0
ATAC_LK_108696	ENSG00000251112	NA	Distal Intergenic	up	up	no	0	2	0	2	1
ATAC_LK_108697	ENSG00000251112	NA	Distal Intergenic	down	no	no	1	1	0	0	0
ATAC_LK_10870	ENSG00000229191	NA	Promoter	down	no	no	0	1	0	0	0
ATAC_LK_108700	ENSG00000248145	NA	Intron	up	up	no	0	0	0	1	1
ATAC_LK_108703	ENSG00000248462	NA	Distal Intergenic	down	no	no	0	1	1	1	0
ATAC_LK_108704	ENSG00000039139	DNAH5	Exon	no	up	no	1	1	0	0	0
ATAC_LK_108706	ENSG00000039139	DNAH5	Promoter	up	no	no	0	2	0	1	2
ATAC_LK_108717	ENSG00000038382	TRIO	Distal Intergenic	up	up	no	1	0	0	0	3
ATAC_LK_108719	ENSG00000038382	TRIO	Distal Intergenic	up	no	no	1	0	0	0	1
ATAC_LK_108723	ENSG00000038382	TRIO	1st Intron	up	up	no	0	0	0	1	2
ATAC_LK_108726	ENSG00000038382	TRIO	1st Intron	down	no	no	0	2	0	0	0
ATAC_LK_108731	ENSG00000038382	TRIO	1st Intron	down	no	no	0	3	0	0	0
ATAC_LK_10874	ENSG00000081248	CACNA1S	Intron	no	up	no	1	0	2	0	1
ATAC_LK_108740	ENSG00000038382	TRIO	1st Intron	up	up	no	0	0	0	0	1
ATAC_LK_108745	ENSG00000038382	TRIO	Intron	no	up	no	0	1	0	1	1
ATAC_LK_108754	ENSG00000038382	TRIO	Intron	no	up	no	0	1	0	1	0
ATAC_LK_108757	ENSG00000038382	TRIO	Intron	no	up	no	0	0	0	1	0
ATAC_LK_108758	ENSG00000038382	TRIO	Intron	up	up	no	1	1	0	0	2
ATAC_LK_108762	ENSG00000038382	TRIO	Intron	up	up	no	0	1	0	0	1
ATAC_LK_108763	ENSG00000038382	TRIO	Intron	up	no	no	0	1	0	1	1
ATAC_LK_108764	ENSG00000038382	TRIO	Intron	up	up	down	0	0	1	1	0
ATAC_LK_108770	ENSG00000038382	TRIO	Intron	down	down	no	0	0	0	0	0
ATAC_LK_108773	ENSG00000038382	TRIO	Intron	no	up	no	0	0	0	1	0
ATAC_LK_108777	ENSG00000145569	OTULINL	Distal Intergenic	up	up	no	0	1	0	0	2
ATAC_LK_108779	ENSG00000145569	OTULINL	1st Intron	down	no	no	0	4	0	0	1
ATAC_LK_108781	ENSG00000145569	OTULINL	1st Intron	down	no	no	0	2	0	0	0
ATAC_LK_108782	ENSG00000145569	OTULINL	1st Intron	up	up	up	0	1	0	0	1
ATAC_LK_108783	ENSG00000145569	OTULINL	Intron	up	up	no	0	1	0	0	1
ATAC_LK_108800	ENSG00000154122	ANKH	3 UTR	up	up	no	0	1	0	0	1
ATAC_LK_108804	ENSG00000154122	ANKH	1st Intron	down	down	no	0	2	4	2	0
ATAC_LK_108810	ENSG00000250662	NA	Distal Intergenic	up	up	no	0	0	3	0	2
ATAC_LK_108830	ENSG00000248150	LINC02150	Intron	up	no	no	1	1	0	1	0
ATAC_LK_108834	ENSG00000173545	ZNF622	Promoter	no	up	no	0	2	0	0	0
ATAC_LK_108840	ENSG00000154153	RETREG1	Intron	up	no	no	0	0	0	0	0
ATAC_LK_108843	ENSG00000154153	RETREG1	1st Intron	up	no	no	1	0	0	1	0
ATAC_LK_108849	ENSG00000246214	LOC101929524	Exon	up	up	no	1	1	0	0	2
ATAC_LK_108853	ENSG00000145555	MYO10	Intron	up	no	down	0	1	0	1	2
ATAC_LK_108859	ENSG00000145555	MYO10	Intron	up	up	no	1	1	0	0	1
ATAC_LK_108860	ENSG00000145555	MYO10	Intron	up	up	no	0	0	0	0	2
ATAC_LK_108861	ENSG00000145555	MYO10	Intron	down	no	no	1	2	0	0	0
ATAC_LK_108862	ENSG00000145555	MYO10	Intron	up	no	no	0	0	0	0	2
ATAC_LK_108866	ENSG00000201436	NA	Distal Intergenic	down	down	no	1	1	0	1	0
ATAC_LK_108867	ENSG00000201436	NA	Distal Intergenic	up	up	no	0	0	0	1	1
ATAC_LK_108870	ENSG00000176788	BASP1	1st Intron	down	no	no	1	1	0	0	1
ATAC_LK_108873	ENSG00000176788	BASP1	Exon	down	down	no	0	1	2	0	0
ATAC_LK_108874	ENSG00000176788	BASP1	Exon	up	up	no	0	0	0	3	1
ATAC_LK_108890	ENSG00000201715	NA	Promoter	up	no	no	0	0	2	1	1
ATAC_LK_108891	ENSG00000201715	NA	Promoter	up	up	no	1	1	0	0	1
ATAC_LK_108892	ENSG00000201715	NA	Promoter	up	up	no	0	0	0	0	1
ATAC_LK_108893	ENSG00000201715	NA	Distal Intergenic	up	no	no	0	0	0	1	1
ATAC_LK_108898	ENSG00000248455	LINC02217	Distal Intergenic	up	no	no	0	1	0	0	0
ATAC_LK_108899	ENSG00000248455	LINC02217	Exon	up	up	no	0	0	0	0	2
ATAC_LK_1089	ENSG00000028137	TNFRSF1B	1st Intron	down	down	no	0	2	0	0	0
ATAC_LK_108909	ENSG00000249937	NA	Intron	up	up	no	0	0	0	0	2
ATAC_LK_108910	ENSG00000249937	NA	Intron	down	no	no	0	2	2	0	0
ATAC_LK_108911	ENSG00000249937	NA	Intron	up	no	no	1	2	0	0	0
ATAC_LK_108912	ENSG00000249937	NA	Intron	up	no	no	1	0	0	1	0
ATAC_LK_108918	ENSG00000240785	NA	Distal Intergenic	no	down	no	1	0	0	1	0
ATAC_LK_10893	ENSG00000081277	PKP1	3 UTR	up	no	down	1	0	0	0	0
ATAC_LK_108947	ENSG00000145526	CDH18	1st Intron	no	up	no	0	1	0	1	0
ATAC_LK_108977	ENSG00000154162	CDH12	Intron	down	no	no	1	1	0	0	0
ATAC_LK_108978	ENSG00000154162	CDH12	Intron	down	no	no	0	1	2	0	0
ATAC_LK_108987	ENSG00000154162	CDH12	1st Intron	down	down	no	1	0	0	0	0
ATAC_LK_108991	ENSG00000249404	NA	Distal Intergenic	up	up	no	0	1	0	1	0
ATAC_LK_108995	ENSG00000249289	NA	Distal Intergenic	up	no	no	0	0	0	0	2
ATAC_LK_1090	ENSG00000028137	TNFRSF1B	Exon	up	up	no	0	1	0	0	1
ATAC_LK_109006	ENSG00000286134	NA	1st Intron	up	up	no	1	0	0	0	2
ATAC_LK_109007	ENSG00000250694	NA	Distal Intergenic	up	up	no	1	2	0	1	3
ATAC_LK_109012	ENSG00000286454	NA	Distal Intergenic	up	up	no	1	1	0	0	1
ATAC_LK_109019	ENSG00000251273	LINC02228	Intron	up	no	no	0	1	0	3	0
ATAC_LK_10902	ENSG00000159173	TNNI1	Promoter	up	up	no	0	0	2	1	0
ATAC_LK_109026	ENSG00000248605	NA	1st Intron	up	up	no	0	2	0	1	2
ATAC_LK_109031	ENSG00000201016	NA	Distal Intergenic	up	up	no	0	2	2	1	0
ATAC_LK_109032	ENSG00000201016	NA	Distal Intergenic	up	up	no	1	0	0	1	1
ATAC_LK_109033	ENSG00000201016	NA	Distal Intergenic	up	no	no	0	1	0	3	1
ATAC_LK_109034	ENSG00000279869	NA	Promoter	up	up	no	0	0	0	2	1
ATAC_LK_109036	ENSG00000251593	NA	Distal Intergenic	up	up	no	0	0	0	1	0
ATAC_LK_109046	ENSG00000113100	CDH9	1st Intron	up	up	no	0	1	0	0	1
ATAC_LK_109048	ENSG00000113100	CDH9	1st Intron	up	no	no	0	0	0	1	0
ATAC_LK_10905	ENSG00000159173	TNNI1	Distal Intergenic	up	up	no	0	0	0	1	1
ATAC_LK_109052	ENSG00000250337	PURPL	1st Intron	up	no	no	0	1	0	0	1
ATAC_LK_109054	ENSG00000250337	PURPL	1st Intron	no	down	no	1	0	0	0	0
ATAC_LK_109057	ENSG00000250337	PURPL	Distal Intergenic	up	no	no	1	0	0	1	1
ATAC_LK_109058	ENSG00000250079	NA	Distal Intergenic	up	no	no	0	0	1	2	1
ATAC_LK_109059	ENSG00000250079	NA	Distal Intergenic	up	no	no	0	0	0	0	3
ATAC_LK_10906	ENSG00000224818	NA	Distal Intergenic	up	no	down	2	0	1	0	0
ATAC_LK_109071	ENSG00000286182	NA	Distal Intergenic	up	up	no	1	1	0	1	2
ATAC_LK_109074	ENSG00000276098	NA	Distal Intergenic	up	no	no	0	1	1	0	1
ATAC_LK_109075	ENSG00000248418	NA	Distal Intergenic	up	no	no	2	0	0	1	2
ATAC_LK_109076	ENSG00000248418	NA	Distal Intergenic	no	up	no	0	0	0	0	1
ATAC_LK_109077	ENSG00000250984	NA	Distal Intergenic	up	no	no	0	1	0	0	1
ATAC_LK_109078	ENSG00000250984	NA	Promoter	down	down	no	3	0	0	0	0
ATAC_LK_109087	ENSG00000113361	CDH6	1st Intron	up	up	no	0	0	0	1	1
ATAC_LK_109088	ENSG00000113361	CDH6	1st Intron	down	down	no	0	3	0	1	0
ATAC_LK_10909	ENSG00000224818	NA	Distal Intergenic	up	no	no	0	1	0	0	1
ATAC_LK_109090	ENSG00000113360	DROSHA	Distal Intergenic	up	no	no	0	1	0	1	2
ATAC_LK_109092	ENSG00000113360	DROSHA	Intron	no	up	no	0	0	0	0	1
ATAC_LK_109102	ENSG00000199765	NA	Distal Intergenic	down	no	no	1	0	0	0	0
ATAC_LK_109106	ENSG00000133401	PDZD2	Distal Intergenic	up	up	no	0	0	0	0	1
ATAC_LK_109108	ENSG00000133401	PDZD2	1st Intron	down	down	no	0	1	0	0	1
ATAC_LK_109109	ENSG00000133401	PDZD2	1st Intron	down	down	no	0	1	0	0	0
ATAC_LK_109110	ENSG00000133401	PDZD2	1st Intron	down	no	no	0	1	0	1	0
ATAC_LK_109115	ENSG00000133401	PDZD2	Intron	no	down	no	1	0	3	0	0
ATAC_LK_109116	ENSG00000133401	PDZD2	Intron	down	no	no	1	1	0	0	1
ATAC_LK_109117	ENSG00000133401	PDZD2	Intron	up	no	no	0	0	0	1	1
ATAC_LK_109121	ENSG00000133401	PDZD2	Intron	down	down	no	0	1	0	0	0
ATAC_LK_109123	ENSG00000133401	PDZD2	Intron	up	up	no	0	0	0	1	1
ATAC_LK_109127	ENSG00000133401	PDZD2	Intron	up	no	no	0	0	0	1	2
ATAC_LK_109131	ENSG00000133401	PDZD2	Intron	down	no	no	1	1	0	0	1
ATAC_LK_109136	ENSG00000133401	PDZD2	Exon	up	up	no	0	0	0	1	0
ATAC_LK_10914	ENSG00000159176	CSRP1	1st Exon	down	no	no	1	2	0	0	1
ATAC_LK_109142	ENSG00000113384	GOLPH3	Intron	up	up	no	0	1	0	1	2
ATAC_LK_109148	ENSG00000113384	GOLPH3	1st Intron	up	up	no	0	0	0	2	1
ATAC_LK_109152	ENSG00000272086	NA	Distal Intergenic	no	up	no	0	2	0	0	1
ATAC_LK_109153	ENSG00000272086	NA	Distal Intergenic	down	no	no	0	2	0	1	0
ATAC_LK_109154	ENSG00000230829	NA	Distal Intergenic	down	no	no	0	2	0	0	0
ATAC_LK_109157	ENSG00000150712	MTMR12	Intron	up	up	no	0	1	0	0	0
ATAC_LK_109160	ENSG00000150712	MTMR12	Intron	up	up	no	0	1	0	1	2
ATAC_LK_109161	ENSG00000150712	MTMR12	Intron	no	up	no	0	0	0	0	1
ATAC_LK_109164	ENSG00000150712	MTMR12	1st Intron	up	up	no	0	0	2	0	1
ATAC_LK_109166	ENSG00000150712	MTMR12	1st Intron	down	down	no	0	0	0	2	0
ATAC_LK_109167	ENSG00000150712	MTMR12	1st Intron	up	no	no	0	2	0	0	0
ATAC_LK_109168	ENSG00000150712	MTMR12	1st Intron	down	down	no	0	2	0	1	0
ATAC_LK_109177	ENSG00000056097	ZFR	Intron	up	up	down	0	0	2	0	1
ATAC_LK_109188	ENSG00000249142	NA	Distal Intergenic	up	up	no	2	0	0	1	2
ATAC_LK_109189	ENSG00000249142	NA	Promoter	down	down	no	0	3	2	1	0
ATAC_LK_109192	ENSG00000113387	SUB1	1st Intron	down	no	no	0	3	1	0	0
ATAC_LK_109194	ENSG00000113387	SUB1	1st Intron	down	down	no	1	1	0	0	0
ATAC_LK_109196	ENSG00000113387	SUB1	1st Intron	up	up	no	1	0	0	0	1
ATAC_LK_1092	ENSG00000028137	TNFRSF1B	Exon	up	up	no	0	1	0	0	1
ATAC_LK_109200	ENSG00000113387	SUB1	1st Exon	up	no	no	1	1	0	0	0
ATAC_LK_109204	ENSG00000113389	NPR3	1st Intron	no	up	no	0	0	0	2	1
ATAC_LK_109216	ENSG00000251062	NA	Distal Intergenic	up	up	no	1	0	1	1	2
ATAC_LK_109217	ENSG00000251062	NA	Distal Intergenic	down	no	no	0	1	0	2	0
ATAC_LK_109218	ENSG00000251062	NA	Distal Intergenic	no	up	no	0	2	2	2	0
ATAC_LK_109220	ENSG00000251062	NA	Distal Intergenic	up	up	no	1	1	0	0	0
ATAC_LK_109223	ENSG00000250697	NA	Intron	up	no	no	1	0	2	0	1
ATAC_LK_109233	ENSG00000250697	NA	Intron	down	no	no	1	2	0	1	0
ATAC_LK_109248	ENSG00000151388	ADAMTS12	Intron	up	no	no	2	1	1	0	2
ATAC_LK_109249	ENSG00000151388	ADAMTS12	Exon	up	up	no	1	0	0	2	0
[truncated: 27,116 more rows]
