# Supplementary material for: T-BET and EOMES Accelerate and Enhance Functional Differentiation of Human Natural Killer Cells
Source: Front Immunol. 2021 Sep 24;12:732511. doi: 10.3389/fimmu.2021.732511 (PMC8497824; doi:10.3389/fimmu.2021.732511)
Supplement: Supplementary file 4 [file Table_3.xlsx]

## Sheet: Sheet1
Supplementary Table 3: RNA-seq of sorted stage 4 and stage 5 NK cells from day 21 cultures (accompanies Fig. 3B)
Ctrl stage 5 vs stage 4					T-BET stage 5 vs stage 4					EOMES stage 5 vs stage 4
Gene	log2FC	padj	dir		Gene	log2FC	padj	dir		Gene	log2FC	padj	dir
FCGR3A	5.57389	3.44122e-230	up		FCGR3A	5.30066	8.5103e-207	up		FCGR3A	6.29615	1.55859e-237	up
CD160	2.94237	1.79531e-32	up		NCF2	2.04645	6.8212e-05	up		CX3CR1	2.39413	0.00160378	up
LBH	1.64807	9.48404e-23	up		POU2F2	0.816745	0.000380983	up		NEAT1	0.837457	0.00170654	up
TNFSF12	1.51043	1.05172e-15	up		DDAH2	0.952946	0.000409642	up		CD160	1.00744	0.00266306	up
IKZF3	1.34182	1.62828e-15	up		C19orf38	2.04225	0.000556933	up		PARVB	1.469	0.00591894	up
ACP6	2.56552	4.75914e-11	up		CLEC7A	2.25342	0.0019793	up		GPR82	0.839097	0.00591894	up
BNC2	2.24138	5.66906e-11	up		CYBB	1.71445	0.0019793	up		MYO9B	0.527765	0.00591894	up
S100Z	1.66018	7.39027e-11	up		AIF1	0.837334	0.0113806	up		ZNF628	2.40281	0.00884661	up
BCL2A1	1.88329	8.41568e-11	up		RP11-159D12,8	2.25015	0.0133744	up		FHL3	0.826963	0.00884661	up
GNG2	1.16476	1.92134e-09	up		SH2D2A	0.446867	0.0144837	up		FAM49A	1.00803	0.00888372	up
TOX	0.720011	4.74024e-09	up		TBX21	0.924065	0.026082	up		ABI2	0.677929	0.0101183	up
MAF	1.27957	1.0431e-08	up		CTSH	3.69658	0.0268286	up		CXCR1	3.11788	0.010796	up
TBXAS1	1.10986	1.3132e-08	up		GNAL	3.25717	0.0268286	up		FAM216A	1.23611	0.010796	up
CD200R1	2.25505	1.84554e-08	up		ADGRG1	1.1561	0.0268286	up		POU2F2	0.662999	0.010796	up
TIGIT	2.80144	1.87205e-08	up		POLR3H	1.04887	0.0314029	up		TGFBR2	0.540545	0.0154343	up
PDLIM1	1.19073	1.87205e-08	up		ARRDC5	2.5502	0.0356088	up		JUNB	0.504254	0.0161235	up
CYP1B1	6.37661	2.46617e-08	up		S100Z	0.805449	0.0381159	up		IKZF3	0.614164	0.0174229	up
SLC35D2	1.12255	2.46617e-08	up		SPON2	1.54679	0.0420744	up		PLEC	1.05689	0.0182324	up
FCGR2C	2.55913	4.65261e-08	up		GPR82	0.712387	0.049477	up		ZEB2	1.15795	0.0184754	up
RAB3D	0.985702	5.33973e-08	up		SPINT2	1.46478	0.0513844	up		MACF1	0.530643	0.0184754	up
ALOX5AP	0.92118	5.91641e-08	up		ZEB2	1.0379	0.0684987	up		CCDC102A	1.14012	0.0213796	up
LPAR5	1.88527	1.47076e-07	up		FCGR2B	1.95982	0.0712817	up		LYST	0.882182	0.0213796	up
DHRS3	0.719005	1.47076e-07	up		ARHGEF3	0.382294	0.0712817	up		LY86	2.1801	0.0230171	up
PRKCB	0.659375	1.58136e-07	up		JUNB	0.449695	0.0714397	up		KIAA1324L	2.05015	0.0230171	up
TGFBR2	0.827689	1.67518e-07	up		GAPT	1.59002	0.0821656	up		CCDC152	1.73648	0.0230171	up
ADRB1	1.71148	2.06714e-07	up		FARP1	-1.65146	1.02621e-06	down		SWAP70	0.572248	0.0230171	up
ARHGEF3	0.652697	2.09266e-07	up		GRAMD1B	-2.2207	1.59613e-06	down		HLX	2.54426	0.0260275	up
TBC1D14	1.04906	2.7311e-07	up		INPP4B	-1.84521	4.32464e-06	down		SYNE2	0.789183	0.0302999	up
FCGR2A	2.84757	3.19188e-07	up		SPINK2	-0.918951	3.58173e-05	down		FCGR2A	1.57192	0.0308289	up
CTBP2	0.82553	3.64576e-07	up		KRT81	-1.22317	5.78217e-05	down		KLF3	2.21754	0.0317104	up
SH2D1A	1.58945	3.80199e-07	up		MB	-2.91242	0.000409642	down		FCGR2B	2.03846	0.0343589	up
SMAD3	1.17941	3.80199e-07	up		LMNA	-2.72221	0.000614581	down		EGR1	0.913879	0.0358997	up
ZDHHC3	0.819444	5.49633e-07	up		IER3	-1.2462	0.00105418	down		SBK1	1.75747	0.0374448	up
PITPNC1	1.02386	7.65437e-07	up		RASSF8	-0.812547	0.00112664	down		PDGFD	1.15175	0.0470699	up
AC069363.1	1.58956	2.06529e-06	up		SLC44A1	-0.627424	0.0011504	down		PATL2	1.55182	0.0507315	up
ITGA6	2.04729	2.10428e-06	up		TIAM1	-0.719171	0.00130164	down		C19orf38	1.4254	0.0565035	up
PRKCQ	0.869686	2.37476e-06	up		VDR	-3.77604	0.00153468	down		ZNF519	3.19308	0.0568754	up
IL18RAP	0.953903	2.39168e-06	up		ACVR2B	-1.47698	0.00196664	down		GAPT	1.6171	0.0568754	up
APMAP	0.551131	2.58691e-06	up		CPNE7	-3.16058	0.0022083	down		SLC43A3	1.37935	0.0570778	up
PYHIN1	1.51739	2.79982e-06	up		AFAP1L2	-0.670187	0.0026121	down		KLRG1	1.23176	0.0570778	up
CRY1	1.17447	3.16718e-06	up		ATP1B1	-0.622326	0.00525974	down		CTNND1	1.12759	0.0615163	up
P2RY11	1.13172	3.55199e-06	up		FHIT	-2.50264	0.00701942	down		TTC9	0.982789	0.0617052	up
ERGIC1	0.575613	3.55713e-06	up		TIAM2	-1.46639	0.00846038	down		KIAA1109	0.561557	0.0631169	up
P2RX7	1.55396	5.25466e-06	up		PRSS16	-1.87224	0.0140203	down		RP11-468E2.4	1.85288	0.0633363	up
STARD3NL	0.797624	5.25466e-06	up		USP20	-0.634127	0.0182408	down		NCF2	1.34274	0.0676275	up
AIF1	1.09025	5.35402e-06	up		MMP25	-0.562417	0.0268286	down		N4BP2L2	0.473575	0.0690041	up
TTC9	1.65301	5.40692e-06	up		GNLY	-0.543426	0.0684987	down		ZNF486	1.89987	0.0775345	up
GAPT	3.03146	7.77013e-06	up		MCC	-3.49889	0.0714397	down		SH3YL1	0.854511	0.0782782	up
PRKCA	0.850751	7.77013e-06	up		PTPN14	-1.23812	0.0821656	down		FGFBP2	1.38454	0.0821964	up
FRMD4B	1.77992	8.11618e-06	up		NEIL1	-0.941816	0.0821656	down		TADA2A	0.601543	0.0830586	up
CDC34	0.654139	8.72195e-06	up		DENND6B	-1.20282	0.0851282	down		SPOCK2	1.05126	0.0905443	up
MARCH3	1.66301	9.49732e-06	up		TMEM123	-0.476274	0.0996606	down		MRM1	1.14377	0.0905443	up
KLHDC7B	1.79681	1.10392e-05	up							CCL23	1.82528	0.0934203	up
CD81	0.579903	1.12184e-05	up							RASGRP2	1.2855	0.0992342	up
RORA	0.874069	1.29385e-05	up							SPINK2	-1.27845	5.67257e-12	down
FCGR3B	7.75089	1.32234e-05	up							SLC44A1	-0.852566	2.36459e-07	down
RAB27A	0.62563	1.75376e-05	up							INPP4B	-1.48847	0.000162529	down
FAM107B	0.744196	2.84829e-05	up							RASSF8	-0.887263	0.00024272	down
FKBP5	0.89965	3.18483e-05	up							C15orf48	-2.65595	0.000617555	down
KLRG1	1.7896	3.7683e-05	up							SPC24	-1.74608	0.00075627	down
TBL1X	0.639818	4.23475e-05	up							GRAMD1B	-1.52273	0.00160378	down
MAPK13	0.864411	5.08039e-05	up							LILRA2	-2.07164	0.00297997	down
SIGLEC10	2.30795	5.10759e-05	up							CCL1	-3.15738	0.0030835	down
CD101	1.40006	5.10759e-05	up							SPAG5	-1.66833	0.00398468	down
PHLDB2	1.84912	5.64352e-05	up							MBOAT7	-0.596474	0.00398468	down
SPRY2	1.09896	5.75351e-05	up							ESCO2	-2.05431	0.00420807	down
RASSF2	0.805791	5.79413e-05	up							KRT81	-0.981773	0.00559569	down
CCL3	1.24197	7.51026e-05	up							MOSPD3	-0.648958	0.0081718	down
LIMA1	1.41828	7.86863e-05	up							GPSM2	-1.47392	0.010796	down
CYBB	1.75521	8.08551e-05	up							ACAA2	-0.417193	0.010796	down
C10orf128	1.22803	9.55878e-05	up							LAP3	-0.777941	0.0140409	down
PRKCQ-AS1	0.921894	0.000141693	up							GNLY	-0.598321	0.0174229	down
MAPKAPK2	0.544525	0.000145853	up							ATXN10	-0.503774	0.0174229	down
FHL3	0.919237	0.000146918	up							ITGAX	-0.60546	0.0195872	down
RNASE6	1.05105	0.00015625	up							PTPRK	-4.8031	0.020538	down
ENPP5	3.398	0.000157551	up							RP11-326C3.15	-2.53678	0.0223941	down
GIMAP4	0.731123	0.000161482	up							POLQ	-1.90165	0.0230171	down
NCF1C	2.11296	0.000168985	up							FZD6	-0.75968	0.0230171	down
KLRA1P	1.07176	0.000170458	up							KIF23	-1.41079	0.0250577	down
NCF2	1.86543	0.000174523	up							EGLN3	-2.20913	0.0260275	down
CCL23	2.56865	0.000210212	up							LRFN1	-0.775904	0.0318422	down
CCNJL	1.03499	0.000220122	up							KIF20A	-1.02055	0.0343589	down
PLEKHO2	0.537032	0.000220685	up							TMEM200A	-0.70008	0.0423718	down
ENPP4	1.11686	0.000240123	up							FOXM1	-1.09587	0.0513128	down
TMEM2	1.0964	0.000249171	up							TMEM123	-0.488785	0.0519843	down
UAP1L1	1.16403	0.000254311	up							HSDL2	-0.576523	0.0566225	down
RGS18	1.15775	0.000254311	up							CENPV	-1.05882	0.0568754	down
TNFRSF1B	0.476707	0.000259009	up							NPC2	-0.541437	0.0617052	down
PLA2G16	0.59991	0.000289207	up							RASSF8-AS1	-1.09764	0.0633363	down
C6orf25	5.36814	0.000290202	up							BBIP1	-0.835156	0.0642894	down
CHPF	1.08196	0.000318918	up							PACSIN2	-0.520181	0.0690041	down
CDK5R1	0.668782	0.000352626	up							POLR3B	-1.03002	0.0704218	down
GNAQ	0.741443	0.000353631	up							ATP1B1	-0.496537	0.0775345	down
CYBA	0.738449	0.000380641	up							CIT	-1.20902	0.0813128	down
ADGRG3	0.793691	0.000398872	up							NSUN3	-0.947701	0.083094	down
BLVRA	1.59976	0.000466769	up							E2F8	-2.67553	0.0855354	down
FAM45A	0.871501	0.000466769	up							TRIP13	-1.50713	0.0905443	down
TNFRSF1A	0.682238	0.000486255	up							PGM1	-0.474879	0.0905443	down
PGD	0.704861	0.000540868	up							ZNRF1	-1.22652	0.0939933	down
PLEKHD1	2.5847	0.000543904	up							PSMG3	-0.536083	0.0965375	down
F2R	0.92188	0.000543904	up							SMIM24	-0.441141	0.0992342	down
ARSG	1.94517	0.000622603	up							ERMP1	-0.387867	0.0992342	down
VAMP5	1.27268	0.000662271	up
NPC1	0.896194	0.000662271	up
TNFRSF10B	1.34006	0.000669279	up
TNR	4.20484	0.000863414	up
ZEB2	1.28741	0.000936824	up
SLC15A4	0.592322	0.000986506	up
DGKD	0.660792	0.00114254	up
CXCR4	1.61729	0.00119947	up
PAG1	0.824545	0.00119947	up
GPR82	0.822125	0.00119947	up
ARSD	0.670578	0.00119947	up
PLIN2	0.663655	0.00119947	up
CD74	0.634336	0.00119947	up
HMOX2	0.441439	0.00134381	up
TRIM22	0.6284	0.00141949	up
DOK3	1.03486	0.00145052	up
TGFBR3	0.733072	0.00145226	up
SIGLEC7	0.952884	0.00145236	up
FKBP11	1.05959	0.00145909	up
NEO1	2.36562	0.00148058	up
RNF157	0.672402	0.00151434	up
FTL	0.445148	0.00157545	up
SPG20	0.799989	0.00164445	up
PDGFD	1.3261	0.00165154	up
SEC24C	0.588493	0.00168869	up
FCGR2B	2.37299	0.0017219	up
RP11-21K12.2	1.63213	0.00176776	up
PLXDC2	4.57829	0.00180567	up
CLUHP3	1.60366	0.00180567	up
HIPK2	0.533666	0.00187478	up
SLC2A6	2.1061	0.00204104	up
GNPDA1	0.678842	0.00217841	up
DBN1	1.82824	0.00233249	up
NCOA1	0.560237	0.00235045	up
SMAD6	4.56559	0.00243634	up
HLA-DQB1	1.44718	0.00247359	up
FAM78A	0.455607	0.00252828	up
SOCS2	0.600622	0.0025377	up
SPRY1	0.910759	0.00256225	up
PPP1R16B	0.475951	0.00256225	up
CCL3L3	1.71302	0.00256398	up
PFKFB3	0.857562	0.00256398	up
CD69	0.670452	0.00256398	up
SLC44A2	0.615997	0.00256398	up
NDST1	1.74107	0.00271819	up
MPP1	0.732174	0.00273558	up
RARA-AS1	3.21148	0.00283357	up
RASSF4	1.67461	0.00283357	up
LRFN3	3.14658	0.00289346	up
HLA-DMB	0.571569	0.00321002	up
CCL5	1.00485	0.00334354	up
GLIPR1	0.684821	0.00341527	up
FYCO1	0.889357	0.00342282	up
DUSP16	1.10576	0.00344725	up
SAT1	0.4988	0.00345925	up
SH2D2A	0.429113	0.00349581	up
ATXN1	0.632193	0.00350739	up
CXCR2	4.76756	0.00358313	up
LITAF	1.02422	0.0035842	up
TFEB	1.02104	0.00367898	up
LAT2	0.667889	0.00375747	up
ZFP3	1.9095	0.00391161	up
LIMD2	0.61342	0.00398373	up
ZG16B	2.94849	0.00399071	up
NBL1	1.07108	0.00411807	up
RNF166	0.581184	0.00411807	up
TMEM217	1.42324	0.00417208	up
NMRAL1	0.9801	0.00455532	up
COLQ	1.51381	0.00465883	up
IL12RB2	1.13993	0.00472994	up
MAP2K3	0.490945	0.00490086	up
IFNGR1	1.02052	0.00493678	up
SH3KBP1	0.497883	0.00502418	up
HCP5	0.759578	0.00502712	up
TSPAN33	2.96839	0.00511793	up
ICAM2	0.639626	0.0051637	up
NFE2L3	1.21125	0.00529967	up
GAB3	0.501301	0.00569094	up
KIFC3	2.48155	0.00579167	up
HES6	1.52341	0.00581418	up
CTD-2233K9.1	2.22818	0.00589467	up
PDE6B	1.21975	0.00613401	up
RAB44	3.34937	0.00621492	up
CCL4	0.599456	0.00621492	up
IL16	0.427418	0.00637234	up
TLE4	0.537383	0.00642424	up
DENND2D	0.708182	0.00662836	up
SPINT2	1.5865	0.00686942	up
KIR3DL1	1.07004	0.00732832	up
PIEZO1	1.01085	0.00743594	up
AOAH	0.656636	0.00748454	up
GBP5	0.543854	0.00773609	up
GALK1	0.872716	0.00776768	up
GTPBP8	0.682186	0.00849045	up
GIMAP8	0.670066	0.00859016	up
KIF3B	0.659964	0.00874811	up
CYSTM1	1.19027	0.00895824	up
PTGS2	1.65637	0.00952962	up
ZDHHC18	0.602326	0.00953038	up
PLEK	0.621539	0.00958317	up
P3H4	1.08084	0.0103799	up
ETS1	0.379016	0.0103799	up
PCBP4	1.55011	0.0110734	up
LDB2	0.829649	0.0111916	up
TRPS1	0.680801	0.0114921	up
SYNE2	0.767933	0.0116177	up
FAM135A	2.23865	0.0116976	up
DDHD1	0.607148	0.0117987	up
PIK3AP1	0.508323	0.0121282	up
CD14	4.72478	0.0128675	up
ZNF853	0.936108	0.0129969	up
SERPINE2	0.511587	0.013567	up
LIPE-AS1	2.46247	0.0137824	up
TMEM71	1.11534	0.0137824	up
PRIMPOL	0.898032	0.0137824	up
SLCO3A1	0.402072	0.0137824	up
CXCR6	1.29399	0.0140105	up
SERPINB6	0.559946	0.0140105	up
CSTB	0.414117	0.0144878	up
RUNX1	0.664095	0.0157101	up
HLA-F	0.591708	0.0157101	up
SLC7A7	3.55072	0.0157242	up
CSF2RB	1.75565	0.0157242	up
OTULIN	0.511414	0.0157245	up
TESK1	0.846239	0.016343	up
CRTC3	0.528772	0.016343	up
RABEP2	0.955582	0.0164939	up
GLTP	0.399981	0.0167309	up
AKAP7	0.672414	0.0178211	up
IL18	1.2387	0.0178662	up
RP11-134G8.5	2.70505	0.0178716	up
STK17A	0.409353	0.0181896	up
SNAI3	1.0852	0.0185309	up
CMTM3	0.328271	0.0190023	up
SLC4A10	0.829889	0.0192681	up
TSPAN3	0.865091	0.0205917	up
CASP1	0.629455	0.0210013	up
ARID5A	0.530454	0.0210013	up
TXK	0.396173	0.0212601	up
CEBPD	0.508571	0.0216052	up
TSPAN4	1.22725	0.0217981	up
SDCBP	0.476406	0.0217981	up
ADGRE5	0.336913	0.0219451	up
TSPAN13	1.18118	0.024082	up
PTPRE	0.484219	0.024093	up
SLC4A4	1.06816	0.0242608	up
LYZ	2.02617	0.0249753	up
USP44	1.97073	0.0253841	up
RMND5A	0.463184	0.0254261	up
SLAMF7	0.327964	0.0262698	up
MAP4K1	0.430324	0.0262951	up
MAN1B1	0.888666	0.0263197	up
ETF1	0.388899	0.0267633	up
GRAMD1A	0.50718	0.027038	up
SESN1	0.394747	0.0273213	up
MIR548O	4.25944	0.027446	up
ATP6V0A1	1.48952	0.0274566	up
IRAK2	0.882614	0.0274566	up
PAFAH2	0.44725	0.0275607	up
CERK	0.55378	0.0278787	up
ZDHHC14	0.52275	0.0278787	up
GYPC	0.49595	0.0286512	up
NPEPL1	1.21738	0.0289364	up
OPHN1	1.07797	0.0289364	up
ZCCHC17	0.525279	0.0289364	up
TAX1BP3	0.836861	0.0296852	up
CCDC167	0.775788	0.0298651	up
ACTN1	1.83494	0.0298818	up
TRAC	0.690167	0.0299469	up
RBM38	0.503104	0.0299767	up
CCPG1	0.602692	0.0301468	up
TP53I3	1.28361	0.0301578	up
GYG1	0.505965	0.0302395	up
C11orf74	1.3126	0.0307006	up
SLC1A3	3.17805	0.0320566	up
SPNS3	1.0645	0.0327902	up
LLNLR-470E3.1	1.66325	0.033006	up
GPD2	0.660458	0.0336276	up
SPATA13	0.55431	0.0342548	up
RAB9A	0.701442	0.0345121	up
FES	1.50393	0.0346999	up
PRMT7	0.728321	0.035031	up
BCL7C	0.551029	0.0351685	up
NINJ2	0.779547	0.036545	up
NFATC1	0.600926	0.0366323	up
SGSH	1.30529	0.0369721	up
FAM120AOS	0.550448	0.0371087	up
SLC16A6	0.846707	0.0371634	up
THBS1	0.615735	0.0375968	up
NR4A2	1.05214	0.0398422	up
GPR34	1.01846	0.0398422	up
PMPCA	0.629844	0.0398422	up
FASLG	0.497304	0.0398422	up
ANP32A	0.415147	0.0401703	up
GPX1	0.524646	0.040678	up
MTO1	0.75833	0.042203	up
FAM65A	1.38508	0.0422928	up
ADRB2	0.735522	0.0422928	up
RP5-1180E21.5	0.637887	0.0422928	up
IKZF2	0.491596	0.0422928	up
NEDD9	0.340924	0.0422928	up
CRIM1	0.420243	0.0423922	up
LYSMD2	0.669164	0.0430819	up
TAGAP	0.4657	0.0437361	up
RAB11FIP1	0.324394	0.043833	up
FADS1	0.648557	0.044196	up
ELOVL5	0.403389	0.0451913	up
CAMK1D	0.664432	0.0452716	up
HPS3	0.499229	0.0459705	up
ZNF821	1.24318	0.0460292	up
NFKBIE	0.831642	0.0464331	up
FOXO3	0.335017	0.0464452	up
ITCH	0.648403	0.046496	up
GZMK	0.494807	0.046496	up
SNN	1.27213	0.0474096	up
PNRC1	0.467539	0.0474096	up
TGIF1	1.65264	0.0476567	up
NR1H3	1.15225	0.047675	up
CD300LB	0.934931	0.047675	up
EOMES	0.449958	0.047675	up
MAP3K3	0.438646	0.047675	up
ILKAP	0.585034	0.0478492	up
KIAA0922	0.497831	0.0478492	up
CHN2	0.453066	0.0485761	up
HEG1	0.484766	0.0486258	up
PRKCH	0.387661	0.0486345	up
MLLT11	1.02684	0.0493297	up
CLN5	1.58238	0.0498523	up
ARPC5L	0.404403	0.0505688	up
TIE1	1.14308	0.0507268	up
IL17D	1.18309	0.0514625	up
PPM1D	0.638594	0.052029	up
MAPK12	2.94868	0.0530448	up
ITPR1	0.521808	0.054422	up
MTSS1	0.636985	0.054422	up
PTGER4	0.611469	0.054422	up
PLAUR	1.45208	0.0549057	up
TST	0.422106	0.055884	up
ETNK1	0.370434	0.05786	up
RERE	0.482663	0.0593719	up
GPRIN3	0.384051	0.0601106	up
ASCL2	3.46937	0.0606101	up
SYTL2	0.575786	0.0621023	up
FGD4	0.45608	0.0637014	up
HELZ	0.425897	0.0644019	up
ABHD17A	0.64056	0.0646349	up
C1orf21	1.1778	0.0663332	up
SHISA5	0.273007	0.0663332	up
MYO6	0.660151	0.0663332	up
PARVB	0.989195	0.0665685	up
RP11-693N9.2	0.918671	0.0669833	up
GIMAP5	1.87878	0.0690049	up
PRDX6	0.392348	0.0697997	up
MLLT6	0.348836	0.0704957	up
SIRT2	0.547412	0.0712829	up
PCED1B	0.556862	0.0715182	up
AC007349.7	1.73461	0.0720142	up
NELFCD	0.387094	0.0733566	up
SCARNA9	0.665547	0.073733	up
TSPAN15	1.2648	0.0740581	up
PATL2	1.19828	0.0740581	up
HCLS1	0.210964	0.074637	up
FERMT2	4.29726	0.0756751	up
RP11-119F7.5	1.28869	0.0756751	up
RASA4CP	2.22909	0.0759513	up
TRIM14	0.409357	0.076694	up
ZBTB10	0.888373	0.076694	up
CTD-2562J17.6	0.456828	0.076694	up
HLA-C	0.355422	0.0767825	up
AACS	0.40704	0.076956	up
KDELR2	0.421251	0.0771818	up
PCED1B-AS1	0.383381	0.0771818	up
CD84	0.509047	0.0777834	up
KIR2DL1	0.828761	0.0781474	up
NAALADL1	1.38597	0.0781474	up
MRPS27	0.40404	0.0785572	up
AKR1C3	2.467	0.0794742	up
IL27RA	0.569628	0.0795139	up
APBB2	2.72755	0.0805961	up
ORAI2	0.271433	0.0806507	up
MGAT4B	0.324119	0.0806507	up
HDAC7	0.418909	0.0812562	up
GIMAP2	0.466124	0.0835879	up
SLC31A2	1.4502	0.08367	up
BSPRY	2.47293	0.0857581	up
ZNF682	1.23354	0.0863009	up
LY86	1.58632	0.0866396	up
MAPK3	0.457553	0.0869358	up
KLC1	0.591888	0.0871542	up
SYNE3	0.857381	0.0871542	up
METTL9	0.323301	0.0878099	up
POC5	0.772428	0.0879413	up
SLC7A6	0.720076	0.0882436	up
CST7	0.414886	0.0883506	up
ADAM8	0.374586	0.0900223	up
CTNNA1	0.653283	0.0913495	up
BEX2	3.04514	0.0916394	up
RP11-51F16.1	0.671671	0.091915	up
SIGLEC14	1.66329	0.0920474	up
USP12	0.530011	0.0921525	up
KIR2DS4	1.11638	0.0926989	up
CASP4	0.340293	0.0934718	up
PDE9A	3.32342	0.0955672	up
MYO9B	0.34052	0.0960775	up
KDM6B	0.828975	0.0964818	up
HSPA1A	0.310355	0.0972795	up
TMEM64	0.692752	0.0975758	up
NCF4	0.585996	0.0987206	up
TCEAL8	0.339678	0.0989947	up
SPINK2	-1.69291	9.48404e-23	down
INPP4B	-2.92874	9.12692e-22	down
CD52	-1.34789	2.27577e-21	down
MB	-4.30698	1.50195e-13	down
TIMP1	-1.71079	1.55657e-10	down
RRBP1	-1.14364	4.39162e-09	down
IL10RA	-0.861451	6.39144e-09	down
PLXNA4	-1.78902	1.3132e-08	down
RASSF8	-1.10558	1.3132e-08	down
AFAP1L2	-0.908036	2.46617e-08	down
ATP10A	-1.00346	7.84448e-08	down
RPS6KA2	-7.3308	2.7311e-07	down
TMEM123	-0.824254	3.14934e-07	down
GRAMD1B	-1.75547	3.15511e-07	down
CD7	-1.21592	4.90516e-07	down
MGAT4A	-1.42497	8.53359e-07	down
GNLY	-0.873928	8.53359e-07	down
PCID2	-1.34024	1.45245e-06	down
ZNF683	-3.74275	3.29733e-06	down
KIT	-1.33132	3.29733e-06	down
IKZF1	-0.586399	8.00272e-06	down
CYS1	-3.9256	8.89204e-06	down
NCOR2	-0.705541	9.21921e-06	down
CAMK2D	-0.810591	9.84966e-06	down
CCL1	-6.24438	1.00741e-05	down
TAGLN2	-0.761395	1.26896e-05	down
AHNAK	-0.984939	1.41987e-05	down
ADGRL1	-1.26648	1.68102e-05	down
GPR155	-1.88229	1.87196e-05	down
EGLN3	-2.43512	2.0122e-05	down
SRGAP3	-1.67018	4.72547e-05	down
DAAM1	-0.913999	4.72547e-05	down
ADD3	-0.521553	4.83084e-05	down
TMEM173	-1.11463	5.10759e-05	down
2011-09-01	-0.649881	6.43519e-05	down
PDE7B	-1.70858	8.14166e-05	down
S100A6	-0.715554	8.22888e-05	down
CD96	-0.49392	9.63913e-05	down
JUND	-0.578618	0.00020621	down
NECTIN3	-0.821147	0.000210212	down
SNHG25	-0.534457	0.000235766	down
TNFRSF11A	-3.12188	0.000254311	down
MBOAT7	-0.60407	0.00026519	down
SSBP3	-0.643368	0.000269245	down
JUN	-1.1879	0.000276689	down
B3GNT2	-0.648874	0.000283788	down
TIAM2	-1.49044	0.000318918	down
CARD19	-0.848516	0.000349024	down
RGS10	-0.643265	0.000352626	down
KLF7	-1.58885	0.000433558	down
SMIM3	-0.833057	0.000433558	down
CD226	-0.831962	0.000493047	down
LPGAT1	-0.764872	0.000562704	down
IER3	-1.14286	0.000766248	down
GATA3	-0.637388	0.000803366	down
TIAM1	-0.659722	0.000953982	down
ADGRG1	-1.33955	0.000967318	down
DSTN	-0.637885	0.000967318	down
ITGB7	-0.693164	0.00105155	down
CTSW	-0.670875	0.00112749	down
LEF1	-0.722917	0.00112787	down
SORL1	-0.640386	0.00119947	down
RRAS2	-0.563747	0.00119947	down
ACVR2A	-1.53474	0.00138144	down
ARHGEF12	-0.717546	0.00145226	down
FXYD5	-0.588492	0.00152301	down
CAMK1	-0.766228	0.00174421	down
THG1L	-0.691608	0.00180567	down
SSBP2	-1.00464	0.00180692	down
FXYD7	-3.35346	0.00187478	down
CXCR3	-0.674819	0.0019406	down
GAS7	-0.671067	0.00211793	down
SPIRE1	-1.83674	0.00220674	down
ZBTB46	-2.74363	0.00224722	down
STAP1	-0.403089	0.00226963	down
CHCHD10	-0.617095	0.00227798	down
VSTM2L	-2.29664	0.00228449	down
PLEKHA1	-0.817168	0.00231907	down
MEF2A	-0.663523	0.00231907	down
ST6GAL1	-0.857559	0.0025377	down
PECAM1	-0.508277	0.00261428	down
STX17	-0.623841	0.00289346	down
NUCB2	-0.500383	0.00300262	down
TLCD2	-1.7428	0.00316922	down
PLEKHG3	-1.31193	0.0031826	down
CD109	-2.77784	0.00328106	down
FILIP1L	-1.52354	0.00344725	down
PLCL2	-0.522691	0.00375747	down
TGFBR1	-0.515784	0.00376106	down
ZBTB7A	-0.406298	0.00385024	down
RNU4ATAC	-1.54528	0.00416985	down
PABPC1	-0.370338	0.00418733	down
FUT8	-0.753078	0.00442162	down
TMEM184B	-0.767839	0.00551779	down
SUSD3	-1.96439	0.00566787	down
TMEM147	-0.528379	0.00579599	down
PRPF6	-0.623256	0.00589298	down
PKIA	-1.66334	0.00636315	down
PM20D2	-0.964132	0.00728523	down
C10orf54	-0.784282	0.00772373	down
SAMD3	-0.575658	0.00772373	down
RARG	-1.0862	0.00785507	down
SNORA12	-1.50197	0.00813456	down
MPZL3	-0.904852	0.00845151	down
ID2	-0.345004	0.00859716	down
ITGA5	-1.10937	0.00895824	down
SPN	-0.350554	0.0096957	down
THEM4	-0.91356	0.0101495	down
REEP5	-0.333179	0.0103931	down
PRSS2	-3.56322	0.0106539	down
SNORD13	-1.2983	0.0106636	down
TYW3	-0.50486	0.0109224	down
SERPINB9	-0.664554	0.0110734	down
MCC	-4.81115	0.0113073	down
UBE2Q2	-0.45273	0.0116177	down
LRFN1	-0.731274	0.0121018	down
NSMCE1	-0.431252	0.0123079	down
FAM129A	-0.460556	0.0123659	down
SLC7A5	-0.820478	0.0129422	down
CDC25B	-0.505306	0.01307	down
CD300C	-0.834635	0.013567	down
INO80C	-1.24632	0.0135794	down
IVD	-0.544943	0.0136877	down
CFAP36	-1.13467	0.0150056	down
PAX8-AS1	-0.779912	0.0155572	down
AC007969.5	-0.439018	0.0155572	down
SKIV2L2	-0.415012	0.0155572	down
LRRC4	-1.90623	0.0161158	down
TRIM4	-0.544951	0.0161158	down
NEK6	-0.818634	0.0162957	down
CAST	-0.446267	0.0169062	down
RAMP1	-1.7257	0.0180781	down
PXYLP1	-2.15158	0.0206866	down
DOCK10	-0.428324	0.0216052	down
MFGE8	-1.08268	0.0216311	down
GLIPR2	-0.593499	0.0216311	down
TSPAN18	-1.59711	0.0219451	down
PEG10	-2.67249	0.0220562	down
TRG-AS1	-0.390601	0.0233523	down
SYNJ2	-0.725437	0.0238829	down
ARRB2	-0.305722	0.0238829	down
GSE1	-0.377624	0.0257177	down
CERCAM	-1.94658	0.0259318	down
DUSP23	-0.933073	0.0259503	down
JAKMIP2	-0.784283	0.0261919	down
RCOR3	-0.396692	0.0263375	down
VCL	-0.835694	0.0267626	down
RHOB	-1.37993	0.0267633	down
ZNRF1	-1.18084	0.0267897	down
INPP4A	-0.435209	0.0273213	down
LGALS9B	-1.35555	0.0275607	down
ABLIM1	-0.546767	0.0278787	down
RPL10AP6	-0.368521	0.0286512	down
HECTD1	-0.380767	0.0287216	down
S100A4	-0.471588	0.0289364	down
LMO4	-0.519507	0.0306461	down
XKR3	-2.93152	0.0330246	down
ZFHX3	-0.519525	0.0336276	down
AFF3	-2.63091	0.0342548	down
MINA	-0.809405	0.0344512	down
ITGAX	-0.484396	0.0344512	down
ORAI1	-0.439259	0.0344512	down
LILRA2	-1.26684	0.0344822	down
MAP4K4	-0.322659	0.0358531	down
GMPS	-0.591372	0.0366229	down
LINC01480	-2.73028	0.0371087	down
AIM1L	-1.88187	0.0371087	down
KRT81	-0.699055	0.0391931	down
RP11-379H18.1	-0.738544	0.0392162	down
SEC11C	-0.623624	0.0392162	down
FHIT	-1.46444	0.0396249	down
SGSM3	-0.843856	0.0399519	down
CLSTN3	-0.96799	0.040582	down
PDGFA	-1.91309	0.040678	down
CRTAM	-1.03256	0.0422928	down
GSN	-0.498865	0.0422928	down
SELL	-1.66882	0.0423922	down
WDR7	-0.476195	0.0445737	down
PPFIBP1	-1.27357	0.0454648	down
SNX4	-0.465335	0.046496	down
FAM102A	-0.460816	0.0468995	down
BFSP1	-2.71681	0.047675	down
CD82	-0.98582	0.047778	down
SH3BP5	-0.658601	0.0478492	down
CTNNBIP1	-0.506582	0.0478492	down
ACVR2B	-0.936571	0.0485761	down
ATIC	-0.51691	0.0485761	down
UBXN10-AS1	-0.809452	0.0486134	down
SLC39A10	-0.419462	0.0486258	down
SOCS6	-1.02158	0.0498523	down
SEC31A	-0.389162	0.0498523	down
IER5L	-2.78402	0.0499667	down
2006-09-01	-0.280736	0.0499924	down
LINC00243	-2.36742	0.050764	down
SMARCAL1	-0.695995	0.052478	down
NARS	-0.368934	0.054422	down
C15orf39	-0.390812	0.054422	down
SVIL	-1.17686	0.054422	down
PPM1L	-1.67007	0.0545286	down
F2RL3	-1.37076	0.0549431	down
TRIM47	-2.05846	0.0556088	down
PYCARD	-0.334209	0.056702	down
PHACTR2	-0.50456	0.0572109	down
PSMD1	-0.419536	0.0572109	down
PPP3CA	-0.233636	0.0573572	down
PRR5	-1.55766	0.0578874	down
CENPC	-0.404533	0.0585205	down
PRKX	-0.280699	0.0596715	down
KLF13	-0.315841	0.0604139	down
MKNK1	-0.639044	0.0605672	down
RNF24	-0.732846	0.0646349	down
PRKCD	-0.710355	0.0663332	down
GOLIM4	-0.473247	0.0669563	down
SH3BGRL3	-0.372438	0.0673067	down
CD59	-0.400428	0.0676861	down
C1orf162	-0.523618	0.0688224	down
INPP5F	-0.526734	0.0690049	down
MT-TF	-0.532313	0.0690049	down
AC018816.3	-1.35146	0.069485	down
PTPN7	-0.468841	0.0704167	down
ROBO3	-2.52125	0.0730542	down
MTRNR2L12	-0.596374	0.0758528	down
NUAK2	-2.0928	0.0759513	down
VDR	-1.54406	0.076694	down
MAPKBP1	-1.02192	0.076694	down
KCNJ3	-1.71142	0.076694	down
PPFIBP2	-2.18237	0.076956	down
VEZF1	-0.4425	0.077254	down
SCARNA22	-1.42536	0.0779323	down
SLAMF8	-1.38136	0.0781949	down
SDF2L1	-0.658973	0.0782809	down
KIAA0368	-0.420311	0.0793076	down
FZD6	-0.545067	0.0794742	down
TNFRSF18	-0.654586	0.0811642	down
METRN	-1.51559	0.082821	down
MSI2	-0.408733	0.0830636	down
USP20	-0.442438	0.08367	down
CETN2	-0.481399	0.0841521	down
CXXC5	-0.362913	0.0856167	down
ARL3	-0.701513	0.0861698	down
WDYHV1	-0.663368	0.0868324	down
PPP1R3F	-1.32108	0.0871542	down
FER	-0.658475	0.0871542	down
FGFR1OP	-0.76715	0.0871542	down
EBAG9	-0.541406	0.0878099	down
ASPH	-1.26024	0.0878099	down
FAM105A	-0.587299	0.0879413	down
PDE6G	-0.710304	0.0883506	down
MYO1E	-0.788009	0.0913495	down
RASGRP1	-0.274326	0.0913876	down
STAM	-0.581444	0.0916794	down
CYB561D2	-0.461262	0.0921525	down
DNAJB12	-0.472309	0.0926048	down
AHDC1	-0.5535	0.0930552	down
DCAKD	-0.754063	0.0940184	down
TSPAN2	-1.10124	0.094093	down
MLEC	-0.414464	0.0949083	down
CDCP1	-0.453786	0.0949083	down
NFIC	-0.610104	0.0971421	down
RMDN3	-0.648349	0.0975761	down
