# Supplementary material for: T-BET and EOMES Accelerate and Enhance Functional Differentiation of Human Natural Killer Cells
Source: Front Immunol. 2021 Sep 24;12:732511. doi: 10.3389/fimmu.2021.732511 (PMC8497824; doi:10.3389/fimmu.2021.732511)
Supplement: Supplementary file 6 [file Table_5.xlsx]

## Sheet: Sheet1
	Supplementary Table 5: ATAC-seq of sorted NK cells from day 21 cultures
		(accompanies Fig. 3E-F and Supplementary Fig. 3C-D)
	Motifs of differential ATAC sites
				Culture comparison						Motifs
ATAC id	gene Id	SYMBOL	anno	Stage 4 EOMES vs CTRL	Stage 5 EOMES vs CTRL	Stage 4 T-BET vs CTRL	Stage 5 T-BET vs CTRL	Stage 4 T-BET vs EOMES	Stage 5 T-BET vs EOMES	GATA	ETS	bZIP	RUNX	TBOX
ATAC_LK2_10004	ENSG00000077420	APBB1IP	Intergenic	no	no	up	up	no	up	0	0	1	0	1
ATAC_LK2_10005	ENSG00000077420	APBB1IP	Intergenic	down	no	no	no	up	no	0	0	0	2	0
ATAC_LK2_10010	ENSG00000077420	APBB1IP	Intron	no	down	no	no	up	up	0	0	0	0	1
ATAC_LK2_10016	ENSG00000077420	APBB1IP	Intron	no	no	up	up	up	up	1	0	0	0	0
ATAC_LK2_10018	ENSG00000077420	APBB1IP	Intron	down	down	no	no	no	up	0	0	0	2	1
ATAC_LK2_10020	ENSG00000077420	APBB1IP	Intron	no	no	up	no	no	no	0	0	0	0	1
ATAC_LK2_10030	ENSG00000148459	PDSS1	Intron	down	down	down	down	no	no	0	0	0	0	0
ATAC_LK2_10034	ENSG00000136754	ABI1	Exon	no	no	up	up	no	no	1	2	0	0	0
ATAC_LK2_10081	ENSG00000150054	MPP7	Promoter	up	no	up	no	no	no	0	1	2	0	2
ATAC_LK2_10083	ENSG00000237746	NA	Intergenic	no	up	no	up	no	no	0	1	0	0	1
ATAC_LK2_10105	ENSG00000120563	LYZL1	3UTR	no	no	down	no	no	no	0	0	0	0	1
ATAC_LK2_10110	ENSG00000224597	SVIL-AS1	Intron	down	no	no	no	no	no	0	0	0	0	0
ATAC_LK2_10113	ENSG00000197321	SVIL	Intron	no	no	down	no	no	no	0	0	0	0	0
ATAC_LK2_10115	ENSG00000197321	SVIL	Intron	no	no	down	down	down	down	1	0	0	1	0
ATAC_LK2_10116	ENSG00000197321	SVIL	Exon	no	no	down	down	no	no	0	1	0	1	1
ATAC_LK2_10128	ENSG00000197321	SVIL	Intron	no	no	no	up	no	no	0	1	4	1	1
ATAC_LK2_10147	ENSG00000165757	JCAD	Intergenic	down	down	down	down	no	no	0	0	0	1	1
ATAC_LK2_10150	ENSG00000200887	NA	Intergenic	no	no	up	up	no	no	1	2	0	0	0
ATAC_LK2_10153	ENSG00000107951	MTPAP	Intron	no	no	down	no	no	no	0	0	0	0	1
ATAC_LK2_10156	ENSG00000107951	MTPAP	Intron	no	no	up	no	no	no	0	0	0	0	0
ATAC_LK2_10165	ENSG00000107968	MAP3K8	Intergenic	no	no	no	no	no	no	1	1	0	0	0
ATAC_LK2_10172	ENSG00000107968	MAP3K8	Intron	up	no	up	no	no	no	0	0	0	1	2
ATAC_LK2_10175	ENSG00000107968	MAP3K8	Intergenic	no	no	up	up	no	no	0	1	0	0	0
ATAC_LK2_10181	ENSG00000213778	NA	Intergenic	no	no	up	up	no	no	0	1	0	0	1
ATAC_LK2_10190	ENSG00000285630	NA	Promoter	no	no	no	up	no	no	0	3	0	1	0
ATAC_LK2_10197	ENSG00000234814	NA	Intron	no	down	down	down	no	no	0	0	0	1	0
ATAC_LK2_10200	ENSG00000230720	LINC02644	Intergenic	no	no	no	down	no	no	0	2	0	0	0
ATAC_LK2_10202	ENSG00000230720	LINC02644	Intergenic	down	no	down	down	no	no	0	0	0	0	1
ATAC_LK2_10203	ENSG00000230720	LINC02644	Intergenic	down	down	down	down	no	no	0	1	0	0	1
ATAC_LK2_10206	ENSG00000183621	ZNF438	Intron	no	no	down	no	no	no	0	1	0	0	0
ATAC_LK2_10214	ENSG00000287564	NA	1st Intron	down	no	down	down	no	no	1	1	2	1	0
ATAC_LK2_10215	ENSG00000287564	NA	1st Intron	down	no	no	no	no	no	0	1	2	1	0
ATAC_LK2_10217	ENSG00000287564	NA	Intron	down	no	down	down	no	no	0	1	0	1	0
ATAC_LK2_10220	ENSG00000148516	ZEB1	Intron	no	no	down	no	no	no	0	1	0	1	0
ATAC_LK2_10222	ENSG00000148516	ZEB1	Intron	no	down	no	no	no	no	0	0	0	1	2
ATAC_LK2_10223	ENSG00000148516	ZEB1	Intron	no	no	down	no	no	no	0	0	0	1	0
ATAC_LK2_10226	ENSG00000223834	NA	Intergenic	down	no	down	no	no	no	0	1	0	2	0
ATAC_LK2_10233	ENSG00000165322	ARHGAP12	Intergenic	down	down	down	down	no	no	1	2	0	0	1
ATAC_LK2_10236	ENSG00000165322	ARHGAP12	Exon	down	no	no	no	no	no	1	0	0	0	0
ATAC_LK2_10237	ENSG00000165322	ARHGAP12	Intron	down	no	down	down	no	no	0	1	0	0	0
ATAC_LK2_10238	ENSG00000165322	ARHGAP12	Promoter	down	no	down	down	no	no	0	1	0	0	1
ATAC_LK2_10258	ENSG00000120616	EPC1	1st Intron	no	down	no	down	no	no	1	0	0	1	0
ATAC_LK2_10272	ENSG00000286409	NA	1st Intron	no	no	down	no	no	no	0	0	0	2	0
ATAC_LK2_10274	ENSG00000216937	CCDC7	Intron	no	no	down	no	no	no	0	0	0	3	0
ATAC_LK2_10277	ENSG00000216937	CCDC7	Intron	no	no	no	down	no	no	0	0	0	1	1
ATAC_LK2_10279	ENSG00000216937	CCDC7	3UTR	no	no	down	no	no	no	0	1	0	3	0
ATAC_LK2_10285	ENSG00000150093	ITGB1	Intron	no	no	down	down	no	no	0	1	0	0	1
ATAC_LK2_10288	ENSG00000150093	ITGB1	1st Intron	no	no	down	no	no	no	2	0	0	1	1
ATAC_LK2_1029	ENSG00000187980	PLA2G2C	Intron	no	no	up	no	no	no	0	1	0	0	0
ATAC_LK2_10295	ENSG00000150093	ITGB1	1st Intron	no	no	up	up	up	up	1	1	2	1	1
ATAC_LK2_10302	ENSG00000229656	NA	Intron	no	down	no	no	no	no	0	1	0	1	3
ATAC_LK2_10307	ENSG00000233387	NA	1st Intron	no	no	up	up	no	no	0	1	0	1	0
ATAC_LK2_10308	ENSG00000233387	NA	1st Intron	no	no	up	no	no	no	0	0	0	2	1
ATAC_LK2_10309	ENSG00000233387	NA	Promoter	no	no	up	up	up	up	0	1	0	0	0
ATAC_LK2_1031	ENSG00000162543	UBXN10	Promoter	no	no	no	up	no	no	1	0	0	1	1
ATAC_LK2_10310	ENSG00000233387	NA	Intergenic	no	no	no	up	no	no	0	1	0	1	1
ATAC_LK2_10313	ENSG00000233387	NA	Intergenic	no	no	up	up	up	no	1	0	4	0	0
ATAC_LK2_10320	ENSG00000099250	NRP1	Intron	no	no	no	no	no	no	0	2	1	1	0
ATAC_LK2_10328	ENSG00000261683	LINC00838	Intergenic	down	no	no	no	no	no	0	1	0	1	1
ATAC_LK2_10330	ENSG00000261683	LINC00838	Intergenic	down	no	down	down	no	down	0	1	0	0	0
ATAC_LK2_10331	ENSG00000148498	PARD3	Intron	no	no	down	no	no	no	1	2	0	1	0
ATAC_LK2_10333	ENSG00000148498	PARD3	Intron	no	down	down	down	no	no	0	1	0	1	0
ATAC_LK2_10334	ENSG00000148498	PARD3	Intron	down	no	down	down	no	no	0	0	0	0	1
ATAC_LK2_10335	ENSG00000148498	PARD3	Intron	no	no	down	down	no	no	0	2	0	1	0
ATAC_LK2_10338	ENSG00000148498	PARD3	Intron	down	down	down	down	no	no	0	1	0	1	0
ATAC_LK2_10340	ENSG00000148498	PARD3	Intron	down	no	no	no	no	no	0	1	0	1	0
ATAC_LK2_10344	ENSG00000148498	PARD3	Intron	down	no	no	no	no	no	0	0	0	3	2
ATAC_LK2_10360	ENSG00000095794	CREM	Promoter	no	down	no	down	no	no	0	0	0	1	1
ATAC_LK2_10363	ENSG00000095794	CREM	Promoter	no	no	no	down	no	no	0	1	0	0	0
ATAC_LK2_10366	ENSG00000269952	NA	Downstream	no	down	no	no	no	no	0	1	2	0	2
ATAC_LK2_10397	ENSG00000229644	NA	Intergenic	no	no	down	down	down	down	0	2	0	1	2
ATAC_LK2_10424	ENSG00000233832	NA	Intergenic	down	no	no	no	no	no	1	0	0	0	0
ATAC_LK2_10425	ENSG00000233832	NA	Intergenic	down	no	no	down	no	no	0	1	0	0	0
ATAC_LK2_1043	ENSG00000158825	CDA	Intergenic	no	no	up	no	no	no	1	1	0	0	0
ATAC_LK2_1044	ENSG00000158825	CDA	Promoter	no	no	up	no	up	no	0	3	0	1	0
ATAC_LK2_10468	ENSG00000229485	NA	Intergenic	no	no	no	down	no	down	0	1	0	0	0
ATAC_LK2_10488	ENSG00000165733	BMS1	Intron	no	down	no	no	no	no	0	0	0	1	0
ATAC_LK2_10499	ENSG00000169826	CSGALNACT2	Exon	no	no	up	up	up	up	0	2	1	0	0
ATAC_LK2_10501	ENSG00000169826	CSGALNACT2	Intron	no	no	no	no	no	no	0	1	0	3	1
ATAC_LK2_10509	ENSG00000198915	RASGEF1A	1st Intron	no	up	up	up	no	no	0	0	0	0	1
ATAC_LK2_10510	ENSG00000198915	RASGEF1A	1st Intron	up	no	no	no	no	no	0	1	0	0	3
ATAC_LK2_10511	ENSG00000198915	RASGEF1A	1st Intron	up	up	up	up	no	no	0	0	0	0	0
ATAC_LK2_10513	ENSG00000198915	RASGEF1A	Promoter	no	no	down	no	no	no	0	0	0	0	0
ATAC_LK2_10515	ENSG00000198915	RASGEF1A	Intergenic	no	no	down	no	no	no	0	2	2	1	0
ATAC_LK2_10516	ENSG00000198915	RASGEF1A	Intergenic	no	no	down	no	no	no	0	0	0	0	1
ATAC_LK2_10525	ENSG00000169813	HNRNPF	5UTR	no	no	down	down	down	down	0	0	0	0	0
ATAC_LK2_10533	ENSG00000243660	ZNF487	1st Exon	no	no	no	up	no	no	1	0	0	0	0
ATAC_LK2_10536	ENSG00000196793	ZNF239	Promoter	no	no	down	down	down	down	0	1	0	0	1
ATAC_LK2_10537	ENSG00000287852	NA	Promoter	no	up	no	up	no	no	0	0	0	0	1
ATAC_LK2_10538	ENSG00000198298	ZNF485	Promoter	no	no	down	no	no	no	0	0	0	1	0
ATAC_LK2_10542	ENSG00000223910	ZNF32-AS3	Exon	no	no	down	down	no	down	0	0	0	1	0
ATAC_LK2_10545	ENSG00000228426	NA	Intergenic	no	no	no	down	no	no	0	0	0	0	1
ATAC_LK2_10546	ENSG00000271173	NA	Intergenic	no	no	down	down	down	down	1	2	0	2	0
ATAC_LK2_10549	ENSG00000226808	LINC00619	Promoter	no	no	up	no	no	no	1	1	2	1	0
ATAC_LK2_10550	ENSG00000226808	LINC00619	1st Intron	no	no	no	no	down	no	1	0	0	2	0
ATAC_LK2_10570	ENSG00000107551	RASSF4	1st Intron	down	down	no	no	up	up	0	2	0	0	0
ATAC_LK2_10584	ENSG00000165406	MARCH8	Intron	no	no	down	no	no	no	0	1	0	0	0
ATAC_LK2_10585	ENSG00000165406	MARCH8	1st Intron	no	no	down	no	no	no	0	0	0	0	1
ATAC_LK2_10592	ENSG00000172671	ZFAND4	Intron	down	no	no	no	no	no	0	0	0	1	1
ATAC_LK2_10593	ENSG00000172671	ZFAND4	Intron	no	no	up	no	no	no	1	0	0	1	0
ATAC_LK2_10602	ENSG00000266412	NCOA4	1st Intron	up	no	up	no	no	no	0	1	0	0	0
ATAC_LK2_10607	ENSG00000264204	NA	Intergenic	down	no	no	no	up	no	0	1	0	0	0
ATAC_LK2_1062	ENSG00000075151	EIF4G3	Intron	no	no	no	no	no	up	0	0	0	0	1
ATAC_LK2_10630	ENSG00000266524	GDF10	Intergenic	no	no	down	down	no	no	1	1	0	0	0
ATAC_LK2_10631	ENSG00000266524	GDF10	Intergenic	no	no	no	no	no	down	0	3	0	1	0
ATAC_LK2_10639	ENSG00000264404	NA	1st Intron	no	no	up	no	no	no	0	0	0	5	0
ATAC_LK2_1064	ENSG00000075151	EIF4G3	Intron	up	no	up	up	no	no	0	2	0	0	0
ATAC_LK2_10645	ENSG00000225482	NA	Intergenic	down	no	down	no	no	no	1	1	0	2	0
ATAC_LK2_10654	ENSG00000128805	ARHGAP22	Promoter	down	no	no	no	no	no	0	0	0	1	0
ATAC_LK2_10656	ENSG00000128805	ARHGAP22	Intron	down	no	no	no	no	no	0	0	0	0	0
ATAC_LK2_10657	ENSG00000128805	ARHGAP22	Intron	down	down	down	down	no	no	1	1	0	0	1
ATAC_LK2_10664	ENSG00000128815	WDFY4	Promoter	down	down	no	no	up	up	1	1	0	1	0
ATAC_LK2_10670	ENSG00000234736	FAM170B-AS1	Exon	no	no	no	down	no	no	0	1	0	0	0
ATAC_LK2_10671	ENSG00000234736	FAM170B-AS1	Intron	down	no	down	no	no	no	0	0	0	2	1
ATAC_LK2_10673	ENSG00000204161	TMEM273	Intron	no	no	down	no	down	no	1	0	0	1	0
ATAC_LK2_10675	ENSG00000204161	TMEM273	1st Exon	up	no	up	up	no	no	0	0	3	0	1
ATAC_LK2_10685	ENSG00000236208	NA	Intergenic	down	no	no	no	no	no	0	2	0	0	1
ATAC_LK2_10687	ENSG00000236208	NA	Intergenic	no	no	no	no	up	no	0	1	0	0	0
ATAC_LK2_10691	ENSG00000177354	C10orf71	Intergenic	up	up	up	up	no	no	0	4	0	0	0
ATAC_LK2_10692	ENSG00000165606	DRGX	Promoter	no	no	down	no	no	no	0	2	0	0	0
ATAC_LK2_10694	ENSG00000235939	NA	1st Intron	no	no	down	no	no	no	1	0	0	2	0
ATAC_LK2_10696	ENSG00000235939	NA	1st Intron	down	no	down	no	no	no	0	2	0	1	0
ATAC_LK2_10697	ENSG00000235939	NA	1st Intron	no	no	down	down	no	no	0	1	0	1	0
ATAC_LK2_10700	ENSG00000225830	ERCC6	Intron	no	no	down	no	no	no	0	1	0	1	1
ATAC_LK2_10701	ENSG00000225830	ERCC6	Intron	down	no	no	no	no	no	0	0	0	1	0
ATAC_LK2_10704	ENSG00000225830	ERCC6	Intron	no	no	down	no	no	no	0	0	0	1	0
ATAC_LK2_10708	ENSG00000271237	NA	Intergenic	down	no	no	no	no	no	0	0	0	2	0
ATAC_LK2_10714	ENSG00000197444	OGDHL	Exon	no	no	up	up	no	no	0	0	2	0	0
ATAC_LK2_10718	ENSG00000227345	PARG	Intron	down	no	down	no	no	no	0	0	0	1	1
ATAC_LK2_10739	ENSG00000198964	SGMS1	Intron	no	no	no	up	no	no	0	1	0	1	1
ATAC_LK2_10745	ENSG00000198964	SGMS1	Intron	no	no	down	down	no	no	0	1	0	1	1
ATAC_LK2_10746	ENSG00000198964	SGMS1	Intron	down	down	down	down	no	no	0	0	0	0	0
ATAC_LK2_1075	ENSG00000075151	EIF4G3	Intron	no	no	no	no	no	up	0	0	0	1	1
ATAC_LK2_10750	ENSG00000198964	SGMS1	Intron	no	no	no	down	no	no	0	1	0	0	0
ATAC_LK2_10758	ENSG00000198964	SGMS1	Intron	no	no	down	down	down	down	0	1	0	0	1
ATAC_LK2_10759	ENSG00000198964	SGMS1	Intron	no	no	down	no	no	no	0	1	0	0	0
ATAC_LK2_1077	ENSG00000075151	EIF4G3	Intron	no	no	no	no	no	up	0	1	2	1	1
ATAC_LK2_10771	ENSG00000198964	SGMS1	Promoter	no	no	no	down	no	down	0	0	1	0	1
ATAC_LK2_10775	ENSG00000231345	NA	Exon	no	no	no	no	no	down	0	0	0	0	0
ATAC_LK2_10783	ENSG00000185532	PRKG1	Intron	no	no	down	no	no	no	0	0	0	0	1
ATAC_LK2_10791	ENSG00000231131	LNCAROD	Intron	no	no	down	down	down	down	0	1	0	2	0
ATAC_LK2_10792	ENSG00000231131	LNCAROD	Intron	no	no	down	no	no	no	0	0	0	0	0
ATAC_LK2_10793	ENSG00000231131	LNCAROD	Intron	no	no	down	down	no	down	0	0	0	1	0
ATAC_LK2_10794	ENSG00000231131	LNCAROD	Intron	no	no	down	down	down	down	1	1	0	0	0
ATAC_LK2_10795	ENSG00000231131	LNCAROD	Intron	no	no	down	down	no	down	0	1	0	1	0
ATAC_LK2_10796	ENSG00000231131	LNCAROD	Intron	no	no	down	down	down	down	0	1	0	2	0
ATAC_LK2_10800	ENSG00000231131	LNCAROD	1st Intron	down	no	down	no	no	no	0	1	0	1	0
ATAC_LK2_10814	ENSG00000151151	IPMK	1st Intron	no	no	no	no	no	down	1	0	0	1	1
ATAC_LK2_10819	ENSG00000122873	CISD1	Exon	up	no	up	up	no	no	0	3	2	0	1
ATAC_LK2_10846	ENSG00000108091	CCDC6	1st Intron	no	down	no	no	no	no	0	0	0	0	1
ATAC_LK2_10847	ENSG00000108091	CCDC6	1st Intron	no	no	no	up	no	no	0	0	0	0	1
ATAC_LK2_10849	ENSG00000108091	CCDC6	1st Intron	no	no	up	up	no	no	0	0	0	0	1
ATAC_LK2_10851	ENSG00000108091	CCDC6	Promoter	no	no	no	down	no	no	0	1	0	0	0
ATAC_LK2_10854	ENSG00000151150	ANK3	Intron	no	no	no	up	no	no	0	0	0	1	1
ATAC_LK2_1086	ENSG00000117298	ECE1	Intron	no	no	no	down	no	no	0	1	1	0	0
ATAC_LK2_10866	ENSG00000170312	CDK1	Intergenic	no	no	down	no	no	no	2	1	0	0	1
ATAC_LK2_10869	ENSG00000170312	CDK1	Intergenic	no	no	down	down	no	no	0	0	0	1	0
ATAC_LK2_10871	ENSG00000072422	RHOBTB1	5UTR	down	no	down	down	no	no	0	1	0	0	0
ATAC_LK2_10883	ENSG00000196932	TMEM26	Intergenic	no	no	no	up	no	no	0	0	0	0	0
ATAC_LK2_10887	ENSG00000288052	NA	Intergenic	up	no	up	up	no	no	1	0	0	0	1
ATAC_LK2_10893	ENSG00000233643	NA	Downstream	up	up	up	up	no	no	0	0	0	1	1
ATAC_LK2_10895	ENSG00000233643	NA	Intron	up	up	up	up	no	no	0	1	2	0	1
ATAC_LK2_10897	ENSG00000233643	NA	Intergenic	up	no	no	no	no	no	0	1	0	2	0
ATAC_LK2_10898	ENSG00000233643	NA	Intergenic	up	up	up	up	down	down	0	0	0	3	2
ATAC_LK2_10899	ENSG00000150347	ARID5B	Intergenic	no	no	no	no	down	no	0	0	0	1	0
ATAC_LK2_109	ENSG00000160072	ATAD3B	1st Intron	no	no	up	no	no	no	0	1	0	1	0
ATAC_LK2_10909	ENSG00000150347	ARID5B	Intron	no	no	up	up	no	no	0	1	0	1	1
ATAC_LK2_1091	ENSG00000117298	ECE1	5UTR	no	down	no	down	no	no	0	0	1	0	0
ATAC_LK2_10910	ENSG00000150347	ARID5B	Intron	no	no	up	no	no	no	0	0	0	1	0
ATAC_LK2_10911	ENSG00000150347	ARID5B	Intron	no	no	down	down	no	no	0	1	0	2	0
ATAC_LK2_10915	ENSG00000150347	ARID5B	Promoter	no	no	no	down	no	no	0	1	0	1	1
ATAC_LK2_10921	ENSG00000150347	ARID5B	Intron	no	no	no	down	no	no	0	0	0	0	3
ATAC_LK2_10925	ENSG00000150347	ARID5B	Intergenic	no	no	up	no	no	no	0	1	0	0	0
ATAC_LK2_10930	ENSG00000182010	RTKN2	Intergenic	no	no	up	up	no	no	0	3	0	0	0
ATAC_LK2_10934	ENSG00000182010	RTKN2	3UTR	no	no	down	down	no	no	1	2	0	1	1
ATAC_LK2_10936	ENSG00000182010	RTKN2	Intron	no	no	down	down	down	down	0	1	0	1	0
ATAC_LK2_1094	ENSG00000117298	ECE1	Promoter	no	no	no	up	up	up	0	1	2	0	1
ATAC_LK2_10946	ENSG00000138311	ZNF365	Intron	no	no	up	no	no	no	0	0	0	1	0
ATAC_LK2_1095	ENSG00000117298	ECE1	1st Intron	no	no	up	no	no	no	1	0	0	0	0
ATAC_LK2_10952	ENSG00000138311	ZNF365	Intron	no	no	no	down	no	no	0	0	0	0	0
ATAC_LK2_10953	ENSG00000138311	ZNF365	Intron	no	no	down	down	down	down	0	0	0	1	0
ATAC_LK2_10955	ENSG00000138311	ZNF365	Intron	no	down	no	no	no	no	0	1	0	0	2
ATAC_LK2_10960	ENSG00000138311	ZNF365	Intron	no	no	no	no	up	no	1	0	0	1	0
ATAC_LK2_10961	ENSG00000138311	ZNF365	Intron	no	no	up	up	no	no	0	1	0	0	1
ATAC_LK2_10968	ENSG00000238280	NA	1st Intron	no	no	no	down	no	no	0	2	0	0	1
ATAC_LK2_10972	ENSG00000238280	NA	1st Intron	no	no	no	no	no	down	0	0	0	1	0
ATAC_LK2_1098	ENSG00000117298	ECE1	Promoter	no	down	no	no	up	up	1	1	0	0	1
ATAC_LK2_10984	ENSG00000122877	EGR2	Intron	no	down	no	no	up	up	0	0	0	1	1
ATAC_LK2_10985	ENSG00000122877	EGR2	Intron	down	down	no	no	no	no	2	1	1	2	0
ATAC_LK2_10992	ENSG00000171988	JMJD1C	Promoter	no	no	up	up	up	up	0	1	0	1	0
ATAC_LK2_10999	ENSG00000171988	JMJD1C	Intron	no	no	up	up	no	up	0	1	4	1	0
ATAC_LK2_11005	ENSG00000171988	JMJD1C	Intron	no	no	up	no	no	no	0	3	0	0	0
ATAC_LK2_11008	ENSG00000171988	JMJD1C	Intron	no	up	no	up	no	no	0	4	0	0	1
ATAC_LK2_11012	ENSG00000171988	JMJD1C	Intron	no	no	down	no	no	no	0	0	0	0	0
ATAC_LK2_11017	ENSG00000171988	JMJD1C	Promoter	no	no	no	down	no	no	0	0	0	0	0
ATAC_LK2_11021	ENSG00000165476	REEP3	1st Intron	no	no	no	up	no	no	0	0	0	1	0
ATAC_LK2_11037	ENSG00000213606	NA	Intergenic	no	up	up	up	no	no	0	2	0	1	2
ATAC_LK2_11038	ENSG00000225922	NA	Intergenic	up	no	up	up	no	no	0	2	1	1	0
ATAC_LK2_11040	ENSG00000225922	NA	Intergenic	up	up	up	no	no	no	0	1	0	1	0
ATAC_LK2_11041	ENSG00000225922	NA	Promoter	no	no	up	no	no	no	0	0	0	0	0
ATAC_LK2_11054	ENSG00000108187	PBLD	Intergenic	down	no	down	down	no	down	0	0	0	2	3
ATAC_LK2_11061	ENSG00000138346	DNA2	Intron	down	no	no	no	up	no	0	0	0	1	1
ATAC_LK2_11062	ENSG00000138346	DNA2	Intron	up	no	up	no	no	no	0	1	0	0	0
ATAC_LK2_11064	ENSG00000138346	DNA2	Promoter	no	no	no	up	no	no	0	0	0	0	0
ATAC_LK2_11066	ENSG00000214881	NA	Promoter	no	no	down	down	no	no	0	0	2	2	0
ATAC_LK2_1107	ENSG00000142794	NBPF3	Intergenic	no	no	up	no	no	no	0	1	0	3	1
ATAC_LK2_11082	ENSG00000107625	DDX50	Promoter	no	no	no	down	no	no	0	1	0	0	2
ATAC_LK2_11086	ENSG00000198954	KIF1BP	Intron	no	no	up	no	no	no	0	1	0	0	0
ATAC_LK2_11091	ENSG00000229001	NA	Intergenic	no	no	no	no	no	no	0	1	0	2	0
ATAC_LK2_11095	ENSG00000122862	SRGN	Intergenic	no	no	no	down	no	no	0	2	0	0	0
ATAC_LK2_11100	ENSG00000122862	SRGN	1st Intron	no	no	up	no	no	no	0	1	2	2	0
ATAC_LK2_11107	ENSG00000156502	SUPV3L1	Promoter	no	down	no	no	up	up	0	0	0	1	1
ATAC_LK2_11108	ENSG00000156502	SUPV3L1	1st Intron	no	no	no	no	no	up	0	0	2	2	2
ATAC_LK2_11116	ENSG00000156515	HK1	Promoter	no	no	down	down	no	no	0	0	0	0	1
ATAC_LK2_11122	ENSG00000156515	HK1	Intron	no	no	no	no	up	no	0	0	0	1	0
ATAC_LK2_11132	ENSG00000099282	TSPAN15	Promoter	up	no	up	no	no	no	0	0	0	0	0
ATAC_LK2_11133	ENSG00000099282	TSPAN15	Promoter	up	no	up	no	no	no	0	0	0	0	0
ATAC_LK2_11135	ENSG00000099282	TSPAN15	1st Intron	up	no	up	up	no	up	0	0	0	1	0
ATAC_LK2_11149	ENSG00000197467	COL13A1	1st Intron	down	no	no	no	no	no	0	0	0	0	1
ATAC_LK2_11150	ENSG00000197467	COL13A1	1st Intron	no	no	no	up	no	no	0	1	0	0	1
ATAC_LK2_11170	ENSG00000148734	NPFFR1	Intergenic	no	no	no	no	no	up	0	1	0	1	2
ATAC_LK2_11175	ENSG00000172731	LRRC20	Intron	no	no	up	up	up	up	0	1	0	0	0
ATAC_LK2_11176	ENSG00000172731	LRRC20	Intron	no	no	up	up	no	up	0	0	0	1	0
ATAC_LK2_11177	ENSG00000172731	LRRC20	Intron	no	down	no	down	no	no	0	1	1	0	0
ATAC_LK2_11191	ENSG00000107719	PALD1	1st Intron	down	no	no	no	no	no	0	1	0	2	1
ATAC_LK2_11193	ENSG00000107719	PALD1	1st Intron	no	down	down	down	down	no	0	0	0	0	1
ATAC_LK2_11200	ENSG00000180644	PRF1	Intergenic	no	no	no	down	no	no	1	0	0	1	0
ATAC_LK2_11206	ENSG00000180644	PRF1	Intergenic	no	down	no	down	no	no	0	1	0	1	0
ATAC_LK2_11208	ENSG00000180644	PRF1	Intergenic	no	no	up	up	no	no	0	0	0	0	0
ATAC_LK2_11209	ENSG00000138316	ADAMTS14	Intergenic	no	no	up	no	up	no	0	0	2	1	0
ATAC_LK2_11220	ENSG00000166220	TBATA	Promoter	no	no	no	up	no	no	0	2	0	1	0
ATAC_LK2_11227	ENSG00000166224	SGPL1	Promoter	no	no	down	no	down	no	0	0	0	0	0
ATAC_LK2_11229	ENSG00000166224	SGPL1	1st Exon	no	down	down	down	down	down	0	0	0	1	1
ATAC_LK2_11235	ENSG00000285300	NA	Intron	down	no	down	no	no	no	0	1	0	1	1
ATAC_LK2_11236	ENSG00000285300	NA	Intron	down	no	no	no	no	no	0	1	0	2	0
ATAC_LK2_11237	ENSG00000107731	UNC5B	Intergenic	no	no	up	up	no	no	1	1	0	0	0
ATAC_LK2_11245	ENSG00000198246	SLC29A3	Intron	no	no	no	up	no	no	0	1	0	0	0
ATAC_LK2_11249	ENSG00000107736	CDH23	1st Intron	down	no	up	up	up	no	0	0	0	0	1
ATAC_LK2_11255	ENSG00000107736	CDH23	Intron	no	no	no	up	no	no	0	2	0	0	1
ATAC_LK2_11257	ENSG00000107736	CDH23	Intron	down	down	no	no	up	up	0	0	2	1	1
ATAC_LK2_11261	ENSG00000107736	CDH23	Exon	down	no	down	no	no	no	0	1	0	1	0
ATAC_LK2_11262	ENSG00000107736	CDH23	Intron	no	down	down	down	no	no	0	2	0	0	0
ATAC_LK2_11263	ENSG00000107736	CDH23	Intron	down	down	no	no	up	up	1	1	0	1	0
ATAC_LK2_11274	ENSG00000197746	PSAP	Promoter	no	no	up	up	no	up	0	2	0	2	1
ATAC_LK2_11289	ENSG00000107742	SPOCK2	Promoter	no	no	down	no	no	no	0	1	0	1	0
ATAC_LK2_11293	ENSG00000107742	SPOCK2	Promoter	no	down	down	down	no	no	0	0	0	0	0
ATAC_LK2_11294	ENSG00000138303	ASCC1	Intron	down	no	no	no	no	no	0	0	2	0	0
ATAC_LK2_11297	ENSG00000138303	ASCC1	Intron	no	no	up	up	no	up	0	1	2	1	1
ATAC_LK2_11303	ENSG00000166295	ANAPC16	Promoter	up	no	up	up	no	up	0	1	0	1	1
ATAC_LK2_11308	ENSG00000168209	DDIT4	Promoter	no	no	no	down	no	no	0	0	0	1	1
ATAC_LK2_11309	ENSG00000269926	NA	Intergenic	no	no	no	up	no	no	0	1	0	0	1
ATAC_LK2_11310	ENSG00000269926	NA	Intergenic	no	no	down	down	no	no	1	1	0	1	1
ATAC_LK2_11311	ENSG00000269926	NA	Intergenic	no	no	no	no	no	no	1	2	0	1	0
ATAC_LK2_11319	ENSG00000148719	DNAJB12	Intergenic	no	down	no	no	no	no	0	1	0	0	0
ATAC_LK2_11321	ENSG00000148719	DNAJB12	Downstream	down	down	no	no	no	no	0	0	0	1	0
ATAC_LK2_11322	ENSG00000148719	DNAJB12	3UTR	no	down	no	down	no	no	0	1	0	0	0
ATAC_LK2_11327	ENSG00000107745	MICU1	Intron	down	down	down	down	no	no	0	1	0	1	0
ATAC_LK2_11329	ENSG00000107745	MICU1	1st Exon	no	no	no	down	no	no	0	1	0	1	0
ATAC_LK2_11331	ENSG00000107745	MICU1	Intron	no	no	up	up	no	no	0	2	0	1	0
ATAC_LK2_11334	ENSG00000156026	MCU	1st Intron	down	no	no	no	no	no	0	0	0	1	2
ATAC_LK2_11335	ENSG00000156026	MCU	1st Intron	no	no	down	down	no	no	1	1	0	1	1
ATAC_LK2_11341	ENSG00000138315	OIT3	Intergenic	no	down	no	down	no	no	0	1	0	1	1
ATAC_LK2_11355	ENSG00000156042	CFAP70	Promoter	no	down	down	down	no	no	0	0	0	1	0
ATAC_LK2_11357	ENSG00000156042	CFAP70	Intergenic	no	no	down	down	down	no	1	1	0	0	0
ATAC_LK2_11362	ENSG00000166348	USP54	Intron	down	no	down	no	no	no	0	1	0	1	0
ATAC_LK2_1137	ENSG00000142798	HSPG2	Exon	down	no	no	no	no	no	0	3	0	0	0
ATAC_LK2_11377	ENSG00000176986	SEC24C	Exon	no	down	no	down	no	no	0	1	0	1	2
ATAC_LK2_11379	ENSG00000196968	FUT11	Promoter	no	down	no	no	no	no	1	1	0	3	1
ATAC_LK2_1139	ENSG00000142798	HSPG2	1st Intron	up	up	up	up	up	no	0	1	2	0	1
ATAC_LK2_11390	ENSG00000148660	CAMK2G	Intron	down	down	down	down	no	no	1	0	2	0	0
ATAC_LK2_11391	ENSG00000148660	CAMK2G	Intron	no	no	no	up	no	no	0	1	0	1	0
ATAC_LK2_11401	ENSG00000222047	C10orf55	Intergenic	no	no	up	no	no	no	0	1	3	0	0
ATAC_LK2_11404	ENSG00000035403	VCL	Intergenic	no	no	up	up	no	up	0	0	1	0	0
ATAC_LK2_1141	ENSG00000283234	NA	Promoter	no	no	up	up	no	no	0	1	0	0	0
ATAC_LK2_11411	ENSG00000225761	NA	Promoter	down	no	no	no	no	no	0	1	0	0	0
ATAC_LK2_11414	ENSG00000035403	VCL	Intron	down	no	no	no	no	no	0	0	0	1	0
ATAC_LK2_11418	ENSG00000035403	VCL	Intron	no	no	up	no	up	up	0	1	0	0	0
ATAC_LK2_11420	ENSG00000035403	VCL	Intron	no	no	up	no	up	up	1	0	0	1	1
ATAC_LK2_1143	ENSG00000285959	NA	Promoter	no	no	up	no	no	no	0	0	0	0	0
ATAC_LK2_11434	ENSG00000156110	ADK	Intron	no	no	down	down	down	no	1	0	0	1	0
ATAC_LK2_11435	ENSG00000156110	ADK	Intron	no	no	down	no	no	no	0	3	0	0	1
ATAC_LK2_11437	ENSG00000156110	ADK	3UTR	up	up	up	no	no	no	0	0	0	0	0
ATAC_LK2_11441	ENSG00000213525	NA	Intergenic	down	no	down	no	no	no	0	0	0	2	0
ATAC_LK2_11450	ENSG00000156650	KAT6B	Intron	no	no	no	no	no	up	0	1	1	0	1
ATAC_LK2_11465	ENSG00000156650	KAT6B	Intron	no	no	no	no	no	up	0	2	0	1	1
ATAC_LK2_11484	ENSG00000156671	SAMD8	3UTR	down	down	no	down	no	no	0	0	0	0	2
ATAC_LK2_11485	ENSG00000165637	VDAC2	Intergenic	no	down	no	no	no	no	0	1	0	0	0
ATAC_LK2_11488	ENSG00000165637	VDAC2	3UTR	no	down	no	down	no	no	0	1	0	0	2
ATAC_LK2_1149	ENSG00000070831	CDC42	1st Intron	no	no	up	no	no	no	0	1	0	0	0
ATAC_LK2_115	ENSG00000197785	ATAD3A	Promoter	up	no	up	no	no	no	0	1	0	1	0
ATAC_LK2_11501	ENSG00000148655	LRMDA	Intron	no	up	no	no	no	no	0	0	0	0	1
ATAC_LK2_11510	ENSG00000156113	KCNMA1	1st Intron	down	no	down	down	no	no	2	0	0	2	1
ATAC_LK2_11517	ENSG00000151208	DLG5	Intron	down	down	down	down	up	no	0	1	0	1	0
ATAC_LK2_11518	ENSG00000151208	DLG5	Intron	down	down	down	no	no	no	0	0	0	3	1
ATAC_LK2_11523	ENSG00000204049	NA	Promoter	down	no	no	no	no	no	0	0	0	0	0
ATAC_LK2_11524	ENSG00000151208	DLG5	1st Intron	no	no	down	down	no	no	0	1	0	0	0
ATAC_LK2_11525	ENSG00000151208	DLG5	1st Intron	no	no	no	down	no	no	0	1	0	0	0
ATAC_LK2_11533	ENSG00000230417	LINC00595	1st Intron	down	no	no	no	no	no	1	0	0	0	2
ATAC_LK2_11534	ENSG00000230417	LINC00595	1st Intron	no	no	down	no	no	no	0	0	0	2	0
ATAC_LK2_11535	ENSG00000230417	LINC00595	Exon	down	no	down	down	no	no	0	2	0	1	0
ATAC_LK2_11539	ENSG00000230417	LINC00595	1st Intron	no	no	down	no	no	no	0	2	0	1	0
ATAC_LK2_11540	ENSG00000230417	LINC00595	Intron	no	no	no	down	no	down	0	0	0	1	0
ATAC_LK2_1155	ENSG00000070831	CDC42	Intron	no	no	up	no	no	no	0	0	0	1	1
ATAC_LK2_11550	ENSG00000224596	ZMIZ1-AS1	Intron	down	down	down	down	no	no	0	0	0	2	0
ATAC_LK2_11555	ENSG00000108175	ZMIZ1	1st Intron	no	no	no	up	no	no	0	0	0	0	0
ATAC_LK2_11557	ENSG00000108175	ZMIZ1	1st Intron	no	no	up	up	no	no	0	2	0	0	1
ATAC_LK2_11559	ENSG00000108175	ZMIZ1	1st Intron	no	no	up	up	up	up	0	0	0	1	1
ATAC_LK2_11562	ENSG00000108175	ZMIZ1	1st Intron	no	no	no	no	up	no	0	1	2	0	0
ATAC_LK2_11564	ENSG00000108175	ZMIZ1	1st Intron	no	no	no	no	no	no	0	0	1	0	1
ATAC_LK2_11578	ENSG00000108175	ZMIZ1	Intron	no	no	no	up	no	no	0	0	0	0	0
ATAC_LK2_11579	ENSG00000108175	ZMIZ1	Intron	no	down	down	down	down	down	0	0	0	0	1
ATAC_LK2_11584	ENSG00000108175	ZMIZ1	Promoter	no	no	up	no	no	no	0	0	0	1	1
ATAC_LK2_11585	ENSG00000108175	ZMIZ1	Exon	no	no	no	up	no	up	0	0	0	1	0
ATAC_LK2_1159	ENSG00000070831	CDC42	3UTR	no	no	no	up	no	no	0	1	1	0	0
ATAC_LK2_11590	ENSG00000108179	PPIF	Intergenic	no	no	up	up	no	no	0	0	0	0	1
ATAC_LK2_11592	ENSG00000108179	PPIF	3UTR	no	no	no	up	no	up	0	0	0	1	1
ATAC_LK2_11622	ENSG00000133661	SFTPD	Intron	no	no	up	up	up	up	0	4	0	0	0
ATAC_LK2_11654	ENSG00000108219	TSPAN14	1st Intron	no	down	no	no	no	no	0	1	0	1	0
ATAC_LK2_11656	ENSG00000108219	TSPAN14	1st Intron	down	no	no	no	no	no	0	0	0	1	0
ATAC_LK2_11663	ENSG00000108219	TSPAN14	3UTR	no	no	no	no	no	up	0	0	0	1	2
ATAC_LK2_11667	ENSG00000178217	SH2D4B	Intron	no	no	no	up	no	no	0	1	2	1	1
ATAC_LK2_11671	ENSG00000287358	NA	Intergenic	no	no	no	up	no	no	0	1	0	0	1
ATAC_LK2_11673	ENSG00000233945	NA	Intergenic	down	no	down	down	no	no	2	1	2	1	2
ATAC_LK2_11674	ENSG00000233945	NA	Intergenic	down	down	down	no	no	no	0	2	0	0	0
ATAC_LK2_11678	ENSG00000285972	CERNA2	Intergenic	no	down	no	no	up	no	0	1	2	1	0
ATAC_LK2_11679	ENSG00000188373	C10orf99	Intron	down	down	no	down	no	no	0	1	0	0	1
ATAC_LK2_11715	ENSG00000062650	WAPL	1st Intron	no	no	no	no	no	up	0	1	0	0	1
ATAC_LK2_11736	ENSG00000272734	NA	Promoter	down	no	down	down	no	no	0	1	2	0	1
ATAC_LK2_11743	ENSG00000148672	GLUD1	1st Intron	no	no	up	no	no	no	0	0	0	1	0
ATAC_LK2_11744	ENSG00000122376	SHLD2	Promoter	no	no	no	down	no	no	0	1	0	0	0
ATAC_LK2_11757	ENSG00000107789	MINPP1	Exon	no	no	down	down	no	down	1	1	0	2	0
ATAC_LK2_11758	ENSG00000107789	MINPP1	Intron	up	no	no	no	no	no	1	1	2	1	1
ATAC_LK2_11763	ENSG00000138138	ATAD1	Intron	no	no	up	no	up	no	0	0	2	0	0
ATAC_LK2_11772	ENSG00000171862	PTEN	Promoter	no	no	down	no	no	no	0	0	0	0	0
ATAC_LK2_11776	ENSG00000171862	PTEN	Intron	no	no	no	up	no	no	1	0	0	0	1
ATAC_LK2_11784	ENSG00000227905	NA	Intergenic	no	no	no	no	up	no	0	1	0	0	1
ATAC_LK2_11785	ENSG00000227905	NA	Intergenic	down	no	up	up	up	up	0	1	0	0	0
ATAC_LK2_11786	ENSG00000227905	NA	Intergenic	down	no	no	no	up	no	0	0	0	1	0
ATAC_LK2_11791	ENSG00000227905	NA	Intergenic	no	no	no	up	no	no	0	3	0	0	1
ATAC_LK2_11797	ENSG00000227905	NA	Intergenic	no	no	up	up	up	up	1	0	0	1	1
ATAC_LK2_11799	ENSG00000275015	NA	Intergenic	no	no	down	no	no	no	0	1	0	0	2
ATAC_LK2_1180	ENSG00000169641	LUZP1	Intron	no	down	no	no	no	no	0	0	0	3	0
ATAC_LK2_11800	ENSG00000275015	NA	Intergenic	down	no	down	no	no	no	0	1	0	0	0
ATAC_LK2_11806	ENSG00000275015	NA	Downstream	no	no	down	no	no	no	1	1	2	0	0
ATAC_LK2_11812	ENSG00000184719	RNLS	Intron	no	no	down	no	no	no	0	0	0	1	1
ATAC_LK2_11813	ENSG00000184719	RNLS	Intron	no	no	down	no	no	no	0	1	0	1	0
ATAC_LK2_11828	ENSG00000173239	LIPM	Intron	down	no	down	no	no	no	0	0	0	1	0
ATAC_LK2_11829	ENSG00000152766	ANKRD22	Intron	no	no	no	down	no	no	2	1	0	0	1
ATAC_LK2_11831	ENSG00000152766	ANKRD22	1st Intron	no	no	no	down	no	no	0	1	0	0	1
ATAC_LK2_11836	ENSG00000138134	STAMBPL1	5UTR	no	no	up	up	up	up	1	0	2	0	1
ATAC_LK2_11841	ENSG00000107796	ACTA2	Intron	down	no	down	no	no	no	1	1	0	2	0
ATAC_LK2_11849	ENSG00000261438	NA	Intergenic	no	up	no	no	no	no	0	1	0	0	1
ATAC_LK2_11853	ENSG00000138135	CH25H	Intergenic	no	no	down	down	down	down	0	0	0	1	0
ATAC_LK2_11868	ENSG00000107798	LIPA	3UTR	no	no	no	up	no	no	0	2	0	0	0
ATAC_LK2_11877	ENSG00000225836	NA	Promoter	no	no	down	no	no	no	0	0	0	2	0
ATAC_LK2_11882	ENSG00000138182	KIF20B	Intron	no	no	up	no	no	no	0	0	0	1	0
ATAC_LK2_11891	ENSG00000222451	NA	Intergenic	down	no	no	no	no	no	0	0	0	0	1
ATAC_LK2_11892	ENSG00000236373	LINC02653	Intron	down	no	down	down	no	no	0	1	2	0	1
ATAC_LK2_11900	ENSG00000225519	NA	Exon	down	no	down	no	no	no	0	1	0	0	0
ATAC_LK2_11901	ENSG00000224851	NA	Promoter	no	no	down	down	no	no	0	3	0	2	1
ATAC_LK2_11918	ENSG00000165338	HECTD2	Promoter	no	no	down	no	no	no	0	0	0	0	0
ATAC_LK2_11920	ENSG00000165338	HECTD2	Exon	down	no	down	down	no	no	0	1	0	0	0
ATAC_LK2_11924	ENSG00000228701	TNKS2-AS1	Promoter	no	no	up	no	no	no	0	1	0	1	0
ATAC_LK2_11926	ENSG00000107854	TNKS2	1st Intron	no	down	no	down	no	no	1	0	0	1	0
ATAC_LK2_11932	ENSG00000174721	FGFBP3	Promoter	no	no	no	down	no	no	0	0	0	0	0
ATAC_LK2_11944	ENSG00000252993	NA	Intergenic	no	no	no	down	no	no	0	1	0	0	0
ATAC_LK2_11948	ENSG00000107864	CPEB3	Intron	no	no	up	up	no	no	1	1	0	0	0
ATAC_LK2_11951	ENSG00000107864	CPEB3	Promoter	down	no	down	down	no	no	0	2	0	0	0
ATAC_LK2_11959	ENSG00000119912	IDE	Intron	no	down	no	down	no	no	0	1	0	1	2
ATAC_LK2_11962	ENSG00000119912	IDE	1st Intron	no	no	no	up	no	no	2	2	0	2	1
ATAC_LK2_11964	ENSG00000119912	IDE	Promoter	no	no	down	down	no	no	0	1	0	0	0
ATAC_LK2_11965	ENSG00000138160	KIF11	Promoter	no	no	no	down	no	no	0	1	0	0	0
ATAC_LK2_11977	ENSG00000201412	NA	Promoter	no	no	no	up	no	no	0	1	0	0	0
ATAC_LK2_11978	ENSG00000201412	NA	Intergenic	no	no	up	up	up	up	0	1	0	0	1
ATAC_LK2_11980	ENSG00000201412	NA	Intergenic	no	no	up	up	up	up	0	0	0	0	0
ATAC_LK2_1200	ENSG00000007968	E2F2	Promoter	no	no	no	up	no	no	1	2	0	0	0
ATAC_LK2_12017	ENSG00000108231	LGI1	Intergenic	no	no	up	up	no	no	1	1	0	0	0
ATAC_LK2_12039	ENSG00000107438	PDLIM1	Intron	up	up	up	up	up	no	1	1	0	0	0
ATAC_LK2_1204	ENSG00000235052	NA	Downstream	down	down	down	no	no	no	0	0	0	0	0
ATAC_LK2_12040	ENSG00000107438	PDLIM1	1st Intron	no	no	up	up	no	no	0	2	0	0	0
ATAC_LK2_12041	ENSG00000107438	PDLIM1	1st Intron	up	no	up	no	no	no	0	0	0	0	0
ATAC_LK2_12043	ENSG00000107438	PDLIM1	Intergenic	up	no	up	no	no	no	0	0	0	0	1
ATAC_LK2_12057	ENSG00000138185	ENTPD1	1st Intron	down	no	down	no	no	no	0	1	0	0	0
ATAC_LK2_12058	ENSG00000138185	ENTPD1	1st Intron	down	no	down	no	no	no	1	0	0	0	0
ATAC_LK2_12059	ENSG00000138185	ENTPD1	1st Intron	down	down	down	down	no	no	0	0	0	0	0
ATAC_LK2_12060	ENSG00000138185	ENTPD1	1st Intron	down	no	down	down	no	no	0	2	0	1	0
ATAC_LK2_12063	ENSG00000138185	ENTPD1	1st Intron	no	down	no	no	no	no	0	2	0	1	0
ATAC_LK2_12065	ENSG00000138185	ENTPD1	1st Intron	no	no	no	down	no	no	0	0	0	0	1
ATAC_LK2_12068	ENSG00000138185	ENTPD1	Intron	no	down	no	no	no	no	0	1	0	1	0
ATAC_LK2_12069	ENSG00000138185	ENTPD1	Intron	no	down	down	down	no	no	0	0	0	1	0
ATAC_LK2_1208	ENSG00000197880	MDS2	Exon	down	down	down	down	no	no	0	0	0	1	0
ATAC_LK2_12089	ENSG00000077147	TM9SF3	Intron	no	no	down	no	no	no	0	1	0	0	0
ATAC_LK2_12098	ENSG00000155629	PIK3AP1	Intron	no	no	no	no	no	no	1	2	0	0	1
ATAC_LK2_1210	ENSG00000197880	MDS2	Intron	down	down	down	down	no	no	0	1	0	0	0
ATAC_LK2_12109	ENSG00000155629	PIK3AP1	Intron	no	down	no	no	no	no	0	1	0	1	0
ATAC_LK2_1211	ENSG00000197880	MDS2	Intron	down	down	down	down	no	no	0	0	0	1	0
ATAC_LK2_12111	ENSG00000155629	PIK3AP1	Intron	down	no	no	no	no	no	1	0	0	0	0
ATAC_LK2_12112	ENSG00000155629	PIK3AP1	Intron	no	down	no	no	no	no	0	0	0	0	1
ATAC_LK2_12114	ENSG00000155629	PIK3AP1	Intron	up	no	up	up	no	up	0	2	0	0	3
ATAC_LK2_12115	ENSG00000155629	PIK3AP1	Promoter	no	down	no	down	no	no	0	1	0	0	0
ATAC_LK2_12116	ENSG00000207287	NA	Intergenic	no	no	no	up	no	no	0	0	1	0	1
ATAC_LK2_12118	ENSG00000236552	RPL13AP5	Promoter	no	no	up	up	no	up	1	2	0	0	0
ATAC_LK2_1212	ENSG00000197880	MDS2	Intron	down	down	down	down	no	no	0	1	1	0	0
ATAC_LK2_12126	ENSG00000196233	LCOR	Intron	no	no	up	no	no	no	0	1	2	1	0
ATAC_LK2_12130	ENSG00000196233	LCOR	Intron	no	no	up	up	no	up	0	1	2	0	2
ATAC_LK2_12139	ENSG00000196233	LCOR	3UTR	no	up	no	no	no	no	0	1	0	0	0
ATAC_LK2_12161	ENSG00000052749	RRP12	Intron	no	no	up	no	no	no	0	1	0	0	0
ATAC_LK2_12169	ENSG00000052749	RRP12	1st Intron	no	up	up	up	no	no	0	0	0	0	1
ATAC_LK2_12170	ENSG00000052749	RRP12	Exon	up	no	up	up	no	no	0	1	0	0	0
ATAC_LK2_12181	ENSG00000203942	C10orf62	Promoter	no	no	no	no	no	no	0	0	0	1	2
ATAC_LK2_12191	ENSG00000155254	MARVELD1	Promoter	no	no	no	down	no	no	0	0	0	0	1
ATAC_LK2_12199	ENSG00000120057	SFRP5	Intergenic	no	no	no	up	no	no	0	1	0	0	0
ATAC_LK2_12208	ENSG00000166024	R3HCC1L	Intron	up	no	up	no	no	no	0	0	0	0	1
ATAC_LK2_12209	ENSG00000166024	R3HCC1L	Intron	up	up	up	up	no	no	1	0	0	1	3
ATAC_LK2_12212	ENSG00000166024	R3HCC1L	Intron	no	no	down	no	no	no	1	2	0	0	0
ATAC_LK2_12216	ENSG00000119943	PYROXD2	Intergenic	down	no	down	down	no	no	0	1	0	1	1
ATAC_LK2_12220	ENSG00000119943	PYROXD2	Promoter	no	no	down	no	down	down	0	2	0	0	0
ATAC_LK2_12236	ENSG00000119919	NKX2-3	3UTR	up	up	up	up	no	no	0	1	0	0	0
ATAC_LK2_12239	ENSG00000119919	NKX2-3	Intergenic	up	no	up	up	no	no	0	1	2	1	0
ATAC_LK2_12245	ENSG00000198018	ENTPD7	Exon	no	no	no	up	no	no	0	2	0	0	1
ATAC_LK2_12248	ENSG00000023839	ABCC2	Intergenic	no	no	down	down	no	no	0	0	0	3	1
ATAC_LK2_12249	ENSG00000023839	ABCC2	Promoter	no	no	no	down	no	down	0	2	0	0	0
ATAC_LK2_12250	ENSG00000023839	ABCC2	Intron	no	no	no	down	no	no	0	1	0	1	0
ATAC_LK2_12252	ENSG00000023839	ABCC2	Promoter	no	no	no	down	no	no	1	1	0	0	0
ATAC_LK2_12253	ENSG00000107554	DNMBP	Intron	no	no	up	up	no	up	0	1	2	1	1
ATAC_LK2_12256	ENSG00000107554	DNMBP	1st Intron	no	no	no	down	no	no	0	1	0	0	0
ATAC_LK2_12273	ENSG00000099194	SCD	Promoter	down	no	down	down	no	no	0	0	0	1	0
ATAC_LK2_12275	ENSG00000235823	OLMALINC	Promoter	no	no	down	down	no	no	0	1	0	0	0
ATAC_LK2_12279	ENSG00000075290	WNT8B	3UTR	no	no	down	no	no	no	0	0	0	0	0
ATAC_LK2_12280	ENSG00000075826	SEC31B	3UTR	no	no	up	no	no	no	0	0	0	0	0
ATAC_LK2_12281	ENSG00000075826	SEC31B	Intron	no	down	no	no	up	no	0	0	0	1	2
ATAC_LK2_12302	ENSG00000119906	SLF2	Promoter	no	down	down	down	no	no	0	0	1	1	0
ATAC_LK2_12304	ENSG00000119906	SLF2	3UTR	down	no	down	no	no	no	0	1	0	2	0
ATAC_LK2_12321	ENSG00000107821	KAZALD1	Intergenic	no	no	up	no	no	no	0	0	0	0	1
ATAC_LK2_12335	ENSG00000227128	NA	Exon	no	no	no	up	no	no	0	0	0	0	1
ATAC_LK2_1234	ENSG00000179163	FUCA1	Promoter	no	no	down	down	down	down	0	1	0	1	0
ATAC_LK2_12347	ENSG00000166167	BTRC	Intron	no	no	no	down	no	down	0	2	0	0	0
ATAC_LK2_12355	ENSG00000107829	FBXW4	Intron	up	no	up	up	no	up	0	1	0	1	0
ATAC_LK2_1237	ENSG00000188822	CNR2	1st Intron	no	no	up	up	no	no	0	1	0	1	1
ATAC_LK2_1239	ENSG00000188822	CNR2	1st Intron	no	no	up	up	no	no	0	1	1	2	0
ATAC_LK2_1241	ENSG00000188822	CNR2	Promoter	no	no	no	down	no	no	0	1	0	0	1
ATAC_LK2_12426	ENSG00000107882	SUFU	Intron	no	no	up	no	no	no	0	2	0	1	1
ATAC_LK2_12434	ENSG00000171206	TRIM8	Intergenic	no	no	no	up	no	no	0	3	0	0	0
ATAC_LK2_12437	ENSG00000171206	TRIM8	1st Intron	no	no	no	no	no	up	0	0	0	1	0
ATAC_LK2_12441	ENSG00000138175	ARL3	3UTR	no	no	no	no	down	no	0	1	0	1	0
ATAC_LK2_12442	ENSG00000138175	ARL3	Intron	no	no	no	down	no	no	0	0	0	1	0
ATAC_LK2_12455	ENSG00000166272	WBP1L	1st Intron	no	no	down	down	no	no	1	0	0	1	0
ATAC_LK2_12458	ENSG00000166272	WBP1L	3UTR	no	no	down	down	no	no	1	1	0	0	1
ATAC_LK2_12459	ENSG00000166272	WBP1L	3UTR	no	no	down	down	no	no	0	1	0	1	0
ATAC_LK2_12466	ENSG00000148842	CNNM2	3UTR	down	no	no	up	no	up	0	1	0	1	0
ATAC_LK2_12468	ENSG00000148842	CNNM2	Exon	no	no	no	down	no	no	0	0	0	0	0
ATAC_LK2_12475	ENSG00000076685	NT5C2	Promoter	no	no	no	up	no	no	0	1	0	1	0
ATAC_LK2_12490	ENSG00000183128	CALHM3	Downstream	no	no	no	no	no	no	0	1	2	0	0
ATAC_LK2_12502	ENSG00000107954	NEURL1	Intron	no	no	down	down	no	down	1	0	0	1	1
ATAC_LK2_12508	ENSG00000107957	SH3PXD2A	Intron	no	up	no	up	no	no	0	0	0	0	0
ATAC_LK2_12519	ENSG00000107957	SH3PXD2A	Intron	down	no	down	down	no	no	0	2	2	0	0
ATAC_LK2_12521	ENSG00000107957	SH3PXD2A	Promoter	no	down	no	down	no	no	0	0	0	1	2
ATAC_LK2_12533	ENSG00000107960	STN1	Promoter	no	no	down	down	down	no	0	2	0	1	0
ATAC_LK2_12541	ENSG00000065613	SLK	1st Intron	no	no	no	up	no	no	0	0	0	1	0
ATAC_LK2_12542	ENSG00000065613	SLK	Exon	up	up	no	no	no	no	0	0	0	0	2
ATAC_LK2_12557	ENSG00000065621	GSTO2	3UTR	down	no	no	no	up	up	0	1	0	1	2
ATAC_LK2_12559	ENSG00000270075	NA	Downstream	down	down	down	no	no	no	0	1	0	0	1
ATAC_LK2_12563	ENSG00000148841	ITPRIP	Intron	no	down	no	no	up	no	0	0	0	0	2
ATAC_LK2_12566	ENSG00000231233	NA	Promoter	no	no	up	up	up	up	0	1	0	0	0
ATAC_LK2_12574	ENSG00000108018	SORCS1	Intron	no	no	no	down	no	no	0	1	0	0	0
ATAC_LK2_12585	ENSG00000108018	SORCS1	Intron	no	no	up	up	no	no	0	3	0	0	1
ATAC_LK2_12588	ENSG00000108018	SORCS1	1st Intron	down	down	no	no	no	no	0	0	0	2	1
ATAC_LK2_12591	ENSG00000108018	SORCS1	1st Intron	no	no	no	up	no	no	1	0	0	1	0
ATAC_LK2_12596	ENSG00000108018	SORCS1	Intergenic	no	no	up	no	no	no	0	0	0	1	0
ATAC_LK2_12597	ENSG00000200079	NA	Intergenic	no	no	up	no	no	no	1	2	0	0	0
ATAC_LK2_12598	ENSG00000200079	NA	Intergenic	no	no	up	no	no	no	2	1	0	0	0
ATAC_LK2_12609	ENSG00000108039	XPNPEP1	Promoter	no	no	no	no	no	no	1	1	0	1	1
ATAC_LK2_12615	ENSG00000108039	XPNPEP1	Intergenic	no	down	no	down	no	no	0	0	0	0	0
ATAC_LK2_12620	ENSG00000148700	ADD3	Promoter	no	no	no	down	no	no	0	1	0	0	0
ATAC_LK2_12627	ENSG00000148700	ADD3	1st Intron	no	no	no	up	no	no	0	1	0	0	0
ATAC_LK2_12631	ENSG00000148700	ADD3	1st Intron	no	no	no	up	no	no	0	0	0	0	1
ATAC_LK2_12634	ENSG00000226734	NA	Promoter	no	down	down	no	no	no	0	0	0	2	2
ATAC_LK2_12640	ENSG00000226734	NA	Intergenic	down	no	down	no	no	no	0	2	0	0	1
ATAC_LK2_12653	ENSG00000119950	MXI1	Promoter	no	no	down	no	no	no	0	0	0	1	0
ATAC_LK2_12668	ENSG00000119953	SMNDC1	Intergenic	up	no	up	no	no	no	0	1	2	0	1
ATAC_LK2_1267	ENSG00000286061	RCAN3AS	Promoter	no	down	no	no	no	no	0	0	0	0	1
ATAC_LK2_12674	ENSG00000237642	NA	Intergenic	no	no	up	no	no	no	0	0	0	1	0
ATAC_LK2_12676	ENSG00000237642	NA	Intergenic	no	no	up	up	no	no	0	2	0	0	1
ATAC_LK2_12677	ENSG00000237642	NA	Downstream	up	no	up	up	no	no	0	0	0	1	1
ATAC_LK2_12679	ENSG00000273143	NA	Intron	no	no	no	down	no	down	0	0	0	0	0
ATAC_LK2_1268	ENSG00000117602	RCAN3	3UTR	no	down	no	down	no	no	0	1	0	2	0
ATAC_LK2_12680	ENSG00000273143	NA	Exon	up	no	up	no	no	no	2	0	0	0	1
ATAC_LK2_12693	ENSG00000233518	NA	Intergenic	no	no	up	no	no	no	0	0	0	0	0
ATAC_LK2_12718	ENSG00000203867	RBM20	Intergenic	down	down	no	down	no	no	0	0	0	0	2
ATAC_LK2_1272	ENSG00000184454	NCMAP	1st Intron	down	no	down	down	no	no	1	0	0	1	0
ATAC_LK2_12725	ENSG00000150593	PDCD4	Intron	no	no	up	no	no	no	0	0	0	0	1
ATAC_LK2_12742	ENSG00000197142	ACSL5	Intergenic	no	no	no	down	no	down	0	1	0	0	1
ATAC_LK2_12744	ENSG00000197142	ACSL5	1st Intron	no	no	no	no	no	no	0	0	0	1	2
ATAC_LK2_12746	ENSG00000023041	ZDHHC6	Intron	no	no	no	down	no	no	0	1	0	0	1
ATAC_LK2_12755	ENSG00000151532	VTI1A	Intron	no	no	no	no	up	no	0	0	2	0	1
ATAC_LK2_12760	ENSG00000151532	VTI1A	3UTR	no	no	down	down	down	down	0	0	2	1	1
ATAC_LK2_12761	ENSG00000285676	NA	Promoter	no	no	down	down	no	no	0	1	0	1	1
ATAC_LK2_12787	ENSG00000043591	ADRB1	Intergenic	no	no	up	up	no	no	0	1	0	0	0
ATAC_LK2_1279	ENSG00000133226	SRRM1	3UTR	no	down	no	no	no	no	1	0	0	0	0
ATAC_LK2_12794	ENSG00000043591	ADRB1	Intergenic	no	no	up	no	no	no	0	0	0	0	2
ATAC_LK2_1281	ENSG00000284699	NA	Intergenic	no	no	no	up	up	up	0	0	0	0	0
ATAC_LK2_12812	ENSG00000095627	TDRD1	Intron	no	no	no	no	no	no	0	0	1	1	0
ATAC_LK2_12821	ENSG00000169129	AFAP1L2	Intron	down	down	no	no	no	no	0	0	0	1	1
ATAC_LK2_12824	ENSG00000169129	AFAP1L2	Intron	down	down	down	down	no	no	0	0	0	0	0
ATAC_LK2_12828	ENSG00000169129	AFAP1L2	1st Intron	no	no	no	down	no	no	0	0	0	1	1
ATAC_LK2_12830	ENSG00000169129	AFAP1L2	1st Intron	no	down	no	no	no	no	0	0	0	4	2
ATAC_LK2_12831	ENSG00000169129	AFAP1L2	1st Intron	no	no	down	down	down	down	0	0	0	1	0
ATAC_LK2_12836	ENSG00000169129	AFAP1L2	Promoter	down	down	down	no	no	no	0	1	0	0	0
ATAC_LK2_12838	ENSG00000242912	NA	Intergenic	down	no	down	no	no	no	0	1	0	0	1
ATAC_LK2_12843	ENSG00000099204	ABLIM1	1st Intron	no	no	up	no	up	up	0	0	0	1	0
ATAC_LK2_12846	ENSG00000099204	ABLIM1	Promoter	no	no	no	down	no	no	0	1	0	0	0
ATAC_LK2_12848	ENSG00000099204	ABLIM1	Intron	no	no	no	no	no	down	0	1	0	1	0
ATAC_LK2_1285	ENSG00000284699	NA	Intron	no	no	up	up	up	up	0	1	0	0	0
ATAC_LK2_12852	ENSG00000099204	ABLIM1	1st Intron	up	no	up	up	no	no	0	0	0	1	0
ATAC_LK2_1286	ENSG00000284699	NA	Intron	no	no	up	up	up	up	0	1	2	0	1
ATAC_LK2_1287	ENSG00000169504	CLIC4	Intergenic	no	no	no	no	no	up	0	1	0	2	0
ATAC_LK2_12870	ENSG00000165832	TRUB1	Exon	down	no	down	down	no	no	0	1	0	1	2
ATAC_LK2_12878	ENSG00000165868	HSPA12A	Intron	down	no	no	no	no	no	0	0	0	1	1
ATAC_LK2_1288	ENSG00000169504	CLIC4	Intergenic	no	no	up	up	no	up	0	1	0	0	2
ATAC_LK2_12889	ENSG00000165646	SLC18A2	Downstream	no	no	up	up	no	no	0	4	0	0	1
ATAC_LK2_1289	ENSG00000169504	CLIC4	Promoter	no	down	no	no	no	up	0	0	0	0	0
ATAC_LK2_12905	ENSG00000165650	PDZD8	1st Intron	no	no	no	down	no	no	0	0	0	1	1
ATAC_LK2_12907	ENSG00000165650	PDZD8	Promoter	no	no	no	down	no	no	0	1	0	0	0
ATAC_LK2_12912	ENSG00000288172	NA	Intergenic	no	no	no	up	no	no	0	0	6	0	0
ATAC_LK2_12913	ENSG00000288172	NA	Intergenic	no	no	no	up	no	no	0	1	0	0	2
ATAC_LK2_1292	ENSG00000238482	NA	Intergenic	no	down	no	down	no	no	0	1	0	1	2
ATAC_LK2_12929	ENSG00000225155	NA	Intergenic	down	no	no	no	no	no	1	1	0	1	0
ATAC_LK2_1293	ENSG00000278034	MIR6731	Intergenic	no	no	up	up	no	no	1	0	0	0	0
ATAC_LK2_12931	ENSG00000151893	CACUL1	3UTR	down	no	down	no	no	no	1	0	0	0	0
ATAC_LK2_12938	ENSG00000229272	NA	Intron	down	no	down	no	no	no	0	1	0	2	1
ATAC_LK2_12949	ENSG00000119979	FAM45A	Promoter	no	down	no	no	no	no	0	0	0	2	2
ATAC_LK2_12950	ENSG00000119979	FAM45A	Intron	no	no	up	up	up	no	0	1	0	1	1
ATAC_LK2_12951	ENSG00000119979	FAM45A	Intron	no	down	no	no	no	no	0	0	0	0	0
ATAC_LK2_12956	ENSG00000198873	GRK5	Intergenic	no	no	no	no	up	no	0	1	0	0	1
ATAC_LK2_12962	ENSG00000198873	GRK5	1st Intron	no	down	no	no	no	no	0	1	0	0	0
ATAC_LK2_12963	ENSG00000198873	GRK5	1st Intron	no	down	down	down	no	no	0	0	0	0	0
ATAC_LK2_12964	ENSG00000198873	GRK5	1st Intron	down	no	down	down	no	no	0	3	0	1	0
ATAC_LK2_12965	ENSG00000198873	GRK5	1st Intron	no	no	up	no	no	no	1	0	0	0	1
ATAC_LK2_12969	ENSG00000198873	GRK5	1st Intron	no	no	up	no	up	no	0	1	0	1	0
ATAC_LK2_12992	ENSG00000151923	TIAL1	3UTR	no	no	down	no	no	no	0	1	0	2	2
ATAC_LK2_12997	ENSG00000227437	NA	Intergenic	no	no	no	down	no	no	0	0	0	3	0
ATAC_LK2_13001	ENSG00000232823	NA	Intergenic	no	no	down	down	down	down	0	0	0	0	1
ATAC_LK2_13002	ENSG00000232823	NA	Intergenic	no	no	up	up	no	no	0	2	0	0	0
ATAC_LK2_13011	ENSG00000198825	INPP5F	Intron	no	up	no	up	no	no	1	1	0	2	0
ATAC_LK2_13012	ENSG00000198825	INPP5F	Intron	no	no	no	up	no	no	1	0	0	4	1
ATAC_LK2_13013	ENSG00000198825	INPP5F	3UTR	no	no	down	down	down	no	0	0	1	2	0
ATAC_LK2_13015	ENSG00000270300	NA	Promoter	down	no	down	no	no	no	0	0	0	1	0
ATAC_LK2_13026	ENSG00000107651	SEC23IP	Intron	no	no	up	up	no	no	0	2	0	0	0
ATAC_LK2_13027	ENSG00000180230	NA	Intergenic	no	no	down	no	no	no	0	2	0	2	0
ATAC_LK2_13028	ENSG00000274461	NA	Intron	no	no	up	no	no	no	0	0	0	0	0
ATAC_LK2_13029	ENSG00000274461	NA	Intron	no	no	no	up	no	no	0	0	0	2	2
ATAC_LK2_1303	ENSG00000020633	RUNX3	Intron	down	down	no	no	up	up	0	0	0	1	0
ATAC_LK2_1304	ENSG00000020633	RUNX3	Intron	down	no	no	no	up	no	0	0	0	2	1
ATAC_LK2_13040	ENSG00000107669	ATE1	Intron	down	no	no	no	up	up	1	2	0	0	0
ATAC_LK2_1305	ENSG00000020633	RUNX3	Promoter	down	down	no	down	no	no	0	0	0	0	1
ATAC_LK2_13062	ENSG00000166033	HTRA1	Intergenic	down	down	down	down	no	no	0	0	2	1	1
ATAC_LK2_13064	ENSG00000166033	HTRA1	Intergenic	no	no	down	no	no	no	0	2	0	0	0
ATAC_LK2_1307	ENSG00000020633	RUNX3	1st Intron	no	down	no	down	no	no	0	0	0	0	2
ATAC_LK2_13076	ENSG00000196177	ACADSB	Intron	no	no	no	up	no	no	0	1	0	2	1
ATAC_LK2_1308	ENSG00000020633	RUNX3	1st Intron	no	down	down	down	no	no	0	0	1	2	0
ATAC_LK2_1309	ENSG00000020633	RUNX3	1st Intron	no	down	no	no	no	no	0	1	0	1	1
ATAC_LK2_13094	ENSG00000121898	CPXM2	Intron	no	no	up	up	no	no	5	2	0	7	5
ATAC_LK2_13100	ENSG00000182022	CHST15	Intron	up	no	up	up	up	up	1	0	2	1	1
ATAC_LK2_13101	ENSG00000182022	CHST15	Intron	up	no	up	up	no	no	0	1	0	0	0
ATAC_LK2_13102	ENSG00000182022	CHST15	Intron	no	no	no	up	no	no	0	1	0	0	1
ATAC_LK2_13104	ENSG00000182022	CHST15	1st Intron	down	no	down	no	no	no	0	0	0	0	0
ATAC_LK2_13105	ENSG00000182022	CHST15	Promoter	down	no	no	up	no	no	0	1	0	0	0
ATAC_LK2_13108	ENSG00000182022	CHST15	Intergenic	no	no	no	up	no	no	1	0	0	0	0
ATAC_LK2_13109	ENSG00000182022	CHST15	Intergenic	no	up	up	up	no	no	0	0	0	0	1
ATAC_LK2_13114	ENSG00000065154	OAT	Intergenic	up	no	up	no	no	no	0	1	2	0	0
ATAC_LK2_1312	ENSG00000020633	RUNX3	Promoter	no	down	no	down	no	no	0	0	0	2	0
ATAC_LK2_1313	ENSG00000020633	RUNX3	Promoter	no	down	no	no	no	no	0	1	0	1	1
ATAC_LK2_13139	ENSG00000189319	FAM53B	3UTR	no	down	no	no	no	no	0	2	0	2	0
ATAC_LK2_13146	ENSG00000189319	FAM53B	Intron	no	no	up	up	up	up	0	0	2	0	0
ATAC_LK2_1315	ENSG00000261025	NA	Intergenic	no	no	no	no	no	up	0	1	0	2	0
ATAC_LK2_13151	ENSG00000189319	FAM53B	Intron	down	down	down	down	no	no	0	1	0	1	3
ATAC_LK2_13155	ENSG00000189319	FAM53B	Intron	no	no	up	no	no	up	0	1	0	0	0
ATAC_LK2_13159	ENSG00000189319	FAM53B	Intron	no	no	no	down	no	no	1	0	0	0	0
ATAC_LK2_13160	ENSG00000189319	FAM53B	Intron	no	no	up	no	no	no	0	1	2	0	1
ATAC_LK2_13162	ENSG00000189319	FAM53B	Intron	no	no	up	no	no	no	0	0	0	0	0
ATAC_LK2_13171	ENSG00000019995	ZRANB1	1st Intron	no	down	no	no	no	no	0	0	0	1	2
ATAC_LK2_13176	ENSG00000019995	ZRANB1	Intron	no	no	down	down	down	down	0	0	0	2	0
ATAC_LK2_1318	ENSG00000264371	MIR4425	Intergenic	no	no	no	down	no	no	0	1	0	1	0
ATAC_LK2_13183	ENSG00000175029	CTBP2	Intron	up	up	up	up	no	no	0	0	0	1	1
ATAC_LK2_1319	ENSG00000264371	MIR4425	Intergenic	down	no	down	no	no	no	0	2	0	0	0
ATAC_LK2_13198	ENSG00000188690	UROS	3UTR	down	down	down	down	down	down	0	3	0	1	0
ATAC_LK2_13199	ENSG00000188690	UROS	3UTR	down	down	down	down	up	no	0	0	0	0	1
ATAC_LK2_13200	ENSG00000188690	UROS	Promoter	down	no	down	no	no	no	0	1	0	1	0
ATAC_LK2_13202	ENSG00000188690	UROS	Promoter	no	down	no	no	no	no	0	0	0	1	1
ATAC_LK2_13210	ENSG00000150760	DOCK1	Intron	no	no	down	no	no	no	1	0	0	1	1
ATAC_LK2_13211	ENSG00000150760	DOCK1	Intron	down	down	down	down	no	no	0	0	3	0	0
ATAC_LK2_13215	ENSG00000150760	DOCK1	Intron	no	no	down	no	no	no	0	0	0	0	0
ATAC_LK2_13220	ENSG00000150760	DOCK1	Intron	no	no	no	no	no	no	0	2	0	0	0
ATAC_LK2_13222	ENSG00000186766	FOXI2	Intergenic	no	no	down	down	down	down	0	2	0	2	0
ATAC_LK2_13229	ENSG00000132334	PTPRE	Intron	no	no	up	up	no	no	0	0	2	0	2
ATAC_LK2_13235	ENSG00000132334	PTPRE	Intron	no	no	up	no	no	no	0	0	0	0	2
ATAC_LK2_13236	ENSG00000132334	PTPRE	Promoter	no	no	no	down	no	no	0	0	0	1	1
ATAC_LK2_13239	ENSG00000132334	PTPRE	Intron	no	no	up	no	no	no	0	1	2	1	1
ATAC_LK2_13241	ENSG00000132334	PTPRE	Intron	down	no	no	no	no	no	1	2	0	1	0
ATAC_LK2_1325	ENSG00000264371	MIR4425	Intergenic	no	no	up	up	up	up	0	0	1	0	2
ATAC_LK2_13253	ENSG00000280953	LINC01163	Promoter	no	no	down	no	no	no	1	0	0	0	0
ATAC_LK2_13254	ENSG00000280953	LINC01163	Promoter	no	no	down	down	no	down	0	1	0	0	0
ATAC_LK2_13256	ENSG00000280953	LINC01163	1st Intron	no	no	no	down	no	no	0	1	0	0	0
ATAC_LK2_13261	ENSG00000287361	NA	Intergenic	up	up	up	up	no	no	0	0	0	1	1
ATAC_LK2_13262	ENSG00000287361	NA	Intergenic	up	no	no	no	no	no	0	1	0	1	1
ATAC_LK2_13265	ENSG00000170430	MGMT	1st Intron	no	no	no	up	no	no	0	0	0	1	1
ATAC_LK2_13276	ENSG00000108010	GLRX3	Exon	no	no	down	no	no	no	0	2	0	2	0
ATAC_LK2_13293	ENSG00000175470	PPP2R2D	Promoter	no	no	up	up	up	no	1	1	2	0	2
ATAC_LK2_13299	ENSG00000175470	PPP2R2D	Intron	no	no	no	up	no	no	1	1	0	1	1
ATAC_LK2_133	ENSG00000197530	MIB2	Promoter	up	no	up	no	no	no	0	0	0	0	5
ATAC_LK2_1330	ENSG00000233755	NA	Intron	no	down	no	no	up	up	0	2	0	0	0
ATAC_LK2_13300	ENSG00000175470	PPP2R2D	Intron	no	no	down	no	no	no	1	2	0	0	0
ATAC_LK2_13304	ENSG00000176171	BNIP3	Exon	down	down	down	down	no	no	0	0	0	1	0
ATAC_LK2_13305	ENSG00000176171	BNIP3	Promoter	no	no	down	down	no	no	0	0	0	0	0
ATAC_LK2_13309	ENSG00000188385	JAKMIP3	Intron	no	no	up	no	no	no	0	0	0	1	0
ATAC_LK2_1331	ENSG00000233755	NA	Intron	no	down	down	down	no	no	0	0	0	1	3
ATAC_LK2_13315	ENSG00000188385	JAKMIP3	Intron	no	no	up	no	no	no	0	1	0	0	1
ATAC_LK2_13323	ENSG00000165752	STK32C	1st Intron	down	no	no	no	no	no	0	3	0	1	1
ATAC_LK2_13325	ENSG00000165752	STK32C	Promoter	no	no	no	down	no	no	0	0	0	0	0
ATAC_LK2_13326	ENSG00000165752	STK32C	1st Intron	no	no	up	no	no	no	0	1	2	1	0
ATAC_LK2_13343	ENSG00000231705	NA	Promoter	no	no	down	no	no	no	0	2	0	0	1
ATAC_LK2_13344	ENSG00000231705	NA	Intergenic	no	no	no	up	no	no	0	0	0	0	0
ATAC_LK2_13345	ENSG00000231705	NA	Intergenic	no	down	no	no	up	up	0	0	0	0	0
ATAC_LK2_1335	ENSG00000233755	NA	Intron	down	down	no	no	no	no	0	0	0	1	0
ATAC_LK2_13354	ENSG00000226900	NA	Promoter	no	no	down	no	no	no	0	0	2	0	0
ATAC_LK2_13358	ENSG00000068383	INPP5A	1st Intron	no	down	down	down	no	no	0	1	0	0	0
ATAC_LK2_13359	ENSG00000068383	INPP5A	1st Intron	no	no	no	down	no	no	1	1	2	0	0
ATAC_LK2_13361	ENSG00000068383	INPP5A	1st Intron	down	down	no	down	up	no	0	0	0	2	2
ATAC_LK2_13363	ENSG00000068383	INPP5A	1st Intron	down	down	no	down	no	no	0	1	0	0	0
ATAC_LK2_13364	ENSG00000068383	INPP5A	1st Intron	down	down	no	no	up	up	1	0	0	0	0
ATAC_LK2_13365	ENSG00000068383	INPP5A	1st Intron	down	down	down	down	no	no	0	1	0	0	0
ATAC_LK2_13366	ENSG00000068383	INPP5A	1st Intron	down	down	down	down	no	no	0	1	0	1	1
ATAC_LK2_13369	ENSG00000068383	INPP5A	Intron	down	down	down	down	no	no	0	0	0	3	2
ATAC_LK2_13371	ENSG00000068383	INPP5A	Intron	no	down	no	no	no	no	0	0	0	2	0
ATAC_LK2_13374	ENSG00000068383	INPP5A	Intron	no	no	no	down	no	no	0	0	0	0	1
ATAC_LK2_13384	ENSG00000197177	ADGRA1	Intergenic	down	no	no	no	no	no	0	0	0	1	1
ATAC_LK2_13389	ENSG00000197177	ADGRA1	Intron	no	no	down	down	no	no	0	0	0	0	0
ATAC_LK2_13409	ENSG00000130640	TUBGCP2	3UTR	no	no	no	down	no	no	0	1	0	1	1
ATAC_LK2_13412	ENSG00000283496	NA	Intron	no	no	down	down	no	no	0	0	0	0	1
ATAC_LK2_13429	ENSG00000214279	SCART1	Promoter	no	no	down	no	no	no	0	1	0	2	0
ATAC_LK2_13449	ENSG00000185627	PSMD13	Promoter	down	down	down	down	no	no	0	1	0	1	1
ATAC_LK2_13450	ENSG00000185627	PSMD13	Promoter	no	down	down	no	no	no	0	0	0	1	0
ATAC_LK2_13455	ENSG00000174885	NLRP6	Promoter	no	no	down	down	no	no	0	0	0	0	0
ATAC_LK2_13459	ENSG00000185201	IFITM2	Promoter	no	no	down	down	no	no	0	0	0	1	0
ATAC_LK2_13464	ENSG00000142089	IFITM3	Promoter	down	down	down	down	no	no	0	3	0	0	0
ATAC_LK2_13466	ENSG00000270972	NA	Promoter	no	no	down	down	no	no	0	1	0	1	1
ATAC_LK2_13467	ENSG00000270972	NA	Promoter	down	down	down	down	no	no	0	0	0	0	1
ATAC_LK2_13471	ENSG00000270972	NA	Intergenic	no	down	down	down	no	no	0	1	0	1	2
ATAC_LK2_13489	ENSG00000174915	PTDSS2	Promoter	no	down	down	down	no	no	0	0	0	0	0
ATAC_LK2_13503	ENSG00000070047	PHRF1	Exon	up	no	no	no	no	no	0	1	0	2	1
ATAC_LK2_13504	ENSG00000070047	PHRF1	Intron	down	down	no	no	no	no	0	0	2	0	0
ATAC_LK2_13506	ENSG00000070047	PHRF1	Exon	down	down	down	down	no	no	0	0	0	0	1
ATAC_LK2_13510	ENSG00000070031	SCT	Promoter	no	no	no	down	no	no	0	2	0	0	1
ATAC_LK2_13542	ENSG00000177697	CD151	3UTR	no	no	down	down	no	no	0	1	0	1	1
ATAC_LK2_13564	ENSG00000183020	AP2A2	Intron	down	no	no	no	no	no	0	0	0	4	1
ATAC_LK2_13575	ENSG00000078902	TOLLIP	3UTR	no	no	no	no	up	up	1	0	0	0	1
ATAC_LK2_13576	ENSG00000078902	TOLLIP	Promoter	no	no	up	up	no	no	0	3	0	1	0
ATAC_LK2_13585	ENSG00000174672	BRSK2	5UTR	no	no	up	no	no	no	0	1	0	0	0
ATAC_LK2_13596	ENSG00000184545	DUSP8	1st Intron	no	no	up	no	no	no	0	0	0	0	0
ATAC_LK2_13612	ENSG00000244242	IFITM10	Downstream	no	no	down	down	no	no	0	2	0	0	0
ATAC_LK2_13614	ENSG00000244242	IFITM10	Promoter	no	no	no	down	no	no	0	0	0	0	1
ATAC_LK2_13616	ENSG00000117984	CTSD	Promoter	no	no	no	down	no	no	0	0	0	0	2
ATAC_LK2_13618	ENSG00000287484	NA	Promoter	down	down	no	no	no	no	0	0	0	1	0
ATAC_LK2_13620	ENSG00000230834	NA	Promoter	no	no	down	down	down	no	0	2	0	1	1
ATAC_LK2_13629	ENSG00000130592	LSP1	Promoter	no	down	no	no	up	up	0	0	0	1	0
ATAC_LK2_13633	ENSG00000130592	LSP1	Promoter	down	no	no	no	no	no	0	0	0	1	0
ATAC_LK2_13638	ENSG00000130592	LSP1	5UTR	no	no	down	no	no	no	0	0	0	1	0
ATAC_LK2_13665	ENSG00000183734	ASCL2	Downstream	no	no	up	up	no	up	1	1	0	0	0
ATAC_LK2_13666	ENSG00000183734	ASCL2	Promoter	no	down	no	no	no	no	0	0	0	0	0
ATAC_LK2_13676	ENSG00000110651	CD81	1st Intron	no	no	down	down	down	down	0	0	0	1	0
ATAC_LK2_13677	ENSG00000110651	CD81	Promoter	no	no	no	down	down	down	0	0	0	4	0
ATAC_LK2_13679	ENSG00000110651	CD81	1st Exon	down	no	down	no	no	no	0	0	0	2	0
ATAC_LK2_1368	ENSG00000157978	LDLRAP1	Promoter	no	down	no	no	no	no	0	1	0	1	1
ATAC_LK2_13680	ENSG00000184281	TSSC4	Promoter	no	no	down	down	no	no	0	1	0	0	0
ATAC_LK2_13684	ENSG00000053918	KCNQ1	Intergenic	no	no	no	up	no	no	0	1	0	1	0
ATAC_LK2_13687	ENSG00000053918	KCNQ1	Intron	no	no	down	no	no	no	0	1	0	2	0
ATAC_LK2_13688	ENSG00000053918	KCNQ1	Intron	no	no	no	up	no	no	1	2	0	0	0
ATAC_LK2_13716	ENSG00000110619	CARS	Intron	down	down	down	down	no	no	0	0	0	2	0
ATAC_LK2_13721	ENSG00000110619	CARS	1st Intron	no	down	no	no	no	no	0	0	2	1	0
ATAC_LK2_13725	ENSG00000021762	OSBPL5	Intron	no	down	no	down	no	no	0	1	0	0	1
ATAC_LK2_13728	ENSG00000021762	OSBPL5	Intron	down	down	down	down	no	no	0	0	0	2	0
ATAC_LK2_13729	ENSG00000021762	OSBPL5	Promoter	no	up	no	up	no	no	0	1	0	0	1
ATAC_LK2_13730	ENSG00000021762	OSBPL5	1st Intron	down	no	no	no	no	no	0	0	0	0	0
ATAC_LK2_13732	ENSG00000021762	OSBPL5	1st Intron	down	no	no	no	no	no	0	0	0	1	1
ATAC_LK2_13753	ENSG00000110713	NUP98	1st Intron	up	no	up	no	no	no	0	1	0	1	1
ATAC_LK2_1376	ENSG00000117643	MAN1C1	1st Intron	down	no	down	no	no	no	0	1	0	0	0
ATAC_LK2_13769	ENSG00000167323	STIM1	1st Intron	up	no	up	no	no	no	0	1	0	1	0
ATAC_LK2_1377	ENSG00000117643	MAN1C1	1st Intron	no	no	no	no	up	up	0	1	0	1	0
ATAC_LK2_13775	ENSG00000167323	STIM1	1st Intron	no	no	up	no	no	no	0	1	0	0	2
ATAC_LK2_13782	ENSG00000167323	STIM1	1st Intron	no	no	up	no	no	no	0	0	0	1	0
ATAC_LK2_13797	ENSG00000167323	STIM1	Intron	up	no	up	up	no	no	0	1	0	1	0
ATAC_LK2_13816	ENSG00000258659	TRIM34	Promoter	no	no	no	up	no	up	0	1	0	0	1
ATAC_LK2_13820	ENSG00000132256	TRIM5	Intron	no	no	up	up	no	no	0	1	0	0	1
ATAC_LK2_13827	ENSG00000132256	TRIM5	Intron	no	up	no	no	no	no	0	0	0	1	0
ATAC_LK2_1383	ENSG00000117643	MAN1C1	Intron	no	no	no	down	no	no	0	0	0	0	1
ATAC_LK2_13830	ENSG00000175485	OR52W1	Promoter	no	no	no	no	no	no	0	1	1	1	0
ATAC_LK2_13831	ENSG00000267940	NA	Promoter	no	no	no	no	no	no	0	0	0	2	0
ATAC_LK2_13845	ENSG00000166313	APBB1	Promoter	no	no	down	no	no	no	0	0	1	1	0
ATAC_LK2_13862	ENSG00000166333	ILK	3UTR	no	no	down	no	no	no	0	2	0	1	0
ATAC_LK2_13873	ENSG00000158042	MRPL17	Intergenic	no	no	down	no	no	no	0	1	0	0	0
ATAC_LK2_13879	ENSG00000254838	GVINP1	1st Intron	down	down	down	down	down	down	0	0	0	1	0
ATAC_LK2_13889	ENSG00000183801	OLFML1	Intron	up	no	no	no	no	no	0	0	0	0	1
ATAC_LK2_13891	ENSG00000166387	PPFIBP2	1st Intron	no	no	no	up	no	no	0	1	0	0	0
ATAC_LK2_13893	ENSG00000166387	PPFIBP2	Promoter	down	no	no	no	no	no	0	1	0	0	2
ATAC_LK2_13919	ENSG00000166444	ST5	1st Intron	no	no	up	up	no	no	0	0	1	0	2
ATAC_LK2_13928	ENSG00000175352	NRIP3	Promoter	no	no	up	up	up	up	0	1	1	0	2
ATAC_LK2_13930	ENSG00000253973	NA	1st Intron	no	no	no	down	no	no	0	1	0	3	2
ATAC_LK2_13944	ENSG00000184014	DENND5A	1st Intron	no	down	no	down	no	no	0	1	0	0	1
ATAC_LK2_13948	ENSG00000184014	DENND5A	1st Intron	no	no	down	no	no	no	0	2	0	0	1
ATAC_LK2_13949	ENSG00000184014	DENND5A	1st Intron	no	no	up	up	no	no	0	1	0	0	0
ATAC_LK2_1395	ENSG00000158006	PAFAH2	Intron	no	no	no	up	no	no	0	1	0	0	0
ATAC_LK2_13950	ENSG00000184014	DENND5A	1st Intron	no	no	no	no	no	no	1	1	0	2	0
ATAC_LK2_13953	ENSG00000273725	NA	Intergenic	no	no	up	no	no	no	0	1	0	2	0
ATAC_LK2_13957	ENSG00000166471	TMEM41B	Intergenic	no	no	down	no	no	no	1	0	0	3	1
ATAC_LK2_1396	ENSG00000158006	PAFAH2	5UTR	no	down	no	no	no	no	1	1	0	0	2
ATAC_LK2_13965	ENSG00000205339	IPO7	Intron	no	no	down	no	no	no	0	1	0	1	1
ATAC_LK2_13968	ENSG00000166478	ZNF143	Exon	up	no	up	no	no	no	0	1	0	0	0
ATAC_LK2_13976	ENSG00000166483	WEE1	Intergenic	no	up	up	up	up	no	0	0	4	0	0
ATAC_LK2_13983	ENSG00000255463	NA	Intergenic	no	no	no	no	no	up	0	1	0	0	0
ATAC_LK2_13984	ENSG00000239470	NA	Intergenic	down	no	down	down	no	no	0	1	0	0	0
ATAC_LK2_13992	ENSG00000133789	SWAP70	Intron	no	no	up	up	no	no	0	2	2	1	0
ATAC_LK2_13996	ENSG00000133789	SWAP70	Intron	up	no	up	up	no	up	0	1	0	1	1
ATAC_LK2_13998	ENSG00000245522	LOC440028	Downstream	no	no	no	up	no	no	0	2	1	1	1
ATAC_LK2_14000	ENSG00000246273	SBF2-AS1	Promoter	up	no	up	up	up	no	0	1	4	1	1
ATAC_LK2_14004	ENSG00000133812	SBF2	Intron	no	no	down	down	no	no	0	2	0	0	2
ATAC_LK2_14019	ENSG00000133805	AMPD3	Intron	down	down	down	down	no	no	1	0	0	1	0
ATAC_LK2_1402	ENSG00000158008	EXTL1	Exon	no	down	down	down	no	no	0	1	0	0	0
ATAC_LK2_14023	ENSG00000133805	AMPD3	Intron	down	down	down	down	no	no	1	1	0	0	0
ATAC_LK2_14025	ENSG00000133805	AMPD3	Intron	down	no	down	no	no	no	1	0	0	0	1
ATAC_LK2_14027	ENSG00000133805	AMPD3	Intron	down	down	no	no	up	up	0	0	0	2	0
ATAC_LK2_14031	ENSG00000110315	RNF141	Promoter	no	no	no	down	no	no	0	0	0	0	0
ATAC_LK2_14039	ENSG00000072952	MRVI1	5UTR	no	no	down	down	no	no	0	0	0	3	0
ATAC_LK2_14040	ENSG00000206858	NA	Intergenic	no	no	no	down	no	no	0	0	0	0	0
ATAC_LK2_14063	ENSG00000254401	NA	1st Intron	up	no	no	no	no	no	0	0	0	0	1
ATAC_LK2_14064	ENSG00000254401	NA	1st Intron	up	no	no	no	no	no	0	0	0	1	2
ATAC_LK2_14065	ENSG00000254401	NA	Intron	up	no	no	no	no	no	0	0	0	0	1
ATAC_LK2_14066	ENSG00000254401	NA	Intron	up	up	no	no	down	down	0	1	0	0	0
ATAC_LK2_14068	ENSG00000254401	NA	Intron	up	up	no	no	down	down	0	0	0	1	2
ATAC_LK2_14070	ENSG00000255260	NA	Promoter	no	up	no	no	no	no	0	1	0	0	0
ATAC_LK2_14074	ENSG00000110328	GALNT18	Promoter	up	up	up	up	no	no	0	1	0	0	0
ATAC_LK2_14084	ENSG00000170242	USP47	1st Intron	down	down	no	down	no	no	0	1	0	1	3
ATAC_LK2_14091	ENSG00000050165	DKK3	Intron	no	up	no	no	no	no	0	0	0	1	0
ATAC_LK2_14095	ENSG00000254991	NA	Intergenic	no	no	no	down	no	down	0	1	0	1	0
ATAC_LK2_14096	ENSG00000255400	NA	Promoter	no	no	no	no	no	down	0	2	0	0	0
ATAC_LK2_14098	ENSG00000133816	MICAL2	1st Intron	up	up	no	down	down	down	0	0	0	0	1
ATAC_LK2_14107	ENSG00000133816	MICAL2	Intron	up	no	up	up	no	no	0	0	2	1	0
ATAC_LK2_14114	ENSG00000133816	MICAL2	Promoter	no	no	no	down	no	no	0	1	0	0	1
ATAC_LK2_14115	ENSG00000133816	MICAL2	Exon	no	no	no	down	no	no	0	1	0	1	0
ATAC_LK2_14124	ENSG00000189431	RASSF10	Intergenic	no	no	up	up	no	up	0	1	1	2	3
ATAC_LK2_14137	ENSG00000133794	ARNTL	1st Intron	no	no	up	no	no	no	0	2	0	0	0
ATAC_LK2_14138	ENSG00000133794	ARNTL	1st Intron	no	no	no	up	no	no	0	2	0	0	0
ATAC_LK2_14154	ENSG00000152266	PTH	Intergenic	no	up	up	up	up	up	0	2	0	1	3
ATAC_LK2_14155	ENSG00000152266	PTH	Intergenic	no	up	up	up	up	no	0	0	2	0	1
ATAC_LK2_14157	ENSG00000197601	FAR1	1st Intron	no	no	no	up	no	no	0	0	0	0	1
ATAC_LK2_14158	ENSG00000197601	FAR1	1st Intron	no	no	no	up	no	no	0	2	0	1	0
ATAC_LK2_14160	ENSG00000197601	FAR1	Intron	down	down	down	down	no	no	0	1	0	1	0
ATAC_LK2_14164	ENSG00000254438	LINC02683	Intergenic	down	no	down	no	no	no	0	0	0	1	0
ATAC_LK2_14179	ENSG00000133818	RRAS2	1st Intron	no	no	no	no	no	up	0	0	0	1	0
ATAC_LK2_14182	ENSG00000133818	RRAS2	Promoter	no	no	no	up	up	no	1	0	2	2	2
ATAC_LK2_14189	ENSG00000133818	RRAS2	Intergenic	down	no	down	no	no	no	0	3	0	0	1
ATAC_LK2_1419	ENSG00000130695	CEP85	Exon	no	no	up	no	no	no	0	0	0	0	0
ATAC_LK2_14190	ENSG00000255074	NA	Intergenic	no	no	no	up	up	no	0	0	0	1	0
ATAC_LK2_14192	ENSG00000255074	NA	Intergenic	no	no	down	down	no	down	1	1	0	0	0
ATAC_LK2_14193	ENSG00000129083	COPB1	Exon	up	no	up	up	no	no	0	1	0	0	0
ATAC_LK2_14197	ENSG00000129084	PSMA1	Intron	no	no	up	no	no	no	0	0	0	0	0
ATAC_LK2_14199	ENSG00000129084	PSMA1	Intron	no	no	up	no	no	no	0	0	2	0	0
ATAC_LK2_14201	ENSG00000129084	PSMA1	Intron	no	no	no	down	no	no	0	2	0	2	0
ATAC_LK2_14202	ENSG00000129084	PSMA1	Intron	no	no	no	no	down	no	0	1	0	1	0
ATAC_LK2_14206	ENSG00000129084	PSMA1	1st Intron	no	no	no	up	no	no	0	1	0	1	2
ATAC_LK2_14207	ENSG00000129084	PSMA1	Promoter	no	no	no	down	no	no	0	1	0	0	0
ATAC_LK2_14208	ENSG00000152270	PDE3B	Promoter	no	no	no	down	no	no	0	0	0	1	0
ATAC_LK2_14212	ENSG00000152270	PDE3B	1st Intron	no	down	no	no	no	no	0	0	0	0	1
ATAC_LK2_14215	ENSG00000152270	PDE3B	Promoter	no	no	no	no	down	no	0	1	0	1	0
ATAC_LK2_14225	ENSG00000152270	PDE3B	Intron	no	no	up	no	no	no	0	3	1	0	0
ATAC_LK2_14229	ENSG00000152270	PDE3B	Intron	no	no	down	no	no	no	1	1	0	1	0
ATAC_LK2_1424	ENSG00000158062	UBXN11	Intron	no	no	no	down	no	no	0	1	0	1	0
ATAC_LK2_14242	ENSG00000188487	INSC	Promoter	down	no	no	no	up	no	1	1	0	1	0
ATAC_LK2_14243	ENSG00000188487	INSC	1st Intron	down	no	no	no	up	no	1	1	0	0	2
ATAC_LK2_14244	ENSG00000188487	INSC	1st Intron	down	down	no	no	up	up	0	0	0	1	1
ATAC_LK2_14255	ENSG00000110693	SOX6	1st Intron	no	up	no	no	no	no	0	0	0	0	1
ATAC_LK2_14256	ENSG00000110693	SOX6	1st Intron	no	no	no	no	no	no	0	2	0	1	0
ATAC_LK2_14266	ENSG00000166689	PLEKHA7	Intron	no	no	up	no	no	no	0	1	0	0	0
ATAC_LK2_14267	ENSG00000166689	PLEKHA7	Intron	no	no	up	up	up	up	0	1	0	0	1
ATAC_LK2_1427	ENSG00000158062	UBXN11	Promoter	no	no	no	up	no	no	0	1	0	0	0
ATAC_LK2_14270	ENSG00000272034	SNORD14A	Intergenic	no	no	up	no	no	no	0	1	0	0	0
ATAC_LK2_14284	ENSG00000070081	NUCB2	1st Intron	no	no	up	up	no	no	1	0	0	0	1
ATAC_LK2_14287	ENSG00000070081	NUCB2	5UTR	no	no	no	down	no	no	0	0	0	0	1
ATAC_LK2_14290	ENSG00000070081	NUCB2	1st Exon	down	down	down	down	no	no	0	1	0	0	0
ATAC_LK2_14296	ENSG00000187486	KCNJ11	Promoter	no	no	down	down	no	no	0	1	0	0	0
ATAC_LK2_14299	ENSG00000006611	USH1C	Intron	down	no	down	down	no	no	0	1	0	1	2
ATAC_LK2_14301	ENSG00000006611	USH1C	Promoter	no	no	down	no	no	no	0	0	0	0	0
ATAC_LK2_14302	ENSG00000188162	OTOG	Intron	down	no	down	no	no	no	0	1	0	0	1
ATAC_LK2_14321	ENSG00000110768	GTF2H1	Promoter	no	no	up	no	no	no	0	1	0	0	0
ATAC_LK2_14328	ENSG00000134333	LDHA	Exon	no	down	no	down	no	no	0	0	0	1	2
ATAC_LK2_14334	ENSG00000151116	UEVLD	Promoter	no	no	up	up	no	no	0	0	2	0	0
ATAC_LK2_14338	ENSG00000179119	SPTY2D1	Exon	no	no	up	up	no	no	0	1	2	0	0
ATAC_LK2_14343	ENSG00000257043	NA	Intergenic	no	no	down	no	no	no	0	2	0	1	1
ATAC_LK2_14344	ENSG00000151117	TMEM86A	Promoter	no	no	down	down	no	no	0	0	0	0	0
ATAC_LK2_1435	ENSG00000176092	CRYBG2	Promoter	no	no	no	no	up	up	2	1	0	1	0
ATAC_LK2_14352	ENSG00000110786	PTPN5	Intron	no	no	up	up	up	up	0	0	0	0	2
ATAC_LK2_1436	ENSG00000176092	CRYBG2	Promoter	down	no	down	no	no	no	0	0	0	1	0
ATAC_LK2_14371	ENSG00000166833	NAV2	1st Intron	no	no	no	no	down	down	0	1	0	1	0
ATAC_LK2_14379	ENSG00000166833	NAV2	Intron	down	down	no	no	up	no	1	1	0	0	0
ATAC_LK2_1438	ENSG00000176083	ZNF683	Promoter	down	no	no	no	up	no	1	1	0	1	2
ATAC_LK2_1439	ENSG00000176083	ZNF683	Promoter	no	no	no	no	no	no	1	0	0	0	0
ATAC_LK2_14398	ENSG00000287753	NA	Intergenic	no	no	down	no	no	no	0	0	0	1	0
ATAC_LK2_14415	ENSG00000255418	NA	Intron	no	up	up	up	no	no	0	1	0	0	2
ATAC_LK2_14419	ENSG00000240881	NA	Intergenic	down	no	no	no	up	up	1	2	0	2	1
ATAC_LK2_14421	ENSG00000255193	NA	Intergenic	no	no	no	no	up	no	0	3	2	1	0
ATAC_LK2_14422	ENSG00000255193	NA	Intergenic	no	down	no	down	no	no	0	1	0	1	0
ATAC_LK2_14425	ENSG00000254594	LINC02686	Intergenic	no	no	up	up	up	up	0	3	0	0	1
ATAC_LK2_14434	ENSG00000205213	LGR4	Promoter	no	no	down	down	no	no	0	1	0	0	0
ATAC_LK2_14451	ENSG00000169519	METTL15	Intron	no	no	down	no	no	no	2	0	0	1	0
ATAC_LK2_14459	ENSG00000254530	NA	1st Intron	up	up	up	up	up	up	0	1	0	1	1
ATAC_LK2_14468	ENSG00000254532	NA	Intron	down	no	down	no	no	no	0	0	0	0	0
ATAC_LK2_14475	ENSG00000152219	ARL14EP	Intergenic	up	no	up	up	up	up	0	1	0	2	1
ATAC_LK2_14477	ENSG00000066382	MPPED2	Intron	no	no	no	no	up	no	1	0	0	0	1
ATAC_LK2_14489	ENSG00000109911	ELP4	Intron	no	no	down	no	no	no	0	0	0	1	1
ATAC_LK2_14515	ENSG00000184937	WT1	Intron	no	no	down	no	no	no	1	1	0	1	0
ATAC_LK2_14517	ENSG00000184937	WT1	Promoter	down	no	no	no	no	no	0	0	0	0	0
ATAC_LK2_14528	ENSG00000060749	QSER1	Promoter	no	no	down	no	no	no	0	1	0	0	0
ATAC_LK2_14536	ENSG00000200615	NA	Promoter	down	no	down	no	no	no	0	3	0	1	0
ATAC_LK2_14542	ENSG00000176102	CSTF3	Intron	no	no	up	no	no	no	0	1	0	2	2
ATAC_LK2_14560	ENSG00000085063	CD59	1st Intron	no	down	no	no	no	no	0	1	1	1	0
ATAC_LK2_14573	ENSG00000135363	LMO2	Promoter	no	no	up	no	no	no	1	0	0	1	0
ATAC_LK2_14574	ENSG00000135363	LMO2	Intergenic	up	no	no	no	no	no	1	2	0	1	1
ATAC_LK2_1458	ENSG00000117676	RPS6KA1	3UTR	no	no	no	no	up	no	0	0	0	2	1
ATAC_LK2_14587	ENSG00000135372	NAT10	Intron	no	no	no	down	no	no	0	1	0	1	2
ATAC_LK2_14591	ENSG00000166016	ABTB2	Intron	down	down	down	no	no	no	1	0	0	1	1
ATAC_LK2_14594	ENSG00000166016	ABTB2	Intron	down	no	no	no	no	no	0	1	0	0	0
ATAC_LK2_14599	ENSG00000166016	ABTB2	1st Intron	no	no	up	up	up	no	1	0	0	2	0
ATAC_LK2_14600	ENSG00000166016	ABTB2	1st Intron	no	down	no	no	no	no	0	1	0	2	1
ATAC_LK2_14606	ENSG00000166016	ABTB2	1st Intron	no	no	no	down	no	no	1	0	0	3	0
ATAC_LK2_14620	ENSG00000135373	EHF	Intron	up	up	no	no	no	no	0	1	0	0	1
ATAC_LK2_14621	ENSG00000149089	APIP	Intergenic	no	no	down	no	no	no	1	1	0	0	0
ATAC_LK2_14637	ENSG00000110435	PDHX	Intergenic	no	no	up	up	no	no	0	2	0	0	0
ATAC_LK2_14639	ENSG00000110435	PDHX	Intergenic	no	no	up	up	no	no	0	1	0	0	1
ATAC_LK2_14642	ENSG00000255521	LOC100507144	Intergenic	no	up	up	up	no	no	0	1	0	0	1
ATAC_LK2_14656	ENSG00000026508	CD44	1st Intron	no	no	up	no	no	no	0	0	0	0	2
ATAC_LK2_14659	ENSG00000026508	CD44	1st Intron	no	no	up	up	no	no	1	0	0	0	0
ATAC_LK2_14665	ENSG00000026508	CD44	Intergenic	no	no	no	no	no	no	0	2	0	0	1
ATAC_LK2_14667	ENSG00000110436	SLC1A2	Downstream	down	down	no	down	no	no	0	0	0	0	1
ATAC_LK2_14671	ENSG00000110436	SLC1A2	1st Intron	no	no	no	up	no	up	0	0	2	1	1
ATAC_LK2_14672	ENSG00000110436	SLC1A2	Intron	no	no	no	no	no	no	0	1	2	1	0
ATAC_LK2_14675	ENSG00000110436	SLC1A2	Intron	no	no	up	up	no	up	0	1	0	0	2
ATAC_LK2_14676	ENSG00000110436	SLC1A2	1st Intron	no	no	no	down	no	no	0	1	0	0	0
ATAC_LK2_14677	ENSG00000110436	SLC1A2	1st Intron	no	no	no	down	no	no	0	0	0	0	2
ATAC_LK2_14679	ENSG00000110436	SLC1A2	1st Intron	up	up	up	up	no	no	1	1	0	0	1
ATAC_LK2_1469	ENSG00000117713	ARID1A	1st Intron	no	no	up	up	no	no	1	1	0	1	0
ATAC_LK2_14692	ENSG00000166326	TRIM44	Intron	no	no	up	no	no	no	0	0	0	1	1
ATAC_LK2_14694	ENSG00000166326	TRIM44	Intron	no	no	no	down	no	no	0	0	0	1	0
ATAC_LK2_14696	ENSG00000166326	TRIM44	Intron	no	no	down	no	no	no	0	1	2	0	0
ATAC_LK2_14697	ENSG00000166326	TRIM44	Intron	no	no	no	up	no	no	0	2	0	1	1
ATAC_LK2_14705	ENSG00000179241	LDLRAD3	1st Intron	down	no	no	no	no	no	0	0	0	0	2
ATAC_LK2_14708	ENSG00000179241	LDLRAD3	1st Intron	down	no	down	no	no	no	1	1	0	0	0
ATAC_LK2_14710	ENSG00000179241	LDLRAD3	Intron	no	no	down	no	no	no	1	1	0	3	0
ATAC_LK2_14715	ENSG00000179241	LDLRAD3	Intron	down	no	down	no	no	no	0	0	0	0	0
ATAC_LK2_14716	ENSG00000179241	LDLRAD3	Intron	down	no	no	no	no	no	0	0	0	2	1
ATAC_LK2_14726	ENSG00000135362	PRR5L	1st Intron	down	down	down	down	no	no	0	0	0	2	0
ATAC_LK2_14727	ENSG00000135362	PRR5L	1st Intron	no	no	up	no	no	no	1	0	0	0	1
ATAC_LK2_14730	ENSG00000135362	PRR5L	1st Intron	no	down	down	down	no	no	0	1	0	0	2
ATAC_LK2_14732	ENSG00000135362	PRR5L	1st Intron	up	up	up	up	no	no	0	0	0	1	1
ATAC_LK2_14739	ENSG00000135362	PRR5L	Intron	no	no	down	no	no	no	0	2	0	1	0
ATAC_LK2_1474	ENSG00000117713	ARID1A	Promoter	no	down	no	no	no	no	0	0	0	1	0
ATAC_LK2_14742	ENSG00000135362	PRR5L	Exon	no	no	down	down	down	down	0	1	5	0	0
ATAC_LK2_14744	ENSG00000135362	PRR5L	Intron	no	no	no	no	no	no	0	1	0	0	0
ATAC_LK2_14745	ENSG00000135362	PRR5L	Intron	no	no	down	no	no	no	0	2	0	2	1
ATAC_LK2_14752	ENSG00000175104	TRAF6	Intron	no	no	down	down	no	no	0	2	0	1	0
ATAC_LK2_14763	ENSG00000254498	NA	Intergenic	down	no	no	no	no	no	1	0	0	0	0
ATAC_LK2_14768	ENSG00000251838	NA	Intergenic	no	no	down	no	no	no	1	0	0	1	1
ATAC_LK2_14771	ENSG00000251838	NA	Intergenic	down	no	no	no	up	up	1	1	0	1	1
ATAC_LK2_14774	ENSG00000251838	NA	Intergenic	no	no	down	down	no	no	1	0	0	0	0
ATAC_LK2_14785	ENSG00000254784	NA	Intergenic	up	no	up	up	no	no	0	0	0	0	0
ATAC_LK2_14799	ENSG00000052841	TTC17	Intron	down	no	down	down	no	no	0	0	1	1	1
ATAC_LK2_14802	ENSG00000052841	TTC17	Intron	no	no	down	no	no	no	0	1	0	2	0
ATAC_LK2_14820	ENSG00000187479	C11orf96	Intron	no	no	down	no	no	down	0	1	0	0	0
ATAC_LK2_14827	ENSG00000151348	EXT2	Intergenic	down	no	down	no	no	no	0	1	0	1	1
ATAC_LK2_1483	ENSG00000204160	ZDHHC18	Intron	no	down	down	down	no	no	1	1	0	2	0
ATAC_LK2_14833	ENSG00000255106	NA	Intergenic	no	no	up	up	up	no	0	1	0	0	0
ATAC_LK2_14838	ENSG00000085117	CD82	Intergenic	no	no	no	up	no	no	0	2	0	1	0
ATAC_LK2_14840	ENSG00000085117	CD82	1st Intron	no	no	no	up	no	no	0	2	0	1	0
ATAC_LK2_14842	ENSG00000085117	CD82	1st Intron	no	no	no	up	no	no	0	1	0	1	2
ATAC_LK2_14843	ENSG00000085117	CD82	Promoter	no	no	no	no	no	no	0	0	0	2	0
ATAC_LK2_14844	ENSG00000085117	CD82	Intron	down	no	no	no	no	no	0	1	0	0	2
ATAC_LK2_14845	ENSG00000085117	CD82	Intron	no	no	up	up	up	up	0	0	0	4	0
ATAC_LK2_14849	ENSG00000255079	NA	Intergenic	no	no	no	no	no	down	0	2	0	1	0
ATAC_LK2_14851	ENSG00000157570	TSPAN18	Promoter	no	no	down	no	no	no	2	1	0	0	0
ATAC_LK2_14858	ENSG00000157570	TSPAN18	Intron	no	no	up	up	no	no	0	1	0	1	0
ATAC_LK2_14864	ENSG00000157570	TSPAN18	Intron	no	no	down	no	no	no	0	1	0	1	0
ATAC_LK2_14872	ENSG00000287984	NA	1st Intron	no	no	no	no	no	no	0	1	0	0	1
ATAC_LK2_14877	ENSG00000019485	PRDM11	Promoter	down	down	no	no	no	no	0	0	0	1	1
ATAC_LK2_14901	ENSG00000121671	CRY2	Intergenic	no	no	up	up	no	no	0	2	0	1	1
ATAC_LK2_14903	ENSG00000121671	CRY2	Promoter	no	no	no	down	no	no	0	0	0	0	0
ATAC_LK2_14931	ENSG00000149091	DGKZ	1st Intron	no	down	no	down	no	no	0	0	0	1	0
ATAC_LK2_14933	ENSG00000149091	DGKZ	1st Intron	no	no	down	no	no	no	0	0	0	1	1
ATAC_LK2_14935	ENSG00000149091	DGKZ	Promoter	up	no	up	no	no	no	0	2	0	0	0
ATAC_LK2_14949	ENSG00000110497	AMBRA1	1st Intron	no	no	up	no	no	no	0	0	0	1	0
ATAC_LK2_14954	ENSG00000110497	AMBRA1	Intergenic	no	no	up	no	no	no	1	0	0	0	0
ATAC_LK2_14957	ENSG00000175224	ATG13	5UTR	down	no	down	no	no	no	0	0	0	1	1
ATAC_LK2_14958	ENSG00000175224	ATG13	Intron	down	no	down	no	no	no	0	2	0	1	0
ATAC_LK2_14967	ENSG00000175216	CKAP5	Intron	no	no	no	no	no	up	0	0	0	0	1
ATAC_LK2_14971	ENSG00000247675	LRP4-AS1	Intron	no	no	down	no	no	no	0	1	0	1	0
ATAC_LK2_14987	ENSG00000134574	DDB2	Promoter	no	no	up	no	no	no	0	1	2	0	0
ATAC_LK2_14988	ENSG00000134574	DDB2	Intron	down	down	no	no	up	up	0	0	0	1	0
ATAC_LK2_14993	ENSG00000025434	NR1H3	Intron	no	no	up	no	no	no	0	1	2	0	0
ATAC_LK2_14995	ENSG00000110514	MADD	Promoter	down	no	no	no	no	up	2	1	0	1	1
ATAC_LK2_15	ENSG00000228794	LINC01128	1st Intron	no	no	no	down	no	no	0	0	0	0	0
ATAC_LK2_15007	ENSG00000066336	SPI1	Promoter	up	no	up	up	no	up	0	0	0	1	0
ATAC_LK2_15008	ENSG00000255197	NA	Intron	no	no	down	no	no	no	0	1	0	1	0
ATAC_LK2_15010	ENSG00000255197	NA	Intron	no	no	down	down	no	no	0	2	0	2	0
ATAC_LK2_15022	ENSG00000149187	CELF1	1st Intron	no	down	no	no	no	no	0	0	0	0	0
ATAC_LK2_15029	ENSG00000172247	C1QTNF4	Intergenic	no	no	up	up	no	up	0	3	0	1	0
ATAC_LK2_15030	ENSG00000109919	MTCH2	Downstream	down	no	down	no	no	no	0	0	0	0	0
ATAC_LK2_15038	ENSG00000030066	NUP160	Exon	no	no	down	down	down	no	0	2	0	0	0
ATAC_LK2_15045	ENSG00000254780	NA	Intergenic	no	no	up	up	up	up	0	1	0	1	0
ATAC_LK2_15047	ENSG00000254780	NA	Intergenic	down	no	no	up	up	no	0	0	0	0	0
ATAC_LK2_15051	ENSG00000149177	PTPRJ	Intergenic	no	no	no	up	no	no	0	1	1	0	0
ATAC_LK2_15059	ENSG00000149177	PTPRJ	1st Intron	no	down	no	no	up	up	0	0	0	0	1
ATAC_LK2_15060	ENSG00000149177	PTPRJ	1st Intron	no	down	no	no	up	up	0	0	0	1	1
ATAC_LK2_15063	ENSG00000149177	PTPRJ	1st Intron	no	no	up	up	up	up	0	0	1	1	1
ATAC_LK2_15065	ENSG00000149177	PTPRJ	1st Intron	no	no	up	no	no	no	0	0	2	0	0
ATAC_LK2_15069	ENSG00000149177	PTPRJ	1st Intron	no	no	no	down	no	no	0	1	0	0	0
ATAC_LK2_15071	ENSG00000149177	PTPRJ	1st Intron	no	no	no	no	no	up	0	1	0	1	1
ATAC_LK2_15075	ENSG00000149177	PTPRJ	1st Intron	up	no	up	no	no	no	0	0	0	0	1
ATAC_LK2_15080	ENSG00000149177	PTPRJ	Exon	no	no	down	no	no	no	1	0	0	2	2
ATAC_LK2_15093	ENSG00000134817	APLNR	Intergenic	no	up	no	no	no	no	0	0	0	1	0
ATAC_LK2_15100	ENSG00000109991	P2RX3	Promoter	no	no	no	down	no	no	0	0	0	1	2
ATAC_LK2_15105	ENSG00000134802	SLC43A3	1st Intron	down	down	no	no	up	no	0	0	1	1	0
ATAC_LK2_15106	ENSG00000134802	SLC43A3	Promoter	no	no	up	up	no	no	0	1	0	0	0
ATAC_LK2_15107	ENSG00000134802	SLC43A3	Promoter	no	no	up	no	no	no	0	0	0	0	0
ATAC_LK2_15140	ENSG00000198561	CTNND1	Promoter	no	up	up	up	no	no	0	0	0	0	0
ATAC_LK2_15153	ENSG00000110031	LPXN	Intron	no	no	up	up	no	no	1	0	0	1	0
ATAC_LK2_15160	ENSG00000186660	ZFP91	Intron	up	no	up	up	no	no	1	1	0	1	1
ATAC_LK2_15173	ENSG00000189057	FAM111B	Intergenic	no	no	no	up	no	no	0	0	0	0	0
ATAC_LK2_15174	ENSG00000189057	FAM111B	Promoter	up	up	up	up	no	no	0	0	0	1	0
ATAC_LK2_1518	ENSG00000142765	SYTL1	Promoter	no	down	no	no	no	no	0	0	0	2	0
ATAC_LK2_15183	ENSG00000263999	NA	Promoter	no	no	no	up	no	up	0	3	0	1	0
ATAC_LK2_15186	ENSG00000214797	NA	1st Intron	no	no	no	up	no	no	0	2	0	2	0
ATAC_LK2_1519	ENSG00000142765	SYTL1	Promoter	up	up	no	up	no	no	0	0	0	0	0
ATAC_LK2_152	ENSG00000008130	NADK	Promoter	no	no	no	down	no	no	0	1	0	1	0
ATAC_LK2_15201	ENSG00000166900	STX3	1st Exon	no	no	up	up	up	up	0	0	2	1	1
ATAC_LK2_15204	ENSG00000166900	STX3	Intron	no	no	up	up	no	no	1	2	0	0	0
ATAC_LK2_15209	ENSG00000166900	STX3	3UTR	no	no	up	up	no	no	1	1	0	0	1
ATAC_LK2_15220	ENSG00000166927	MS4A7	Promoter	no	no	no	up	no	no	0	1	0	1	0
ATAC_LK2_15223	ENSG00000071203	MS4A12	Intron	no	no	no	up	no	no	0	1	0	2	0
ATAC_LK2_15238	ENSG00000110446	SLC15A3	Promoter	no	no	up	up	no	up	0	0	0	0	1
ATAC_LK2_15241	ENSG00000013725	CD6	1st Intron	no	no	up	up	no	no	0	1	0	2	0
ATAC_LK2_15243	ENSG00000256733	NA	Exon	no	no	no	up	no	no	0	0	2	0	0
ATAC_LK2_15247	ENSG00000110448	CD5	Intron	no	no	down	down	down	down	0	0	0	0	0
ATAC_LK2_15249	ENSG00000167987	VPS37C	Promoter	no	no	down	down	no	no	0	0	0	0	0
ATAC_LK2_15250	ENSG00000167987	VPS37C	Promoter	no	no	up	no	no	no	0	1	0	0	1
ATAC_LK2_15251	ENSG00000167987	VPS37C	Intergenic	no	up	up	no	no	no	0	2	0	1	1
ATAC_LK2_15255	ENSG00000167986	DDB1	Intron	no	no	no	no	up	no	0	0	0	2	1
ATAC_LK2_15259	ENSG00000149476	TKFC	3UTR	no	no	down	no	no	no	1	1	0	0	0
ATAC_LK2_15260	ENSG00000162144	CYB561A3	Promoter	no	no	up	up	up	up	0	1	0	0	0
ATAC_LK2_15270	ENSG00000162148	PPP1R32	Promoter	no	no	no	up	no	no	0	0	2	0	0
ATAC_LK2_15285	ENSG00000134780	DAGLA	1st Intron	no	no	up	up	up	no	0	1	0	0	1
ATAC_LK2_15310	ENSG00000167995	BEST1	3UTR	no	no	no	no	no	no	0	1	0	0	0
ATAC_LK2_15315	ENSG00000244176	NA	Intergenic	no	no	no	no	no	no	0	2	2	1	1
ATAC_LK2_1533	ENSG00000158195	WASF2	Exon	no	down	no	no	no	no	0	0	2	1	0
ATAC_LK2_15337	ENSG00000255446	NA	Promoter	no	no	up	no	no	no	1	1	0	0	0
ATAC_LK2_15346	ENSG00000124942	AHNAK	1st Intron	no	no	up	up	up	up	0	1	0	0	0
ATAC_LK2_15348	ENSG00000124942	AHNAK	1st Intron	no	no	up	up	no	no	0	0	0	1	0
ATAC_LK2_15349	ENSG00000124942	AHNAK	Promoter	up	no	up	up	no	no	0	2	0	0	0
ATAC_LK2_15351	ENSG00000124942	AHNAK	Promoter	no	no	up	no	no	no	0	0	0	0	1
ATAC_LK2_1537	ENSG00000158195	WASF2	1st Intron	no	no	up	up	no	up	1	0	1	0	1
ATAC_LK2_15400	ENSG00000133317	LGALS12	Intergenic	no	down	down	down	down	down	0	0	0	1	0
ATAC_LK2_15401	ENSG00000133321	PLAAT4	Intergenic	no	no	no	down	no	no	0	0	0	0	0
ATAC_LK2_15405	ENSG00000133328	PLAAT2	Intergenic	no	no	up	no	no	no	0	0	0	2	0
ATAC_LK2_15420	ENSG00000188070	C11orf95	Promoter	no	down	down	down	no	no	0	0	0	0	0
ATAC_LK2_15433	ENSG00000072518	MARK2	1st Intron	no	no	down	down	down	down	1	0	0	0	0
ATAC_LK2_15461	ENSG00000133315	MACROD1	Promoter	no	no	down	no	no	no	0	0	0	0	0
ATAC_LK2_15464	ENSG00000168439	STIP1	Promoter	no	no	up	no	no	no	0	1	2	0	0
ATAC_LK2_15465	ENSG00000168439	STIP1	Intron	no	down	no	no	no	no	0	0	0	1	1
ATAC_LK2_15475	ENSG00000149782	PLCB3	Promoter	no	down	down	down	down	no	0	0	0	1	0
ATAC_LK2_15495	ENSG00000110076	NRXN2	Intron	no	no	up	up	no	no	0	2	0	1	0
ATAC_LK2_15506	ENSG00000068831	RASGRP2	Promoter	no	down	no	no	no	no	0	1	0	0	0
ATAC_LK2_15522	ENSG00000110047	EHD1	3UTR	no	no	down	down	no	no	0	0	0	1	0
ATAC_LK2_15538	ENSG00000213465	ARL2	Promoter	no	no	up	no	up	up	0	1	0	1	1
ATAC_LK2_15542	ENSG00000146670	CDCA5	1st Intron	no	no	up	no	up	up	0	0	0	1	0
ATAC_LK2_15552	ENSG00000222477	NA	Intergenic	no	no	up	no	no	no	0	0	2	0	0
ATAC_LK2_15553	ENSG00000255058	NA	Intergenic	no	no	down	down	no	no	1	1	0	1	0
ATAC_LK2_15557	ENSG00000197847	SLC22A20P	Promoter	down	down	down	down	down	no	0	1	0	1	0
ATAC_LK2_15570	ENSG00000162241	SLC25A45	Exon	no	no	up	up	no	no	0	0	0	1	1
ATAC_LK2_15577	ENSG00000245532	NEAT1	Promoter	no	down	no	no	no	no	0	0	0	0	2
ATAC_LK2_15580	ENSG00000245532	NEAT1	1st Exon	no	no	down	no	no	no	0	0	1	2	0
ATAC_LK2_15588	ENSG00000279243	NA	Promoter	no	no	up	no	no	no	0	0	0	1	0
ATAC_LK2_156	ENSG00000078369	GNB1	Intron	no	down	down	down	down	no	0	0	0	2	1
ATAC_LK2_1560	ENSG00000126705	AHDC1	Intergenic	no	no	up	up	up	no	0	0	0	1	2
ATAC_LK2_15605	ENSG00000173442	EHBP1L1	Promoter	no	down	no	no	no	no	0	0	0	0	2
ATAC_LK2_15606	ENSG00000173442	EHBP1L1	Intron	no	no	up	up	up	up	0	1	1	1	1
ATAC_LK2_15613	ENSG00000213445	SIPA1	Promoter	no	down	down	down	no	no	0	2	0	1	0
ATAC_LK2_15617	ENSG00000239356	NA	Promoter	no	no	up	no	no	no	0	0	0	0	1
ATAC_LK2_1562	ENSG00000000938	FGR	Intron	no	no	no	down	no	no	0	0	0	1	1
ATAC_LK2_15625	ENSG00000172757	CFL1	Intergenic	no	down	no	no	no	no	0	0	0	0	0
ATAC_LK2_15633	ENSG00000172543	CTSW	Promoter	down	down	down	no	no	no	0	0	0	0	0
ATAC_LK2_15637	ENSG00000175592	FOSL1	5UTR	no	no	down	no	no	no	0	2	0	0	0
ATAC_LK2_1565	ENSG00000000938	FGR	Promoter	no	down	no	no	no	no	0	0	0	0	2
ATAC_LK2_15657	ENSG00000175115	PACS1	Promoter	up	no	no	no	no	no	0	1	0	1	0
ATAC_LK2_15659	ENSG00000175115	PACS1	1st Intron	no	no	up	no	no	no	0	0	2	1	0
ATAC_LK2_15661	ENSG00000175115	PACS1	1st Intron	no	down	down	down	no	no	0	0	0	0	0
ATAC_LK2_15666	ENSG00000175115	PACS1	1st Intron	no	no	down	no	no	no	0	1	0	0	1
ATAC_LK2_15667	ENSG00000175115	PACS1	1st Intron	down	no	down	no	no	no	0	0	0	1	2
ATAC_LK2_15670	ENSG00000175115	PACS1	Intron	no	no	down	down	down	down	1	0	0	2	1
ATAC_LK2_15671	ENSG00000175115	PACS1	Exon	no	no	down	no	down	no	0	1	0	1	0
ATAC_LK2_15675	ENSG00000174903	RAB1B	Intron	no	down	no	no	no	no	0	1	0	1	0
ATAC_LK2_15676	ENSG00000174871	CNIH2	Promoter	no	no	down	down	no	no	0	1	0	1	0
ATAC_LK2_15699	ENSG00000174165	ZDHHC24	Promoter	no	no	no	down	no	no	0	1	0	0	0
ATAC_LK2_15706	ENSG00000199325	NA	Intergenic	down	down	down	down	no	no	1	2	0	0	1
ATAC_LK2_15709	ENSG00000239306	RBM14	1st Intron	no	down	no	no	no	no	0	1	0	0	1
ATAC_LK2_15714	ENSG00000173914	RBM4B	Promoter	no	down	no	no	no	no	0	0	0	1	1
ATAC_LK2_15725	ENSG00000173599	PC	Promoter	no	no	no	down	no	no	0	1	0	0	0
ATAC_LK2_15738	ENSG00000173120	KDM2A	Intron	no	no	up	no	no	no	0	1	0	0	0
ATAC_LK2_15739	ENSG00000173120	KDM2A	Intron	no	down	no	down	no	no	0	0	0	0	1
ATAC_LK2_15745	ENSG00000173020	GRK2	Promoter	no	down	down	down	no	no	0	0	0	0	1
ATAC_LK2_15746	ENSG00000173020	GRK2	1st Intron	no	no	no	no	no	up	0	2	0	0	1
ATAC_LK2_15750	ENSG00000172932	ANKRD13D	Promoter	no	down	no	down	no	no	0	1	0	0	0
ATAC_LK2_15751	ENSG00000172830	SSH3	Promoter	no	no	no	down	no	no	0	1	0	0	1
ATAC_LK2_15756	ENSG00000172613	RAD9A	Intron	no	down	no	no	no	no	0	1	0	1	1
ATAC_LK2_15763	ENSG00000175463	TBC1D10C	Promoter	no	no	down	down	no	no	0	2	0	0	0
ATAC_LK2_15766	ENSG00000175634	RPS6KB2	Intron	no	no	no	down	no	no	0	0	0	1	1
ATAC_LK2_15768	ENSG00000172725	CORO1B	3UTR	no	down	no	no	no	no	0	0	0	0	0
ATAC_LK2_15774	ENSG00000110711	AIP	Promoter	no	down	no	down	no	no	0	0	0	0	2
ATAC_LK2_15776	ENSG00000110711	AIP	Exon	down	down	down	no	no	no	0	1	0	2	0
ATAC_LK2_15783	ENSG00000084207	GSTP1	Promoter	no	no	up	up	no	up	0	1	0	0	0
ATAC_LK2_15784	ENSG00000255119	NA	Intergenic	no	down	no	no	up	up	0	0	0	0	2
ATAC_LK2_15785	ENSG00000255119	NA	Downstream	no	no	down	down	down	no	0	0	0	0	0
ATAC_LK2_15801	ENSG00000227620	NA	Exon	no	no	no	down	no	no	0	0	0	1	0
ATAC_LK2_15804	ENSG00000254610	NA	Promoter	no	no	no	down	no	no	0	1	0	0	0
ATAC_LK2_15810	ENSG00000110057	UNC93B1	3UTR	no	no	down	no	no	no	0	0	0	1	0
ATAC_LK2_15811	ENSG00000110057	UNC93B1	Promoter	no	no	down	down	no	no	0	0	0	0	0
ATAC_LK2_15817	ENSG00000110717	NDUFS8	Promoter	no	no	down	down	no	no	0	3	0	1	0
ATAC_LK2_15821	ENSG00000110721	CHKA	Intron	no	no	down	no	no	no	0	0	0	2	1
ATAC_LK2_1583	ENSG00000130775	THEMIS2	1st Exon	no	no	up	no	no	no	0	0	0	0	1
ATAC_LK2_15835	ENSG00000110066	KMT5B	Promoter	no	no	down	down	no	no	0	0	0	0	0
ATAC_LK2_15841	ENSG00000162337	LRP5	Intergenic	no	no	no	no	no	up	1	1	0	2	1
ATAC_LK2_15845	ENSG00000162337	LRP5	1st Intron	no	no	up	up	up	up	0	0	2	0	2
ATAC_LK2_1585	ENSG00000117748	RPA2	3UTR	up	no	up	up	no	no	0	1	0	0	1
ATAC_LK2_15856	ENSG00000110075	PPP6R3	1st Intron	no	no	no	up	no	no	0	1	0	3	0
ATAC_LK2_15882	ENSG00000110090	CPT1A	Promoter	no	no	no	down	no	no	0	1	0	0	0
ATAC_LK2_15888	ENSG00000261625	NA	Promoter	no	up	up	up	no	no	0	0	0	0	1
ATAC_LK2_15891	ENSG00000162341	TPCN2	Intron	no	down	no	no	no	no	0	1	0	0	1
ATAC_LK2_15892	ENSG00000162341	TPCN2	Intron	down	down	down	down	down	no	0	2	0	0	1
ATAC_LK2_1591	ENSG00000130768	SMPDL3B	1st Intron	no	down	no	down	no	no	0	2	0	0	0
ATAC_LK2_15923	ENSG00000131626	PPFIA1	Intergenic	up	up	up	up	no	no	0	0	0	1	1
ATAC_LK2_15926	ENSG00000131626	PPFIA1	Intron	no	up	no	up	no	no	1	1	0	2	1
ATAC_LK2_15927	ENSG00000131626	PPFIA1	Promoter	up	no	up	no	no	no	0	1	0	0	1
ATAC_LK2_1594	ENSG00000158161	EYA3	Intron	no	down	up	no	no	no	2	0	0	1	1
ATAC_LK2_15952	ENSG00000248671	ALG1L9P	Exon	down	no	down	no	no	no	0	1	0	1	0
ATAC_LK2_15958	ENSG00000137522	RNF121	Intron	no	no	up	no	up	up	1	1	0	0	0
ATAC_LK2_1596	ENSG00000158161	EYA3	Exon	no	no	up	no	no	no	1	1	0	1	1
ATAC_LK2_15960	ENSG00000137522	RNF121	Intron	no	no	no	up	no	no	0	0	1	0	0
ATAC_LK2_15961	ENSG00000137522	RNF121	Intron	up	no	up	up	no	no	0	1	0	1	1
ATAC_LK2_15962	ENSG00000137522	RNF121	Intron	no	no	up	no	no	no	0	1	0	0	0
ATAC_LK2_15963	ENSG00000137496	IL18BP	Promoter	no	no	up	up	no	no	0	2	0	0	1
ATAC_LK2_15972	ENSG00000110203	FOLR3	Intron	down	down	down	down	no	no	0	1	0	1	0
ATAC_LK2_15990	ENSG00000162129	CLPB	Exon	no	no	no	up	no	no	0	1	0	0	0
ATAC_LK2_16000	ENSG00000238048	NA	Promoter	down	down	down	down	no	no	1	1	0	0	1
ATAC_LK2_1601	ENSG00000158161	EYA3	1st Intron	no	no	up	no	no	no	0	1	0	0	0
ATAC_LK2_16010	ENSG00000186642	PDE2A	Promoter	no	down	no	no	no	no	0	1	0	0	0
ATAC_LK2_16020	ENSG00000186635	ARAP1	1st Intron	down	down	down	down	no	no	0	2	0	1	0
ATAC_LK2_16023	ENSG00000186635	ARAP1	1st Intron	down	no	down	no	no	no	0	1	0	1	0
ATAC_LK2_16027	ENSG00000186635	ARAP1	1st Intron	no	no	down	no	no	no	1	0	0	1	0
ATAC_LK2_16044	ENSG00000137478	FCHSD2	Intron	no	no	no	no	no	no	0	0	0	2	0
ATAC_LK2_16048	ENSG00000256568	NA	Intergenic	no	down	no	no	no	no	0	1	0	2	0
ATAC_LK2_16067	ENSG00000110237	ARHGEF17	1st Intron	no	no	up	up	no	no	0	1	2	1	0
ATAC_LK2_16077	ENSG00000054967	RELT	5UTR	no	no	up	up	no	no	0	0	0	0	1
ATAC_LK2_1608	ENSG00000228943	NA	Promoter	no	no	up	no	no	no	0	1	0	1	0
ATAC_LK2_16080	ENSG00000054965	FAM168A	Intron	no	down	no	no	no	no	0	1	0	1	1
ATAC_LK2_16087	ENSG00000054965	FAM168A	1st Intron	no	up	up	up	no	no	0	2	0	1	0
ATAC_LK2_1610	ENSG00000214812	NA	Promoter	no	no	no	no	no	up	0	0	0	1	1
ATAC_LK2_16107	ENSG00000175567	UCP2	Promoter	no	no	up	no	no	no	0	1	0	0	2
ATAC_LK2_1611	ENSG00000214812	NA	Intergenic	no	no	up	up	no	no	0	1	0	0	0
ATAC_LK2_16111	ENSG00000175564	UCP3	Exon	no	no	no	down	no	no	1	0	0	1	2
ATAC_LK2_16114	ENSG00000168014	C2CD3	Intron	no	down	no	no	up	no	0	0	0	1	0
ATAC_LK2_1613	ENSG00000253005	NA	Intergenic	no	no	up	up	no	no	0	2	0	0	0
ATAC_LK2_16137	ENSG00000166439	RNF169	1st Intron	no	no	no	up	no	no	0	1	0	1	1
ATAC_LK2_16151	ENSG00000137491	SLCO2B1	1st Intron	no	no	up	up	no	no	0	2	2	1	0
ATAC_LK2_16152	ENSG00000137491	SLCO2B1	1st Intron	up	no	up	up	no	no	0	1	0	0	1
ATAC_LK2_16153	ENSG00000137491	SLCO2B1	1st Intron	no	no	no	up	up	no	0	0	0	2	1
ATAC_LK2_16154	ENSG00000137491	SLCO2B1	Intron	no	no	up	up	no	no	0	1	0	0	0
ATAC_LK2_16166	ENSG00000137486	ARRB1	1st Intron	no	no	up	no	up	up	0	0	0	1	1
ATAC_LK2_16167	ENSG00000137486	ARRB1	1st Intron	up	no	no	no	no	no	0	1	0	0	0
ATAC_LK2_16170	ENSG00000137486	ARRB1	Promoter	no	down	down	down	no	no	0	0	0	0	0
ATAC_LK2_16171	ENSG00000137486	ARRB1	Intergenic	no	no	up	up	no	no	1	1	0	1	0
ATAC_LK2_16192	ENSG00000149257	SERPINH1	Intergenic	no	no	up	no	no	no	0	1	0	0	1
ATAC_LK2_16199	ENSG00000062282	DGAT2	Exon	no	no	up	up	no	up	0	2	0	0	2
ATAC_LK2_16200	ENSG00000062282	DGAT2	1st Intron	no	no	up	up	no	no	0	2	2	0	0
ATAC_LK2_16203	ENSG00000198382	UVRAG	1st Intron	no	no	no	up	no	up	1	1	0	0	0
ATAC_LK2_16205	ENSG00000198382	UVRAG	Intron	no	down	no	no	no	up	0	0	0	0	0
ATAC_LK2_16211	ENSG00000255421	NA	Intergenic	no	no	up	up	no	up	1	1	0	0	1
ATAC_LK2_16212	ENSG00000255421	NA	Intergenic	no	no	up	no	no	no	1	1	0	0	2
ATAC_LK2_16213	ENSG00000254933	NA	Intergenic	no	up	up	up	no	no	0	0	2	2	0
ATAC_LK2_16218	ENSG00000085741	WNT11	1st Intron	no	no	up	up	up	up	0	0	0	1	0
ATAC_LK2_1622	ENSG00000126698	DNAJC8	3UTR	no	down	no	no	no	no	1	0	0	1	0
ATAC_LK2_16234	ENSG00000254755	NA	Promoter	up	no	no	no	no	no	0	2	0	0	0
ATAC_LK2_16240	ENSG00000137507	LRRC32	Promoter	no	no	down	down	down	no	0	1	0	0	0
ATAC_LK2_16249	ENSG00000254632	NA	Promoter	no	no	no	no	no	no	0	1	0	1	0
ATAC_LK2_16260	ENSG00000078124	ACER3	Intron	no	no	down	down	no	no	0	1	0	2	0
ATAC_LK2_16261	ENSG00000078124	ACER3	Intron	no	no	no	down	no	no	0	0	0	1	0
ATAC_LK2_16262	ENSG00000198488	B3GNT6	Promoter	no	no	no	up	no	no	0	1	0	0	1
ATAC_LK2_16268	ENSG00000149260	CAPN5	1st Intron	no	up	no	up	no	no	0	2	0	0	0
ATAC_LK2_16277	ENSG00000137474	MYO7A	5UTR	down	no	no	no	no	no	1	1	0	2	0
ATAC_LK2_16279	ENSG00000137474	MYO7A	Intron	down	no	down	no	no	no	1	0	0	1	0
ATAC_LK2_16280	ENSG00000137474	MYO7A	Intron	down	no	down	no	no	no	0	0	0	0	1
ATAC_LK2_16283	ENSG00000149269	PAK1	Promoter	no	no	no	no	up	up	0	0	0	1	0
ATAC_LK2_16284	ENSG00000149269	PAK1	1st Intron	down	down	down	no	no	no	0	1	0	1	0
ATAC_LK2_16285	ENSG00000149269	PAK1	1st Intron	down	down	no	no	no	no	0	1	0	0	1
ATAC_LK2_16286	ENSG00000149269	PAK1	1st Intron	down	no	no	up	up	up	0	1	0	0	0
ATAC_LK2_16287	ENSG00000149269	PAK1	1st Intron	down	down	down	no	no	no	0	2	0	1	1
ATAC_LK2_16308	ENSG00000159063	ALG8	Intergenic	no	no	up	no	up	up	0	2	0	1	1
ATAC_LK2_1631	ENSG00000130772	MED18	Intergenic	no	no	up	up	no	up	0	1	2	0	1
ATAC_LK2_16315	ENSG00000033327	GAB2	1st Intron	no	no	up	no	no	no	1	0	0	1	1
ATAC_LK2_16319	ENSG00000033327	GAB2	1st Intron	no	no	no	down	no	no	0	1	0	1	0
ATAC_LK2_16321	ENSG00000033327	GAB2	1st Intron	no	down	no	down	no	no	0	1	0	1	0
ATAC_LK2_16323	ENSG00000033327	GAB2	1st Intron	no	no	no	down	down	no	1	0	0	0	2
ATAC_LK2_16324	ENSG00000033327	GAB2	1st Intron	no	no	no	down	down	no	0	1	0	1	0
ATAC_LK2_16328	ENSG00000033327	GAB2	1st Intron	no	down	no	down	no	no	0	1	0	2	0
ATAC_LK2_16368	ENSG00000254698	NA	1st Intron	no	no	down	no	no	no	0	1	0	1	0
ATAC_LK2_16369	ENSG00000137502	RAB30	1st Intron	no	no	no	down	no	no	0	0	0	2	1
ATAC_LK2_16371	ENSG00000137502	RAB30	1st Intron	down	down	down	down	no	no	0	2	0	1	0
ATAC_LK2_16372	ENSG00000137502	RAB30	1st Intron	down	no	down	no	no	no	0	1	0	1	0
ATAC_LK2_16392	ENSG00000150672	DLG2	Intron	no	up	no	no	no	no	0	0	0	0	0
ATAC_LK2_16407	ENSG00000137501	SYTL2	Promoter	no	no	no	down	no	no	1	1	0	0	1
ATAC_LK2_16408	ENSG00000137501	SYTL2	Intron	no	no	down	down	no	no	0	1	0	2	0
ATAC_LK2_16410	ENSG00000137501	SYTL2	1st Intron	no	no	no	down	down	no	0	1	0	1	0
ATAC_LK2_16421	ENSG00000137501	SYTL2	Promoter	no	no	no	down	no	no	0	2	0	0	0
ATAC_LK2_16422	ENSG00000137501	SYTL2	Intergenic	no	no	down	down	down	down	0	2	0	1	0
ATAC_LK2_16424	ENSG00000279742	NA	Intergenic	no	no	down	no	no	no	1	1	0	1	0
ATAC_LK2_16429	ENSG00000254479	NA	Intergenic	no	no	up	up	no	no	0	0	0	1	0
ATAC_LK2_16438	ENSG00000073921	PICALM	Intron	up	no	up	up	no	up	0	1	1	0	0
ATAC_LK2_16449	ENSG00000200877	NA	Intergenic	no	no	no	up	no	no	0	0	0	1	0
ATAC_LK2_16454	ENSG00000254699	NA	Intergenic	no	no	up	up	no	no	0	1	2	0	0
ATAC_LK2_16457	ENSG00000254502	NA	Intergenic	no	no	no	up	no	no	0	1	0	0	0
ATAC_LK2_16471	ENSG00000151376	ME3	Intron	no	no	up	up	no	no	0	1	0	1	3
ATAC_LK2_16472	ENSG00000151376	ME3	Intron	no	up	up	up	up	no	0	0	0	1	0
ATAC_LK2_16474	ENSG00000151376	ME3	Intron	no	no	no	up	no	no	1	1	0	1	2
ATAC_LK2_16476	ENSG00000151376	ME3	Intron	no	no	no	up	no	no	0	1	2	0	0
ATAC_LK2_16478	ENSG00000151376	ME3	1st Intron	no	no	up	up	no	no	0	1	2	0	0
ATAC_LK2_16479	ENSG00000151376	ME3	1st Intron	no	no	up	up	no	no	0	1	0	1	0
ATAC_LK2_16480	ENSG00000151376	ME3	Promoter	no	up	up	up	no	no	0	0	0	0	0
ATAC_LK2_16481	ENSG00000255250	NA	1st Intron	up	up	up	up	no	no	0	0	3	1	0
ATAC_LK2_16497	ENSG00000166575	TMEM135	Intron	down	no	down	down	no	no	0	0	0	1	3
ATAC_LK2_16503	ENSG00000166575	TMEM135	Intron	no	no	down	down	down	down	0	1	0	1	1
ATAC_LK2_16515	ENSG00000109861	CTSC	Intergenic	no	no	down	down	no	no	0	1	0	0	1
ATAC_LK2_16530	ENSG00000109861	CTSC	Intergenic	no	no	no	no	no	no	1	0	0	0	1
ATAC_LK2_16531	ENSG00000109861	CTSC	Intergenic	no	no	up	no	no	no	1	0	0	2	1
ATAC_LK2_16532	ENSG00000109861	CTSC	Intergenic	no	no	up	no	no	no	1	0	0	0	1
ATAC_LK2_16533	ENSG00000109861	CTSC	Intergenic	no	up	up	up	no	no	0	1	0	1	1
ATAC_LK2_16534	ENSG00000109861	CTSC	Intergenic	no	no	up	no	no	no	0	1	2	0	0
ATAC_LK2_16537	ENSG00000249489	NA	Intergenic	no	no	up	up	no	no	0	2	0	0	0
ATAC_LK2_16540	ENSG00000249489	NA	Promoter	no	no	up	no	no	no	0	0	0	1	0
ATAC_LK2_16542	ENSG00000288018	NA	Promoter	no	no	no	up	no	no	0	1	0	0	0
ATAC_LK2_16547	ENSG00000168959	GRM5	Intron	no	no	no	no	up	no	0	1	1	1	0
ATAC_LK2_16550	ENSG00000168959	GRM5	Intron	no	no	no	down	no	no	0	0	0	2	2
ATAC_LK2_16551	ENSG00000168959	GRM5	Intron	no	no	no	down	no	no	0	1	0	1	3
ATAC_LK2_16552	ENSG00000168959	GRM5	Intron	down	down	down	down	no	no	0	2	0	0	0
ATAC_LK2_16553	ENSG00000168959	GRM5	Intron	no	no	no	down	no	no	0	2	0	0	0
ATAC_LK2_16564	ENSG00000165323	FAT3	1st Intron	down	no	no	no	no	no	0	0	0	1	2
ATAC_LK2_16572	ENSG00000166002	SMCO4	1st Intron	no	no	up	up	up	up	0	0	0	1	0
ATAC_LK2_16573	ENSG00000166002	SMCO4	1st Intron	no	no	no	up	no	no	0	1	0	1	0
ATAC_LK2_16576	ENSG00000166002	SMCO4	1st Intron	down	no	no	no	no	no	0	0	0	1	0
ATAC_LK2_16590	ENSG00000166004	CEP295	Intron	no	no	no	up	no	no	1	3	0	0	1
ATAC_LK2_16601	ENSG00000110218	PANX1	1st Intron	down	no	down	no	no	no	0	1	0	4	2
ATAC_LK2_16608	ENSG00000020922	MRE11	Intron	no	no	up	up	no	up	1	1	2	0	1
ATAC_LK2_16634	ENSG00000270689	NA	Intergenic	no	no	down	no	no	no	0	0	0	0	1
ATAC_LK2_16636	ENSG00000245552	LOC101929295	Promoter	no	up	no	no	no	no	0	0	0	0	1
ATAC_LK2_1664	ENSG00000198492	YTHDF2	Intron	no	no	no	down	no	no	0	2	0	0	0
ATAC_LK2_16641	ENSG00000250390	NA	Intergenic	no	no	no	down	no	no	0	0	0	1	0
ATAC_LK2_16658	ENSG00000184384	MAML2	Intron	no	no	no	no	down	down	0	1	0	0	0
ATAC_LK2_16660	ENSG00000184384	MAML2	Intron	no	no	down	no	no	no	0	1	0	1	0
ATAC_LK2_16664	ENSG00000184384	MAML2	Intron	no	no	down	no	no	no	0	1	0	0	1
ATAC_LK2_16668	ENSG00000184384	MAML2	1st Intron	no	no	no	down	no	down	0	0	0	0	1
ATAC_LK2_16670	ENSG00000184384	MAML2	1st Intron	no	no	down	down	no	no	0	0	0	2	1
ATAC_LK2_16671	ENSG00000184384	MAML2	1st Intron	down	no	down	no	no	no	0	1	0	0	1
ATAC_LK2_16673	ENSG00000184384	MAML2	Exon	no	no	no	up	no	no	0	2	0	0	0
ATAC_LK2_16681	ENSG00000184384	MAML2	1st Intron	no	no	up	no	no	no	0	0	0	0	1
ATAC_LK2_16682	ENSG00000184384	MAML2	1st Intron	no	no	no	no	down	no	0	0	0	0	1
ATAC_LK2_16683	ENSG00000184384	MAML2	1st Intron	no	no	down	down	down	down	0	1	0	0	0
ATAC_LK2_16685	ENSG00000184384	MAML2	1st Intron	no	no	up	up	no	no	0	1	0	0	0
ATAC_LK2_16687	ENSG00000184384	MAML2	1st Intron	no	no	down	down	no	no	0	1	0	1	1
ATAC_LK2_16694	ENSG00000184384	MAML2	1st Intron	down	down	no	down	no	no	1	0	0	0	0
ATAC_LK2_16695	ENSG00000184384	MAML2	1st Intron	no	no	no	up	no	no	0	0	0	0	0
ATAC_LK2_167	ENSG00000169885	CALML6	Intergenic	no	no	down	no	no	no	0	0	0	0	1
ATAC_LK2_1670	ENSG00000116329	OPRD1	Intergenic	up	up	up	no	no	no	0	1	0	1	0
ATAC_LK2_16700	ENSG00000184384	MAML2	1st Intron	up	no	up	up	no	no	0	0	0	0	0
ATAC_LK2_16702	ENSG00000184384	MAML2	1st Intron	no	no	up	up	no	up	0	0	0	0	0
ATAC_LK2_16713	ENSG00000199315	NA	Intergenic	down	no	down	no	no	no	0	0	1	1	0
ATAC_LK2_16714	ENSG00000199315	NA	Intergenic	down	no	down	no	no	no	0	0	0	1	1
ATAC_LK2_16715	ENSG00000199315	NA	Intergenic	down	no	no	no	no	no	1	0	0	0	0
ATAC_LK2_16736	ENSG00000270868	NA	Promoter	no	no	no	no	up	no	0	0	0	0	0
ATAC_LK2_16745	ENSG00000110330	BIRC2	Intron	no	no	down	no	no	no	0	0	0	2	1
ATAC_LK2_16757	ENSG00000152558	TMEM123	1st Intron	no	no	no	no	no	no	0	1	0	0	0
ATAC_LK2_16764	ENSG00000137674	MMP20	Intergenic	no	no	up	no	no	no	0	2	0	0	0
ATAC_LK2_16773	ENSG00000238562	NA	Intergenic	up	up	up	up	up	up	0	1	0	0	3
ATAC_LK2_16774	ENSG00000137745	MMP13	Intergenic	no	up	up	up	no	up	0	2	0	1	2
ATAC_LK2_16790	ENSG00000254987	NA	Intron	no	no	no	up	no	no	0	3	0	0	0
ATAC_LK2_16791	ENSG00000254987	NA	Intron	no	no	up	up	no	no	2	0	0	1	0
ATAC_LK2_16793	ENSG00000254987	NA	Intron	no	no	up	no	up	no	0	0	0	0	1
ATAC_LK2_16798	ENSG00000170962	PDGFD	Intron	down	no	no	no	no	no	0	0	0	0	0
ATAC_LK2_16801	ENSG00000170962	PDGFD	Intron	no	no	up	up	up	up	0	0	0	1	0
ATAC_LK2_16802	ENSG00000170962	PDGFD	Intron	no	no	no	up	no	up	0	0	2	0	1
ATAC_LK2_16804	ENSG00000170962	PDGFD	1st Intron	no	no	up	no	up	up	0	0	0	2	1
ATAC_LK2_16805	ENSG00000170962	PDGFD	1st Intron	no	no	up	up	up	up	0	1	0	0	0
ATAC_LK2_16816	ENSG00000170962	PDGFD	Intergenic	no	no	up	no	up	no	0	0	0	0	1
ATAC_LK2_16817	ENSG00000280773	NA	Intergenic	up	up	up	up	no	no	0	0	0	1	0
ATAC_LK2_16818	ENSG00000280773	NA	Intergenic	no	no	up	up	up	up	0	0	0	1	2
ATAC_LK2_16819	ENSG00000280773	NA	Intergenic	no	no	up	no	no	no	1	0	2	1	2
ATAC_LK2_16823	ENSG00000280773	NA	Intergenic	no	no	up	up	up	up	0	1	0	0	0
ATAC_LK2_16824	ENSG00000256422	LINC02552	Intergenic	down	no	no	up	up	up	1	1	0	2	0
ATAC_LK2_16827	ENSG00000256422	LINC02552	1st Intron	down	no	down	down	no	no	1	0	0	3	1
ATAC_LK2_16828	ENSG00000256422	LINC02552	1st Intron	no	no	down	no	no	no	0	1	0	1	0
ATAC_LK2_16830	ENSG00000256422	LINC02552	1st Intron	no	up	up	up	no	no	0	1	2	0	0
ATAC_LK2_16833	ENSG00000270449	NA	Intergenic	no	no	no	down	no	down	0	1	0	0	1
ATAC_LK2_16841	ENSG00000270449	NA	Intergenic	no	up	no	no	no	no	0	0	2	0	0
ATAC_LK2_16846	ENSG00000270449	NA	Intergenic	no	no	no	up	no	no	0	0	0	1	1
ATAC_LK2_1685	ENSG00000159023	EPB41	Exon	down	down	no	no	up	up	0	0	0	1	1
ATAC_LK2_16850	ENSG00000254569	NA	Intergenic	down	no	no	no	no	no	1	0	0	0	0
ATAC_LK2_16864	ENSG00000196954	CASP4	5UTR	no	no	no	up	no	no	1	1	0	0	0
ATAC_LK2_16880	ENSG00000255501	CARD18	Intron	no	no	down	down	no	down	1	0	2	1	1
ATAC_LK2_16881	ENSG00000255501	CARD18	Intron	no	no	down	down	no	down	0	1	0	2	0
ATAC_LK2_16882	ENSG00000255501	CARD18	Intron	down	no	down	down	no	no	1	0	0	1	0
ATAC_LK2_16887	ENSG00000182359	KBTBD3	Intron	no	no	down	no	no	no	0	0	0	1	0
ATAC_LK2_16892	ENSG00000152402	GUCY1A2	Promoter	no	up	no	up	no	no	0	0	0	0	0
ATAC_LK2_16911	ENSG00000110660	SLC35F2	3UTR	no	up	up	up	up	no	0	0	0	0	1
ATAC_LK2_16931	ENSG00000149311	ATM	Intron	no	up	no	up	no	no	1	0	0	1	1
ATAC_LK2_16932	ENSG00000149311	ATM	Intron	no	no	no	down	no	no	0	1	0	1	0
ATAC_LK2_1694	ENSG00000116353	MECR	Intron	no	no	up	no	no	up	1	0	0	0	3
ATAC_LK2_16960	ENSG00000203334	NA	Intergenic	no	no	no	up	no	no	0	1	0	1	2
ATAC_LK2_16962	ENSG00000203334	NA	Intergenic	down	no	no	no	no	no	0	1	0	1	0
ATAC_LK2_16963	ENSG00000255528	NA	1st Intron	down	no	no	no	no	no	1	1	0	0	0
ATAC_LK2_16964	ENSG00000255528	NA	Intergenic	down	no	no	no	up	no	1	1	0	1	0
ATAC_LK2_16965	ENSG00000200613	NA	Intergenic	down	no	no	no	no	no	0	2	0	1	0
ATAC_LK2_16969	ENSG00000137710	RDX	1st Intron	no	no	no	no	up	no	0	1	2	0	1
ATAC_LK2_16970	ENSG00000137710	RDX	1st Intron	down	no	no	no	no	no	0	0	0	2	0
ATAC_LK2_16973	ENSG00000137710	RDX	Intron	no	no	no	up	no	no	0	1	2	0	0
ATAC_LK2_16974	ENSG00000149289	ZC3H12C	Promoter	no	no	no	up	no	no	0	0	0	0	0
ATAC_LK2_16997	ENSG00000255149	NA	Intergenic	no	up	no	no	no	no	0	2	0	2	0
ATAC_LK2_1700	ENSG00000231251	NA	Intergenic	no	no	up	up	up	up	0	0	2	1	1
ATAC_LK2_17001	ENSG00000255428	LOC100132078	Promoter	no	no	no	up	no	no	0	0	0	0	1
ATAC_LK2_17003	ENSG00000110777	POU2AF1	Promoter	no	up	no	no	no	no	0	3	0	0	0
ATAC_LK2_17006	ENSG00000204381	LAYN	Promoter	no	no	up	up	no	no	1	0	0	0	0
ATAC_LK2_17028	ENSG00000150764	DIXDC1	Intron	no	no	up	up	up	up	0	0	0	0	1
ATAC_LK2_17038	ENSG00000255292	NA	Intron	no	no	down	down	down	no	0	1	0	1	2
ATAC_LK2_17039	ENSG00000150782	IL18	Intron	no	no	up	no	no	no	0	0	2	1	0
ATAC_LK2_17041	ENSG00000150782	IL18	Promoter	up	no	up	no	no	no	0	2	0	0	0
ATAC_LK2_1705	ENSG00000287510	NA	Promoter	down	down	no	no	no	no	0	0	0	0	2
ATAC_LK2_17061	ENSG00000288070	NA	Promoter	no	no	down	down	no	no	0	0	0	0	1
ATAC_LK2_17062	ENSG00000288070	NA	Intergenic	no	no	down	down	down	down	0	0	0	1	0
ATAC_LK2_17065	ENSG00000288070	NA	Intergenic	no	no	no	no	no	up	0	1	0	1	0
ATAC_LK2_17068	ENSG00000149294	NCAM1	Intergenic	no	no	down	no	no	no	1	1	0	2	0
ATAC_LK2_1707	ENSG00000162511	LAPTM5	Intron	no	down	no	no	no	no	1	1	0	2	1
ATAC_LK2_17082	ENSG00000149294	NCAM1	Intron	down	no	down	down	no	no	0	0	0	0	1
ATAC_LK2_17090	ENSG00000149294	NCAM1	Intron	no	no	down	no	no	no	0	0	2	2	1
ATAC_LK2_17108	ENSG00000166682	TMPRSS5	Intergenic	down	no	no	no	no	no	1	0	2	0	0
ATAC_LK2_17109	ENSG00000166682	TMPRSS5	Intergenic	no	no	down	down	down	down	0	1	0	0	0
ATAC_LK2_17112	ENSG00000166682	TMPRSS5	Intergenic	down	no	no	no	up	up	0	0	0	2	2
ATAC_LK2_17128	ENSG00000109906	ZBTB16	Intron	no	no	up	no	no	no	0	0	0	0	0
ATAC_LK2_17130	ENSG00000109906	ZBTB16	Intron	no	no	up	up	up	up	0	1	2	0	1
ATAC_LK2_17133	ENSG00000109906	ZBTB16	Intron	up	no	up	no	no	no	0	0	2	1	0
ATAC_LK2_17135	ENSG00000109906	ZBTB16	Intron	no	no	no	up	no	no	0	0	0	0	0
ATAC_LK2_17147	ENSG00000109906	ZBTB16	Intron	no	no	up	no	no	no	0	0	2	0	0
ATAC_LK2_17151	ENSG00000109906	ZBTB16	Intron	up	no	up	no	no	no	0	1	0	1	2
ATAC_LK2_17158	ENSG00000109906	ZBTB16	Intron	up	no	no	no	no	no	1	0	0	0	0
ATAC_LK2_17160	ENSG00000109906	ZBTB16	3UTR	up	up	no	no	no	no	0	0	0	0	2
ATAC_LK2_17173	ENSG00000182985	CADM1	Promoter	no	no	up	up	up	up	0	0	0	1	1
ATAC_LK2_17174	ENSG00000182985	CADM1	Intron	no	no	up	up	up	up	0	1	2	2	0
ATAC_LK2_17175	ENSG00000182985	CADM1	Promoter	no	no	up	up	up	up	0	1	0	0	2
ATAC_LK2_17176	ENSG00000182985	CADM1	1st Intron	up	no	up	up	up	up	0	0	2	1	2
ATAC_LK2_17181	ENSG00000257067	NA	Intergenic	down	no	down	no	no	no	1	1	0	1	0
ATAC_LK2_17182	ENSG00000257067	NA	Intergenic	down	no	no	no	no	no	0	0	0	0	0
ATAC_LK2_17183	ENSG00000257067	NA	Exon	no	no	no	up	no	no	0	0	4	2	0
ATAC_LK2_17207	ENSG00000160584	SIK3	3UTR	no	down	no	no	no	no	1	0	0	0	0
ATAC_LK2_17211	ENSG00000160584	SIK3	Exon	no	down	no	down	no	no	0	1	0	0	1
ATAC_LK2_17212	ENSG00000160584	SIK3	Intron	no	down	no	down	no	no	0	2	0	0	0
ATAC_LK2_17213	ENSG00000160584	SIK3	1st Intron	no	down	no	no	no	no	1	0	0	1	0
ATAC_LK2_17215	ENSG00000160584	SIK3	1st Intron	no	down	no	no	no	up	0	1	0	0	1
ATAC_LK2_17217	ENSG00000160584	SIK3	1st Intron	no	no	up	no	no	no	0	1	0	0	0
ATAC_LK2_17220	ENSG00000160584	SIK3	1st Intron	no	down	no	no	no	no	2	1	0	0	1
ATAC_LK2_17223	ENSG00000160584	SIK3	1st Intron	no	no	up	no	no	up	0	0	0	0	0
ATAC_LK2_17226	ENSG00000160584	SIK3	1st Intron	no	no	up	no	no	no	0	0	0	0	0
ATAC_LK2_17233	ENSG00000224077	NA	Promoter	no	down	down	down	no	no	0	1	0	0	0
ATAC_LK2_1724	ENSG00000134644	PUM1	Intron	no	no	no	no	up	no	0	1	0	0	2
ATAC_LK2_17242	ENSG00000149577	SIDT2	Promoter	no	no	no	down	no	no	1	0	0	0	0
ATAC_LK2_17249	ENSG00000167257	RNF214	Intron	down	no	no	no	no	no	0	0	0	0	0
ATAC_LK2_17258	ENSG00000137731	FXYD2	1st Intron	no	no	up	up	no	no	0	0	0	1	1
ATAC_LK2_17261	ENSG00000137731	FXYD2	Promoter	no	no	no	no	up	no	0	1	4	0	0
ATAC_LK2_17263	ENSG00000137726	FXYD6	1st Intron	down	no	down	no	no	no	1	1	0	0	0
ATAC_LK2_17264	ENSG00000137726	FXYD6	Promoter	no	up	no	no	no	no	1	0	0	0	1
ATAC_LK2_17270	ENSG00000137747	TMPRSS13	Intergenic	no	no	down	down	down	down	0	1	0	0	0
ATAC_LK2_17276	ENSG00000110324	IL10RA	Intergenic	down	down	down	no	no	no	0	0	0	0	4
ATAC_LK2_1728	ENSG00000134644	PUM1	Intron	no	down	no	no	no	no	0	0	0	1	0
ATAC_LK2_17282	ENSG00000110324	IL10RA	3UTR	no	no	down	no	no	no	0	0	0	1	0
ATAC_LK2_17283	ENSG00000110324	IL10RA	3UTR	no	no	up	up	no	no	0	1	0	1	0
ATAC_LK2_17285	ENSG00000255274	NA	Intron	up	no	up	up	no	no	0	1	0	0	0
ATAC_LK2_17286	ENSG00000255274	NA	Exon	no	no	no	up	up	no	0	0	0	1	0
ATAC_LK2_17287	ENSG00000255274	NA	Intron	down	no	no	no	no	no	0	1	0	0	0
ATAC_LK2_17288	ENSG00000255274	NA	Intron	no	down	no	down	no	no	0	1	0	2	1
ATAC_LK2_1729	ENSG00000134644	PUM1	Intron	no	no	up	no	no	no	0	1	0	2	1
ATAC_LK2_17299	ENSG00000160593	JAML	Intron	no	no	no	up	no	no	1	2	0	2	0
ATAC_LK2_1730	ENSG00000134644	PUM1	Intron	no	no	no	up	no	up	0	3	0	0	0
ATAC_LK2_17302	ENSG00000160588	MPZL3	3UTR	no	no	no	down	no	no	0	1	0	0	1
ATAC_LK2_17303	ENSG00000160588	MPZL3	Intron	no	no	no	no	no	no	0	1	0	2	0
ATAC_LK2_17304	ENSG00000160588	MPZL3	Intron	no	no	no	no	no	no	0	2	0	1	0
ATAC_LK2_1731	ENSG00000237329	NA	Promoter	no	no	up	up	no	no	2	0	2	2	0
ATAC_LK2_17311	ENSG00000280032	NA	Intergenic	no	no	no	no	no	no	0	0	0	2	0
ATAC_LK2_17318	ENSG00000167286	CD3D	3UTR	no	no	no	down	no	no	0	0	0	0	1
ATAC_LK2_17322	ENSG00000269944	NA	Promoter	up	no	up	no	no	no	0	2	0	1	0
ATAC_LK2_17325	ENSG00000118058	KMT2A	3UTR	no	no	no	up	no	up	0	1	0	0	0
ATAC_LK2_17333	ENSG00000019144	PHLDB1	Promoter	no	no	down	no	no	no	0	1	0	1	2
ATAC_LK2_17341	ENSG00000110367	DDX6	Promoter	no	down	no	down	no	no	0	0	0	0	0
ATAC_LK2_17345	ENSG00000201535	NA	Intergenic	no	no	no	down	no	no	0	0	0	0	1
ATAC_LK2_17348	ENSG00000160683	CXCR5	Intergenic	no	down	down	down	no	no	0	1	0	0	0
ATAC_LK2_17349	ENSG00000160683	CXCR5	Intergenic	no	down	no	down	no	no	0	1	0	1	0
ATAC_LK2_17352	ENSG00000160683	CXCR5	1st Intron	no	no	down	no	no	no	0	1	0	1	1
ATAC_LK2_17393	ENSG00000076706	MCAM	Promoter	down	down	down	down	no	no	0	2	0	0	0
ATAC_LK2_17397	ENSG00000223953	C1QTNF5	Promoter	no	no	no	down	no	no	0	0	0	0	0
ATAC_LK2_17403	ENSG00000036672	USP2	1st Intron	down	no	down	down	no	no	0	1	0	0	1
ATAC_LK2_17414	ENSG00000110400	NECTIN1	Exon	no	no	down	no	down	no	0	2	0	1	0
ATAC_LK2_17417	ENSG00000110400	NECTIN1	1st Intron	no	no	no	no	no	no	0	1	0	2	1
ATAC_LK2_17418	ENSG00000110400	NECTIN1	1st Intron	no	no	down	down	no	no	0	2	0	0	0
ATAC_LK2_17428	ENSG00000137709	POU2F3	Intron	no	no	up	up	up	up	0	1	4	1	0
ATAC_LK2_17433	ENSG00000196914	ARHGEF12	1st Intron	no	no	no	no	no	no	0	0	0	0	1
ATAC_LK2_17440	ENSG00000149403	GRIK4	1st Intron	no	no	up	up	no	up	0	0	0	0	1
ATAC_LK2_17441	ENSG00000149403	GRIK4	1st Intron	no	no	up	up	no	no	0	1	0	2	0
ATAC_LK2_17443	ENSG00000149403	GRIK4	Promoter	no	no	up	up	up	up	0	0	0	0	0
ATAC_LK2_17444	ENSG00000149403	GRIK4	1st Intron	no	no	up	up	up	up	0	2	0	0	1
ATAC_LK2_17446	ENSG00000149403	GRIK4	Intron	no	no	up	up	up	up	0	1	0	0	0
ATAC_LK2_17447	ENSG00000149403	GRIK4	Intron	no	no	up	up	up	up	0	0	0	1	0
ATAC_LK2_17448	ENSG00000149403	GRIK4	5UTR	no	no	up	up	up	no	0	1	0	0	1
ATAC_LK2_1745	ENSG00000121766	ZCCHC17	1st Intron	up	no	up	no	no	up	1	0	0	1	1
ATAC_LK2_17451	ENSG00000149403	GRIK4	Intron	no	no	up	up	up	up	0	1	0	1	1
ATAC_LK2_17454	ENSG00000149403	GRIK4	Intron	up	no	up	up	up	up	0	0	0	0	1
ATAC_LK2_17457	ENSG00000149403	GRIK4	Intron	no	no	up	no	up	no	0	0	0	1	1
ATAC_LK2_17458	ENSG00000149403	GRIK4	Intron	no	no	up	up	no	up	0	0	0	2	0
ATAC_LK2_17459	ENSG00000149403	GRIK4	Intron	no	no	up	up	up	up	0	1	0	0	2
ATAC_LK2_17460	ENSG00000149403	GRIK4	Intron	no	no	up	no	no	no	0	2	0	0	3
ATAC_LK2_17461	ENSG00000149403	GRIK4	Exon	no	no	up	no	no	no	0	1	0	0	0
ATAC_LK2_17462	ENSG00000149403	GRIK4	Intron	no	down	no	no	up	no	0	0	0	0	1
ATAC_LK2_17464	ENSG00000149403	GRIK4	Intron	no	no	up	up	no	no	0	2	0	0	1
ATAC_LK2_17465	ENSG00000149403	GRIK4	Intron	no	no	up	no	no	no	0	1	0	2	0
ATAC_LK2_17466	ENSG00000149403	GRIK4	Intron	no	no	up	no	no	no	0	1	0	0	2
ATAC_LK2_17468	ENSG00000149403	GRIK4	Exon	no	no	up	up	no	no	1	1	0	0	0
ATAC_LK2_17470	ENSG00000154114	TBCEL	Promoter	no	no	no	down	no	no	0	0	0	0	0
ATAC_LK2_17472	ENSG00000109927	TECTA	Exon	no	no	up	up	no	no	0	0	0	0	1
ATAC_LK2_17473	ENSG00000109927	TECTA	Intron	no	no	up	no	no	no	1	0	2	0	1
ATAC_LK2_17480	ENSG00000232460	NA	Intergenic	no	no	down	no	no	no	0	1	0	0	1
ATAC_LK2_17481	ENSG00000232460	NA	Intergenic	down	no	down	no	no	no	0	1	0	0	0
ATAC_LK2_17483	ENSG00000271022	NA	Intergenic	no	no	no	no	no	no	0	2	0	2	0
ATAC_LK2_17484	ENSG00000271022	NA	Intergenic	no	no	no	no	no	down	0	0	0	0	0
ATAC_LK2_17489	ENSG00000137642	SORL1	1st Intron	no	no	no	no	no	no	0	0	1	1	0
ATAC_LK2_17490	ENSG00000137642	SORL1	1st Intron	no	up	no	no	no	no	0	1	0	1	0
ATAC_LK2_17491	ENSG00000137642	SORL1	Intron	down	no	no	no	no	no	1	0	0	0	1
ATAC_LK2_17493	ENSG00000137642	SORL1	Intron	no	no	down	down	no	no	0	0	0	1	1
ATAC_LK2_17495	ENSG00000137642	SORL1	Intron	no	no	no	no	no	no	1	0	0	0	0
ATAC_LK2_17497	ENSG00000137642	SORL1	Exon	no	no	down	down	down	down	1	0	0	0	0
ATAC_LK2_17504	ENSG00000137642	SORL1	Intron	no	no	down	down	no	down	0	2	0	0	0
ATAC_LK2_17507	ENSG00000286044	NA	Intergenic	no	no	no	down	no	down	0	1	0	0	0
ATAC_LK2_17525	ENSG00000154127	UBASH3B	1st Intron	no	no	down	down	no	no	1	0	0	1	1
ATAC_LK2_17526	ENSG00000154127	UBASH3B	1st Intron	up	no	up	up	no	no	0	1	2	1	0
ATAC_LK2_17527	ENSG00000154127	UBASH3B	1st Intron	no	no	down	no	no	no	0	0	1	0	0
ATAC_LK2_17534	ENSG00000154127	UBASH3B	1st Intron	no	no	up	no	no	no	0	1	0	0	1
ATAC_LK2_17538	ENSG00000154127	UBASH3B	Exon	no	no	no	down	no	no	1	0	0	1	0
ATAC_LK2_17548	ENSG00000109943	CRTAM	Promoter	down	down	no	no	no	no	0	2	0	0	1
ATAC_LK2_17549	ENSG00000109943	CRTAM	1st Intron	no	no	down	no	no	no	0	1	0	0	0
ATAC_LK2_17553	ENSG00000109943	CRTAM	Promoter	no	no	no	up	no	no	1	0	0	1	0
ATAC_LK2_17559	ENSG00000243669	NA	Promoter	no	no	down	no	no	no	1	0	0	1	1
ATAC_LK2_17565	ENSG00000166250	CLMP	3UTR	no	no	up	up	no	no	1	0	0	0	0
ATAC_LK2_17577	ENSG00000023171	GRAMD1B	1st Intron	no	no	up	no	no	no	0	0	0	1	1
ATAC_LK2_17578	ENSG00000023171	GRAMD1B	1st Intron	no	no	no	down	no	no	1	0	0	1	0
ATAC_LK2_17581	ENSG00000023171	GRAMD1B	Promoter	no	no	down	down	down	down	0	2	0	0	0
ATAC_LK2_17582	ENSG00000023171	GRAMD1B	1st Intron	down	no	down	down	no	no	0	0	0	0	1
ATAC_LK2_17585	ENSG00000023171	GRAMD1B	1st Intron	no	no	down	down	down	down	0	2	0	2	0
ATAC_LK2_17591	ENSG00000023171	GRAMD1B	1st Intron	no	down	no	no	no	no	0	1	0	0	1
ATAC_LK2_17592	ENSG00000023171	GRAMD1B	Intron	down	down	down	down	no	no	0	1	0	1	0
ATAC_LK2_17595	ENSG00000023171	GRAMD1B	Intron	no	no	down	no	no	no	0	1	0	2	1
ATAC_LK2_17603	ENSG00000166257	SCN3B	Intergenic	no	no	no	up	no	no	0	2	0	0	1
ATAC_LK2_17608	ENSG00000213182	NA	Intergenic	no	no	no	up	no	no	0	1	0	0	0
ATAC_LK2_17654	ENSG00000165495	PKNOX2	Intron	no	up	up	up	no	no	0	2	0	0	0
ATAC_LK2_17661	ENSG00000149557	FEZ1	Promoter	no	no	up	no	no	no	0	1	0	0	1
ATAC_LK2_17663	ENSG00000149557	FEZ1	Intron	up	no	up	no	no	no	0	0	0	0	1
ATAC_LK2_17664	ENSG00000149557	FEZ1	Intron	no	no	up	no	no	no	1	1	0	0	0
ATAC_LK2_17665	ENSG00000149557	FEZ1	Intron	no	no	up	no	no	no	0	1	0	1	0
ATAC_LK2_17685	ENSG00000110063	DCPS	Intron	no	no	up	no	up	up	1	0	0	0	0
ATAC_LK2_17687	ENSG00000110063	DCPS	Intron	no	up	up	up	no	no	0	0	0	1	3
ATAC_LK2_17688	ENSG00000110063	DCPS	Intron	down	down	no	no	up	up	1	1	0	0	1
ATAC_LK2_17690	ENSG00000110063	DCPS	3UTR	up	no	up	up	no	no	2	1	0	0	0
ATAC_LK2_17693	ENSG00000110080	ST3GAL4	Promoter	no	no	down	down	down	down	0	0	0	2	0
ATAC_LK2_17698	ENSG00000110080	ST3GAL4	Promoter	no	no	no	up	no	no	0	1	0	1	0
ATAC_LK2_17699	ENSG00000110080	ST3GAL4	Intron	up	up	no	no	no	no	0	1	0	0	0
ATAC_LK2_17700	ENSG00000110080	ST3GAL4	Intron	no	no	up	up	no	no	1	0	0	0	0
ATAC_LK2_17701	ENSG00000110080	ST3GAL4	Intron	no	no	up	no	no	no	0	0	0	0	1
ATAC_LK2_17722	ENSG00000272575	LINC02098	Intron	up	no	no	no	down	down	0	0	0	1	0
ATAC_LK2_17728	ENSG00000272575	LINC02098	Intergenic	no	no	up	no	no	no	1	0	0	0	0
ATAC_LK2_17731	ENSG00000272575	LINC02098	Intergenic	no	no	up	up	up	up	0	2	2	0	1
ATAC_LK2_17733	ENSG00000134954	ETS1	Intergenic	down	no	down	down	no	no	1	0	0	3	1
ATAC_LK2_17742	ENSG00000134954	ETS1	Intergenic	down	down	no	no	up	no	0	0	0	1	1
ATAC_LK2_17752	ENSG00000134954	ETS1	Intron	no	no	no	down	no	no	2	1	0	0	0
ATAC_LK2_17761	ENSG00000134954	ETS1	Intron	no	no	up	no	no	no	0	0	0	2	1
ATAC_LK2_17767	ENSG00000245008	LOC101929538	Intron	no	no	no	down	no	no	0	2	0	0	1
ATAC_LK2_17768	ENSG00000245008	LOC101929538	Intron	up	no	up	up	no	no	1	1	0	1	1
ATAC_LK2_17771	ENSG00000245008	LOC101929538	Intron	no	no	down	no	no	down	0	0	0	1	1
ATAC_LK2_1778	ENSG00000121753	ADGRB2	Intron	no	no	no	no	no	up	0	1	0	0	1
ATAC_LK2_17782	ENSG00000151702	FLI1	1st Intron	no	no	no	up	no	no	0	1	0	1	0
ATAC_LK2_17786	ENSG00000151702	FLI1	1st Intron	no	no	no	down	no	down	0	2	0	1	0
ATAC_LK2_1779	ENSG00000121753	ADGRB2	Intron	no	no	no	no	up	no	0	1	0	0	1
ATAC_LK2_17792	ENSG00000151702	FLI1	1st Intron	no	no	up	no	no	no	0	2	2	1	0
ATAC_LK2_17794	ENSG00000151702	FLI1	3UTR	no	up	up	up	no	no	0	1	0	0	1
ATAC_LK2_17798	ENSG00000151702	FLI1	Intron	no	no	up	up	no	no	1	0	0	0	2
ATAC_LK2_17800	ENSG00000151704	KCNJ1	Intergenic	no	no	up	no	no	no	0	0	0	0	0
ATAC_LK2_17801	ENSG00000151704	KCNJ1	1st Intron	no	no	no	up	no	no	0	0	0	2	0
ATAC_LK2_17820	ENSG00000287426	NA	Promoter	no	up	up	up	up	up	0	1	0	2	1
ATAC_LK2_1783	ENSG00000121753	ADGRB2	Intergenic	no	no	up	no	no	up	0	1	0	0	2
ATAC_LK2_17831	ENSG00000170325	PRDM10	1st Intron	no	no	up	no	no	no	0	0	0	1	1
ATAC_LK2_17834	ENSG00000170325	PRDM10	1st Intron	no	up	up	up	no	no	0	0	0	1	1
ATAC_LK2_17836	ENSG00000170325	PRDM10	1st Intron	no	no	up	up	no	no	0	0	0	1	0
ATAC_LK2_17840	ENSG00000084234	APLP2	Intron	up	no	no	no	down	no	0	0	0	1	0
ATAC_LK2_17845	ENSG00000084234	APLP2	Exon	no	up	no	up	no	no	0	0	0	3	0
ATAC_LK2_17849	ENSG00000084234	APLP2	Intergenic	no	up	up	up	no	no	0	1	0	1	1
ATAC_LK2_17854	ENSG00000196323	ZBTB44	Downstream	down	no	down	down	no	no	0	0	1	2	1
ATAC_LK2_17873	ENSG00000182667	NTM	1st Intron	down	no	down	no	no	no	0	1	0	0	0
ATAC_LK2_1788	ENSG00000134668	SPOCD1	Promoter	no	no	up	no	no	no	0	1	0	0	1
ATAC_LK2_17888	ENSG00000166118	SPATA19	Intergenic	no	up	up	up	no	no	0	1	2	2	0
ATAC_LK2_17890	ENSG00000080854	IGSF9B	Intron	down	no	no	no	no	no	0	1	0	0	0
ATAC_LK2_1790	ENSG00000134668	SPOCD1	Intergenic	no	no	no	no	no	no	0	0	0	1	1
ATAC_LK2_17902	ENSG00000151502	VPS26B	1st Intron	down	no	down	no	no	no	0	0	0	5	0
ATAC_LK2_17911	ENSG00000254573	NA	Intergenic	no	no	down	down	no	no	0	2	0	0	0
ATAC_LK2_17913	ENSG00000254573	NA	Intergenic	down	down	down	down	no	no	0	0	0	0	0
ATAC_LK2_17929	ENSG00000120645	IQSEC3	Promoter	no	no	no	down	no	no	0	0	1	1	0
ATAC_LK2_17930	ENSG00000256540	NA	Promoter	no	no	down	down	down	down	0	1	0	0	0
ATAC_LK2_17939	ENSG00000073614	KDM5A	Intron	no	no	down	no	no	no	0	0	0	0	1
ATAC_LK2_1794	ENSG00000269967	NA	1st Intron	no	no	no	no	no	no	0	1	0	0	0
ATAC_LK2_17953	ENSG00000171840	NINJ2	1st Intron	no	no	up	up	no	no	0	0	2	1	0
ATAC_LK2_17958	ENSG00000171840	NINJ2	1st Intron	no	no	no	down	no	no	0	1	0	1	0
ATAC_LK2_17966	ENSG00000171840	NINJ2	Intergenic	up	no	no	no	no	no	0	0	2	0	0
ATAC_LK2_17967	ENSG00000171840	NINJ2	Intergenic	no	no	up	up	no	no	0	1	0	0	1
ATAC_LK2_17974	ENSG00000060237	WNK1	Intergenic	up	up	up	up	no	no	1	0	0	0	0
ATAC_LK2_1799	ENSG00000184007	PTP4A2	1st Intron	up	no	no	no	no	no	0	0	0	0	2
ATAC_LK2_17992	ENSG00000060237	WNK1	Intron	no	no	up	up	no	up	0	1	0	0	0
ATAC_LK2_17993	ENSG00000060237	WNK1	Intron	no	no	no	down	no	no	0	1	0	2	0
ATAC_LK2_1800	ENSG00000184007	PTP4A2	1st Intron	no	no	up	up	up	no	0	1	0	0	0
ATAC_LK2_18007	ENSG00000082805	ERC1	Intron	no	no	up	up	no	no	0	1	0	0	0
ATAC_LK2_1801	ENSG00000228634	NA	Promoter	no	no	no	no	no	up	0	1	0	0	2
ATAC_LK2_18010	ENSG00000082805	ERC1	Intron	no	no	up	up	no	no	0	0	0	0	1
ATAC_LK2_18013	ENSG00000082805	ERC1	Intron	down	no	no	no	no	no	0	0	0	0	1
ATAC_LK2_18017	ENSG00000111186	WNT5B	1st Intron	no	no	down	down	no	no	0	1	0	2	0
ATAC_LK2_18029	ENSG00000266043	MIR3649	Promoter	no	no	no	down	no	no	0	1	0	0	0
ATAC_LK2_18035	ENSG00000006831	ADIPOR2	1st Intron	no	no	down	no	no	no	0	0	0	0	0
ATAC_LK2_18046	ENSG00000151062	CACNA2D4	Intron	no	no	up	up	no	no	0	0	0	0	2
ATAC_LK2_1805	ENSG00000184007	PTP4A2	Intergenic	no	no	no	no	no	up	0	0	0	0	1
ATAC_LK2_18055	ENSG00000151067	CACNA1C	Intron	down	no	no	no	no	no	0	1	0	0	1
ATAC_LK2_18056	ENSG00000151067	CACNA1C	Intron	down	no	no	no	no	no	1	1	0	2	0
ATAC_LK2_18057	ENSG00000151067	CACNA1C	Intron	down	no	no	no	no	no	0	1	0	2	0
ATAC_LK2_18058	ENSG00000151067	CACNA1C	Intron	down	no	no	no	no	no	0	0	0	1	1
ATAC_LK2_18059	ENSG00000151067	CACNA1C	Intron	down	no	down	no	no	no	0	0	0	1	1
ATAC_LK2_1806	ENSG00000184007	PTP4A2	Intergenic	up	no	up	up	no	no	0	1	0	0	0
ATAC_LK2_18060	ENSG00000151067	CACNA1C	Intron	down	down	down	down	no	no	0	0	0	3	0
ATAC_LK2_18061	ENSG00000151067	CACNA1C	Intron	down	down	down	down	no	no	1	1	0	1	1
ATAC_LK2_18062	ENSG00000151067	CACNA1C	Intron	down	down	down	no	up	up	2	0	0	1	2
ATAC_LK2_18064	ENSG00000151067	CACNA1C	Intron	no	no	no	down	no	no	0	2	0	0	0
ATAC_LK2_18090	ENSG00000130038	CRACR2A	Intron	no	no	no	down	no	no	0	1	0	0	1
ATAC_LK2_18094	ENSG00000130038	CRACR2A	Intron	no	no	down	down	no	no	1	0	0	1	0
ATAC_LK2_18098	ENSG00000130038	CRACR2A	1st Intron	no	no	down	down	no	no	0	0	0	1	0
ATAC_LK2_18101	ENSG00000130038	CRACR2A	Intergenic	no	no	no	down	no	no	0	0	2	0	3
ATAC_LK2_18109	ENSG00000256862	NA	1st Intron	no	no	down	no	no	no	0	3	0	0	0
ATAC_LK2_18110	ENSG00000256969	NA	Intergenic	no	down	down	down	no	no	0	2	0	1	0
ATAC_LK2_18119	ENSG00000256969	NA	Intergenic	down	down	no	down	no	no	0	0	0	3	1
ATAC_LK2_18120	ENSG00000256356	NA	Intergenic	no	no	down	down	no	no	1	1	0	0	0
ATAC_LK2_18129	ENSG00000242444	NA	Intergenic	up	no	up	no	no	no	0	2	0	1	1
ATAC_LK2_18135	ENSG00000255920	CCND2-AS1	Intergenic	no	down	up	no	up	up	0	1	0	0	0
ATAC_LK2_18140	ENSG00000255920	CCND2-AS1	Intergenic	up	up	up	up	no	no	0	0	2	1	4
ATAC_LK2_18146	ENSG00000118971	CCND2	Intron	no	no	no	up	no	up	1	1	0	0	1
ATAC_LK2_18147	ENSG00000118971	CCND2	Intron	no	down	no	down	no	no	0	0	0	1	0
ATAC_LK2_18157	ENSG00000285901	NA	Intron	down	no	down	no	no	no	0	1	0	1	2
ATAC_LK2_18160	ENSG00000047621	C12orf4	Intron	no	no	up	up	no	no	1	0	0	0	0
ATAC_LK2_18174	ENSG00000130035	KCNA6	Intron	no	no	up	no	no	no	0	2	0	0	0
ATAC_LK2_18189	ENSG00000110799	VWF	Exon	no	down	no	no	up	up	0	1	0	1	0
ATAC_LK2_18191	ENSG00000110799	VWF	Intron	no	no	up	up	up	up	0	1	0	2	1
ATAC_LK2_18192	ENSG00000110799	VWF	Intergenic	no	no	up	no	no	no	0	0	0	2	1
ATAC_LK2_18195	ENSG00000255775	NA	Intergenic	no	no	up	up	up	no	0	0	2	0	2
ATAC_LK2_18202	ENSG00000256103	NA	Promoter	down	no	no	no	no	no	1	0	0	1	0
ATAC_LK2_18212	ENSG00000265388	NA	Promoter	no	no	up	no	no	no	2	0	2	0	0
ATAC_LK2_18213	ENSG00000111319	SCNN1A	Promoter	no	no	up	no	no	no	0	1	0	0	0
ATAC_LK2_18219	ENSG00000224906	NA	Intergenic	no	no	up	up	up	up	0	0	0	0	2
ATAC_LK2_18220	ENSG00000224906	NA	Intergenic	no	no	up	no	no	no	0	1	2	0	1
ATAC_LK2_1823	ENSG00000025800	KPNA6	1st Intron	up	up	no	no	down	down	0	0	2	1	2
ATAC_LK2_18231	ENSG00000255966	NA	Promoter	no	no	up	no	no	no	0	0	2	1	0
ATAC_LK2_18244	ENSG00000184574	LPAR5	1st Intron	no	no	no	up	no	no	0	0	0	0	1
ATAC_LK2_18247	ENSG00000184574	LPAR5	Promoter	no	no	no	no	no	no	0	0	0	0	1
ATAC_LK2_18256	ENSG00000269892	NA	Promoter	up	no	up	up	no	up	0	2	0	0	1
ATAC_LK2_1826	ENSG00000084652	TXLNA	3UTR	no	no	no	no	no	no	0	1	0	1	0
ATAC_LK2_18270	ENSG00000010626	LRRC23	Promoter	no	no	up	no	no	no	0	1	0	0	0
ATAC_LK2_18287	ENSG00000182326	C1S	Intron	no	down	no	no	no	no	0	1	2	0	0
ATAC_LK2_18290	ENSG00000159403	C1R	Promoter	no	no	up	no	no	no	0	0	0	0	0
ATAC_LK2_183	ENSG00000067606	PRKCZ	3UTR	down	no	down	down	no	no	0	1	0	0	0
ATAC_LK2_18326	ENSG00000288043	NA	Intergenic	no	no	up	up	no	no	0	0	0	0	1
ATAC_LK2_1833	ENSG00000182866	LCK	Promoter	no	no	no	down	no	no	0	1	0	1	0
ATAC_LK2_18330	ENSG00000206636	NA	Promoter	no	no	up	up	no	no	1	1	0	0	1
ATAC_LK2_18333	ENSG00000282080	NA	Promoter	no	no	down	no	no	no	0	0	0	0	1
ATAC_LK2_1834	ENSG00000182866	LCK	Promoter	no	down	no	down	no	no	0	2	0	1	0
ATAC_LK2_18347	ENSG00000254016	NA	Promoter	no	no	down	no	no	no	0	1	0	1	0
ATAC_LK2_1835	ENSG00000182866	LCK	1st Intron	no	down	no	down	no	no	1	0	0	0	0
ATAC_LK2_18351	ENSG00000256552	NA	Promoter	no	no	no	down	no	down	0	1	0	0	1
ATAC_LK2_18352	ENSG00000226091	LINC00937	Promoter	no	no	no	down	no	no	0	0	0	0	0
ATAC_LK2_18357	ENSG00000166523	CLEC4E	Intergenic	no	down	no	no	no	no	0	0	0	0	0
ATAC_LK2_18359	ENSG00000111732	AICDA	Intergenic	down	down	no	no	up	no	1	1	2	0	0
ATAC_LK2_18360	ENSG00000197614	MFAP5	Intron	down	down	down	down	no	no	0	1	0	0	0
ATAC_LK2_18361	ENSG00000197614	MFAP5	Intron	down	down	no	down	up	no	0	0	2	3	1
ATAC_LK2_18375	ENSG00000139187	KLRG1	Promoter	no	no	up	up	up	up	0	0	0	0	1
ATAC_LK2_18377	ENSG00000139187	KLRG1	Intron	no	no	up	up	up	up	1	0	2	1	0
ATAC_LK2_18378	ENSG00000139187	KLRG1	3UTR	no	down	no	no	no	no	0	1	0	0	2
ATAC_LK2_18382	ENSG00000255776	NA	Intergenic	up	no	up	up	no	no	0	0	1	0	0
ATAC_LK2_18387	ENSG00000214851	LINC00612	Promoter	no	no	no	down	no	no	0	0	0	0	0
ATAC_LK2_1839	ENSG00000182866	LCK	Intron	no	down	no	no	no	no	0	0	0	0	0
ATAC_LK2_18390	ENSG00000111788	NA	Exon	no	down	down	down	no	no	0	0	0	2	0
ATAC_LK2_18393	ENSG00000286911	NA	Intergenic	no	no	no	down	no	no	0	1	0	0	0
ATAC_LK2_18396	ENSG00000260423	LINC02367	Intron	no	no	up	no	no	no	0	0	2	0	1
ATAC_LK2_184	ENSG00000067606	PRKCZ	Intron	down	down	no	no	no	no	0	1	0	1	0
ATAC_LK2_18403	ENSG00000284634	NA	1st Intron	no	no	up	no	no	no	0	0	2	0	0
ATAC_LK2_1841	ENSG00000116478	HDAC1	Intron	no	up	up	up	no	no	0	0	0	1	1
ATAC_LK2_18411	ENSG00000111796	KLRB1	Intron	no	down	no	no	no	no	0	0	0	1	1
ATAC_LK2_18417	ENSG00000272917	NA	Promoter	no	no	down	down	down	down	0	1	0	0	0
ATAC_LK2_18418	ENSG00000272917	NA	Promoter	no	no	down	no	down	down	0	1	0	0	0
ATAC_LK2_18420	ENSG00000256594	LOC374443	Promoter	no	no	no	down	no	no	0	0	0	2	1
ATAC_LK2_18426	ENSG00000069493	CLEC2D	3UTR	no	no	down	no	no	no	0	0	0	0	0
ATAC_LK2_18432	ENSG00000184293	CLECL1	Promoter	down	down	down	down	no	up	0	0	0	0	1
ATAC_LK2_18433	ENSG00000184293	CLECL1	Promoter	no	no	no	no	no	up	0	2	0	0	0
ATAC_LK2_18435	ENSG00000184293	CLECL1	Intergenic	no	down	no	no	no	no	1	0	0	1	2
ATAC_LK2_18448	ENSG00000256912	NA	Promoter	no	no	down	down	down	down	0	1	0	2	0
ATAC_LK2_18449	ENSG00000150045	KLRF1	Promoter	no	down	no	down	no	no	0	2	0	0	1
ATAC_LK2_18475	ENSG00000197992	CLEC9A	1st Intron	no	down	no	no	no	up	1	0	0	0	0
ATAC_LK2_18480	ENSG00000172243	CLEC7A	Promoter	no	no	up	up	up	up	1	2	0	0	0
ATAC_LK2_18481	ENSG00000172243	CLEC7A	Promoter	no	no	no	up	no	no	0	1	3	1	0
ATAC_LK2_18485	ENSG00000165685	TMEM52B	Promoter	no	no	no	up	no	no	0	1	0	0	0
ATAC_LK2_18487	ENSG00000165685	TMEM52B	Intergenic	no	down	no	down	no	no	0	0	0	1	0
ATAC_LK2_18488	ENSG00000165685	TMEM52B	Intergenic	no	down	no	no	no	no	1	0	0	2	1
ATAC_LK2_18493	ENSG00000134539	KLRD1	1st Intron	no	no	up	no	no	no	0	0	0	0	1
ATAC_LK2_18498	ENSG00000134539	KLRD1	1st Intron	no	no	no	down	no	down	0	0	0	2	0
ATAC_LK2_18499	ENSG00000134539	KLRD1	1st Intron	up	no	up	no	no	no	0	0	2	1	0
ATAC_LK2_18500	ENSG00000134539	KLRD1	1st Intron	no	down	no	no	no	no	0	0	0	2	2
ATAC_LK2_18506	ENSG00000134539	KLRD1	Promoter	no	no	up	no	no	no	1	1	0	1	1
ATAC_LK2_18507	ENSG00000134539	KLRD1	1st Intron	up	no	up	up	no	up	0	1	0	0	0
ATAC_LK2_18509	ENSG00000134539	KLRD1	Exon	no	no	up	no	no	no	0	1	3	0	0
ATAC_LK2_18511	ENSG00000134539	KLRD1	3UTR	no	no	no	up	no	up	1	0	0	0	1
ATAC_LK2_18512	ENSG00000256288	NA	Downstream	no	down	no	down	no	no	0	1	0	2	0
ATAC_LK2_18516	ENSG00000256288	NA	Intergenic	no	no	up	up	no	up	0	2	0	1	0
ATAC_LK2_18522	ENSG00000213809	KLRK1	Exon	no	no	up	no	no	no	0	0	2	0	0
ATAC_LK2_18525	ENSG00000245648	LOC101928100	Intron	no	no	no	down	no	no	0	0	0	1	1
ATAC_LK2_18527	ENSG00000245648	LOC101928100	Exon	no	down	no	no	no	no	0	0	0	0	1
ATAC_LK2_18529	ENSG00000255819	NA	Promoter	no	down	no	down	no	no	0	0	0	0	0
ATAC_LK2_18530	ENSG00000205810	KLRC3	Intron	no	down	no	no	no	no	0	0	0	0	0
ATAC_LK2_18532	ENSG00000255641	NA	Intron	no	no	no	down	no	no	1	1	0	0	3
ATAC_LK2_18534	ENSG00000205809	KLRC2	Promoter	no	no	down	down	no	no	0	4	0	0	0
ATAC_LK2_18537	ENSG00000134545	KLRC1	Promoter	no	no	no	down	no	no	0	0	0	0	0
ATAC_LK2_18539	ENSG00000134545	KLRC1	Promoter	no	no	no	no	down	no	0	1	0	0	0
ATAC_LK2_18543	ENSG00000256039	NA	Promoter	no	no	no	down	no	no	0	1	0	0	0
ATAC_LK2_18544	ENSG00000256039	NA	Intron	down	down	down	no	no	no	0	1	0	1	0
ATAC_LK2_18548	ENSG00000256667	NA	Exon	no	no	up	no	no	no	0	0	0	1	0
ATAC_LK2_18549	ENSG00000256667	NA	Promoter	up	no	up	up	no	no	1	2	0	0	1
ATAC_LK2_18556	ENSG00000060140	STYK1	Promoter	no	no	no	down	no	no	0	2	0	0	0
ATAC_LK2_18564	ENSG00000231887	PRH1	1st Intron	no	no	down	no	no	no	0	1	0	2	0
ATAC_LK2_18566	ENSG00000212127	TAS2R14	Intron	no	no	down	no	no	no	0	0	0	1	0
ATAC_LK2_18568	ENSG00000212127	TAS2R14	1st Intron	no	no	down	no	no	no	1	0	0	2	0
ATAC_LK2_18585	ENSG00000139083	ETV6	1st Intron	no	no	no	up	no	no	0	0	0	0	0
ATAC_LK2_18588	ENSG00000139083	ETV6	1st Intron	no	no	no	up	no	no	1	2	0	1	1
ATAC_LK2_18591	ENSG00000139083	ETV6	Intron	no	no	up	up	no	up	0	0	0	0	1
ATAC_LK2_18593	ENSG00000139083	ETV6	Intron	no	no	down	down	no	no	2	1	0	0	0
ATAC_LK2_18596	ENSG00000139083	ETV6	Intron	no	no	up	up	up	up	0	2	0	1	0
ATAC_LK2_18600	ENSG00000139083	ETV6	Intergenic	no	no	up	no	no	no	0	1	0	0	2
ATAC_LK2_18601	ENSG00000139083	ETV6	Intergenic	no	no	down	no	no	no	0	0	0	1	0
ATAC_LK2_18604	ENSG00000121380	BCL2L14	Intergenic	no	no	up	up	up	no	0	1	2	0	1
ATAC_LK2_18606	ENSG00000121380	BCL2L14	Intergenic	no	no	up	up	up	no	0	0	0	0	1
ATAC_LK2_18615	ENSG00000165714	BORCS5	Promoter	no	down	no	down	no	no	0	0	0	0	0
ATAC_LK2_18616	ENSG00000165714	BORCS5	Intron	no	no	down	no	no	no	0	1	0	0	0
ATAC_LK2_18623	ENSG00000165714	BORCS5	Intron	up	no	up	no	no	no	0	0	0	0	2
ATAC_LK2_18626	ENSG00000165714	BORCS5	3UTR	no	down	no	no	no	no	1	2	0	1	0
ATAC_LK2_18627	ENSG00000111266	DUSP16	3UTR	no	down	no	down	no	no	0	0	1	0	0
ATAC_LK2_18628	ENSG00000111266	DUSP16	Intron	no	no	no	down	no	no	0	1	0	0	0
ATAC_LK2_18629	ENSG00000111266	DUSP16	Intron	no	no	up	up	no	no	4	1	2	0	0
ATAC_LK2_18631	ENSG00000111266	DUSP16	Intron	no	no	no	no	no	up	0	0	0	1	0
ATAC_LK2_18641	ENSG00000111269	CREBL2	1st Intron	no	no	down	no	no	no	0	2	0	1	1
ATAC_LK2_18648	ENSG00000111276	CDKN1B	Promoter	no	no	no	down	no	no	0	0	0	0	0
ATAC_LK2_18654	ENSG00000178878	APOLD1	Exon	no	no	down	down	no	no	0	0	0	0	0
ATAC_LK2_18657	ENSG00000178878	APOLD1	Intron	no	no	down	no	no	no	0	2	0	0	0
ATAC_LK2_18663	ENSG00000013588	GPRC5A	Exon	no	no	up	up	no	no	1	2	0	1	0
ATAC_LK2_18665	ENSG00000247498	GPRC5D-AS1	1st Intron	no	up	no	up	no	no	0	0	0	0	0
ATAC_LK2_18682	ENSG00000256084	NA	Exon	up	no	up	no	no	no	0	0	2	1	0
ATAC_LK2_18734	ENSG00000255727	LINC01489	Intergenic	no	no	up	up	no	no	0	0	0	1	2
ATAC_LK2_1874	ENSG00000134684	YARS	Intron	no	no	up	up	no	no	1	0	1	0	2
ATAC_LK2_18744	ENSG00000151490	PTPRO	Exon	no	up	up	up	no	no	0	1	0	0	1
ATAC_LK2_18745	ENSG00000151490	PTPRO	Intron	no	no	up	no	no	no	0	0	0	1	0
ATAC_LK2_18746	ENSG00000151490	PTPRO	Intron	no	no	up	up	no	no	0	2	0	2	0
ATAC_LK2_18748	ENSG00000151490	PTPRO	Intron	no	up	up	up	no	no	0	2	0	1	1
ATAC_LK2_18749	ENSG00000151490	PTPRO	Intron	up	up	up	up	no	no	0	1	0	0	1
ATAC_LK2_1875	ENSG00000134684	YARS	Intron	no	no	up	no	no	no	0	0	0	1	0
ATAC_LK2_18757	ENSG00000151491	EPS8	1st Intron	no	no	no	up	no	no	1	0	0	0	0
ATAC_LK2_1876	ENSG00000134684	YARS	Promoter	no	no	up	no	no	no	0	1	0	0	0
ATAC_LK2_18762	ENSG00000151491	EPS8	Promoter	no	no	down	down	no	no	0	0	0	0	0
ATAC_LK2_18765	ENSG00000151491	EPS8	Intron	no	no	no	up	no	no	0	0	1	0	0
ATAC_LK2_18782	ENSG00000139154	AEBP2	Promoter	no	no	up	up	no	no	0	1	0	1	0
ATAC_LK2_18783	ENSG00000139154	AEBP2	1st Intron	no	no	no	no	no	no	1	1	0	2	1
ATAC_LK2_18784	ENSG00000139154	AEBP2	1st Intron	no	up	up	up	no	no	0	0	0	0	0
ATAC_LK2_1879	ENSG00000116497	S100PBP	1st Intron	up	no	up	no	no	no	0	1	0	0	1
ATAC_LK2_18796	ENSG00000139154	AEBP2	Intron	down	no	no	no	no	no	0	1	0	0	2
ATAC_LK2_188	ENSG00000162585	FAAP20	3UTR	no	down	no	down	no	no	0	0	0	0	0
ATAC_LK2_18820	ENSG00000121350	PYROXD1	3UTR	no	no	up	up	up	no	0	0	2	0	0
ATAC_LK2_18834	ENSG00000111728	ST8SIA1	Intron	no	up	up	up	no	no	0	2	0	0	1
ATAC_LK2_18836	ENSG00000111728	ST8SIA1	1st Intron	no	up	no	up	no	no	0	1	0	1	0
ATAC_LK2_18837	ENSG00000111728	ST8SIA1	1st Exon	up	no	up	up	no	no	0	0	0	1	2
ATAC_LK2_18838	ENSG00000250166	NA	1st Intron	no	no	up	no	no	no	0	0	0	0	1
ATAC_LK2_18857	ENSG00000134532	SOX5	Intron	no	no	down	no	no	down	0	0	0	3	1
ATAC_LK2_18859	ENSG00000134532	SOX5	1st Intron	down	no	no	no	no	no	0	0	0	2	0
ATAC_LK2_18863	ENSG00000255745	NA	1st Intron	no	no	no	up	up	no	0	1	3	0	1
ATAC_LK2_18865	ENSG00000060982	BCAT1	Intergenic	no	no	up	no	no	no	1	3	0	1	1
ATAC_LK2_18866	ENSG00000060982	BCAT1	3UTR	no	no	no	up	no	no	0	0	0	0	0
ATAC_LK2_18869	ENSG00000060982	BCAT1	Intron	down	no	down	down	no	down	1	1	0	1	1
ATAC_LK2_18870	ENSG00000060982	BCAT1	Intron	down	no	down	no	no	no	1	1	0	0	1
ATAC_LK2_18875	ENSG00000060982	BCAT1	1st Intron	no	up	no	up	no	no	0	2	0	0	0
ATAC_LK2_18884	ENSG00000118308	LRMP	Intron	up	up	up	up	no	no	0	0	0	2	1
ATAC_LK2_18895	ENSG00000133703	KRAS	Intron	down	down	no	no	no	no	0	0	0	0	1
ATAC_LK2_18897	ENSG00000133703	KRAS	Intergenic	no	no	no	up	no	no	0	1	0	0	0
ATAC_LK2_18914	ENSG00000152936	LMNTD1	Intron	no	no	no	up	no	up	0	3	0	0	1
ATAC_LK2_18915	ENSG00000152936	LMNTD1	Intron	no	no	down	down	no	no	0	0	0	0	1
ATAC_LK2_18919	ENSG00000152936	LMNTD1	5UTR	no	no	down	no	no	no	0	0	1	0	0
ATAC_LK2_18931	ENSG00000152936	LMNTD1	Intergenic	down	no	down	no	no	no	1	1	0	0	0
ATAC_LK2_18937	ENSG00000222950	NA	Intergenic	no	no	up	up	no	no	0	1	0	1	0
ATAC_LK2_18941	ENSG00000256686	NA	1st Intron	no	down	no	down	no	no	0	1	0	1	1
ATAC_LK2_18946	ENSG00000283603	MIR4302	Intergenic	down	down	down	down	no	no	0	1	0	1	0
ATAC_LK2_18947	ENSG00000256256	NA	Intergenic	down	no	down	down	no	no	0	2	0	1	2
ATAC_LK2_18948	ENSG00000246695	NA	Exon	no	no	down	no	no	no	0	1	0	1	1
ATAC_LK2_18955	ENSG00000123094	RASSF8	Intron	down	down	down	down	no	no	0	2	0	0	2
ATAC_LK2_18957	ENSG00000123094	RASSF8	Exon	no	no	down	down	no	no	0	1	0	1	0
ATAC_LK2_18958	ENSG00000123094	RASSF8	Promoter	no	no	down	no	no	no	0	0	0	1	0
ATAC_LK2_1896	ENSG00000239670	NA	Promoter	no	no	no	up	no	no	0	0	0	2	0
ATAC_LK2_18965	ENSG00000123094	RASSF8	Intergenic	no	no	down	down	no	no	0	0	0	1	0
ATAC_LK2_18967	ENSG00000123096	SSPN	Intergenic	up	no	up	no	no	no	0	1	0	2	2
ATAC_LK2_18973	ENSG00000123096	SSPN	Intron	no	no	up	up	no	no	0	0	2	0	0
ATAC_LK2_18974	ENSG00000123096	SSPN	Intron	no	no	no	up	no	no	0	1	0	3	0
ATAC_LK2_18975	ENSG00000123096	SSPN	Exon	no	no	up	up	up	up	0	1	4	0	0
ATAC_LK2_18976	ENSG00000255750	NA	Exon	down	no	no	no	no	up	0	1	0	1	2
ATAC_LK2_1898	ENSG00000236065	NA	1st Intron	no	no	up	up	no	up	0	1	0	2	1
ATAC_LK2_18981	ENSG00000123104	ITPR2	1st Intron	down	down	down	down	no	no	1	1	0	0	1
ATAC_LK2_18985	ENSG00000123104	ITPR2	Intron	up	no	up	up	no	up	0	0	0	1	0
ATAC_LK2_18988	ENSG00000123104	ITPR2	1st Intron	up	no	up	up	no	no	0	1	0	0	1
ATAC_LK2_18993	ENSG00000123104	ITPR2	Intron	no	down	no	no	no	no	1	0	2	0	0
ATAC_LK2_18996	ENSG00000123104	ITPR2	Intron	no	no	up	no	no	no	2	2	0	1	0
ATAC_LK2_18999	ENSG00000123104	ITPR2	Intron	no	no	down	no	no	no	0	0	0	1	0
ATAC_LK2_1900	ENSG00000004455	AK2	3UTR	no	no	up	up	up	up	0	0	0	0	0
ATAC_LK2_19002	ENSG00000123104	ITPR2	1st Intron	no	no	no	up	no	no	0	0	0	1	1
ATAC_LK2_19003	ENSG00000123104	ITPR2	1st Intron	no	down	down	down	no	no	0	0	0	0	2
ATAC_LK2_19013	ENSG00000111790	FGFR1OP2	Promoter	no	no	up	no	no	no	0	1	0	0	0
ATAC_LK2_1902	ENSG00000004455	AK2	Intron	no	down	no	no	no	no	1	2	0	0	1
ATAC_LK2_19031	ENSG00000256226	NA	Intergenic	no	no	down	no	no	no	0	1	0	1	0
ATAC_LK2_19033	ENSG00000211455	STK38L	Promoter	no	no	no	down	no	no	0	0	0	0	0
ATAC_LK2_19037	ENSG00000029153	ARNTL2	Promoter	no	no	up	up	no	no	0	1	4	1	0
ATAC_LK2_19046	ENSG00000165935	SMCO2	Exon	no	no	down	no	no	no	0	1	0	1	0
ATAC_LK2_19050	ENSG00000110841	PPFIBP1	1st Intron	no	no	down	down	no	no	0	0	0	1	2
ATAC_LK2_19054	ENSG00000110841	PPFIBP1	5UTR	no	no	no	down	no	no	1	1	0	0	0
ATAC_LK2_19065	ENSG00000274075	NA	Intergenic	no	no	no	no	down	no	1	0	1	1	0
ATAC_LK2_19068	ENSG00000087494	PTHLH	Promoter	no	no	no	no	no	no	0	0	0	0	1
ATAC_LK2_19069	ENSG00000123106	CCDC91	Intergenic	no	no	down	down	no	no	0	0	0	3	1
ATAC_LK2_19072	ENSG00000123106	CCDC91	Intron	down	no	down	down	no	no	0	0	0	1	0
ATAC_LK2_19078	ENSG00000123106	CCDC91	Intron	no	no	down	no	no	no	0	0	0	2	0
ATAC_LK2_19080	ENSG00000123106	CCDC91	Intron	no	no	no	down	no	no	0	0	0	1	0
ATAC_LK2_19082	ENSG00000123106	CCDC91	Intron	no	no	down	down	no	no	0	1	0	3	0
ATAC_LK2_19083	ENSG00000123106	CCDC91	Intron	down	no	down	no	no	no	1	0	0	3	2
ATAC_LK2_19084	ENSG00000123106	CCDC91	Intron	no	no	down	down	no	no	0	1	0	1	0
ATAC_LK2_19089	ENSG00000256513	NA	Intergenic	no	no	down	down	down	no	0	0	0	4	0
ATAC_LK2_19098	ENSG00000064763	FAR2	1st Intron	up	no	up	up	no	no	0	1	2	0	0
ATAC_LK2_19112	ENSG00000285517	NA	Promoter	no	no	no	down	no	no	0	0	0	0	1
ATAC_LK2_1912	ENSG00000116525	TRIM62	1st Intron	up	up	no	up	no	no	0	2	0	0	0
ATAC_LK2_19131	ENSG00000139146	SINHCAF	Exon	no	no	up	up	no	no	0	0	0	0	3
ATAC_LK2_19135	ENSG00000256232	LINC02387	Exon	no	no	down	no	no	no	0	0	0	1	1
ATAC_LK2_19145	ENSG00000151743	AMN1	Intron	up	up	up	up	no	no	0	2	0	0	2
ATAC_LK2_19146	ENSG00000151743	AMN1	Promoter	no	no	up	up	no	no	1	0	0	0	0
ATAC_LK2_19148	ENSG00000151743	AMN1	1st Intron	up	up	up	up	no	no	0	0	0	1	2
ATAC_LK2_19150	ENSG00000151743	AMN1	Intergenic	up	no	up	up	no	no	1	0	0	0	0
ATAC_LK2_19151	ENSG00000256843	NA	Promoter	no	no	up	up	up	up	1	1	0	0	0
ATAC_LK2_19157	ENSG00000256372	NA	Intergenic	no	up	no	up	no	no	0	1	0	1	0
ATAC_LK2_19158	ENSG00000255760	LINC02422	Downstream	no	no	up	up	no	no	0	1	0	0	2
ATAC_LK2_19160	ENSG00000255760	LINC02422	Promoter	no	up	up	up	no	no	0	1	0	1	0
ATAC_LK2_19162	ENSG00000255760	LINC02422	Intron	up	no	up	up	no	no	1	2	2	2	1
ATAC_LK2_19163	ENSG00000255760	LINC02422	1st Intron	no	no	up	no	up	no	1	0	0	2	3
ATAC_LK2_19169	ENSG00000257094	NA	Intergenic	no	no	down	no	no	no	0	1	0	1	0
ATAC_LK2_19183	ENSG00000139132	FGD4	1st Intron	no	no	down	no	no	no	0	0	0	0	1
ATAC_LK2_19184	ENSG00000139132	FGD4	1st Intron	down	no	down	no	no	no	0	0	0	1	0
ATAC_LK2_19189	ENSG00000139132	FGD4	1st Intron	no	no	no	down	no	no	0	0	0	1	1
ATAC_LK2_19190	ENSG00000139132	FGD4	1st Intron	no	no	no	down	no	no	1	1	0	0	0
ATAC_LK2_19192	ENSG00000139132	FGD4	1st Intron	down	down	no	no	up	no	0	1	0	1	1
ATAC_LK2_19202	ENSG00000139132	FGD4	1st Intron	no	down	no	no	no	up	0	0	0	0	1
ATAC_LK2_19203	ENSG00000139132	FGD4	Intron	down	down	no	down	no	no	0	0	0	1	0
ATAC_LK2_19211	ENSG00000087470	DNM1L	Intron	no	no	down	down	no	no	1	1	0	0	1
ATAC_LK2_1924	ENSG00000134686	PHC2	1st Intron	no	down	down	down	no	no	1	0	0	1	1
ATAC_LK2_19253	ENSG00000139117	CPNE8	Intron	no	up	no	no	no	down	0	1	0	1	0
ATAC_LK2_19254	ENSG00000139117	CPNE8	Promoter	up	up	no	no	no	no	0	0	0	1	0
ATAC_LK2_19255	ENSG00000139117	CPNE8	Promoter	up	up	up	up	no	no	0	1	0	0	0
ATAC_LK2_19260	ENSG00000139116	KIF21A	Promoter	down	no	down	down	no	no	0	0	0	0	1
ATAC_LK2_19261	ENSG00000139116	KIF21A	1st Intron	down	no	no	no	no	no	1	2	0	0	0
ATAC_LK2_19269	ENSG00000180116	C12orf40	Intron	down	no	no	no	no	no	0	0	0	3	0
ATAC_LK2_19271	ENSG00000151229	SLC2A13	Intron	no	no	down	no	no	no	0	0	0	1	1
ATAC_LK2_19274	ENSG00000151229	SLC2A13	Intron	no	no	down	no	no	no	0	1	0	1	0
ATAC_LK2_1928	ENSG00000134686	PHC2	1st Intron	no	no	no	down	no	no	0	2	0	1	1
ATAC_LK2_19284	ENSG00000223914	NA	Promoter	down	no	no	no	no	no	0	0	1	2	0
ATAC_LK2_19285	ENSG00000223914	NA	1st Intron	down	no	no	no	up	no	0	0	0	2	0
ATAC_LK2_19286	ENSG00000223914	NA	1st Intron	down	down	down	down	no	no	1	0	0	1	0
ATAC_LK2_19287	ENSG00000223914	NA	1st Intron	down	no	no	no	no	no	1	1	0	0	0
ATAC_LK2_19289	ENSG00000188906	LRRK2	Exon	no	no	no	no	no	up	0	1	0	0	0
ATAC_LK2_19290	ENSG00000188906	LRRK2	Promoter	down	down	down	no	up	no	0	1	0	0	0
ATAC_LK2_19299	ENSG00000151233	GXYLT1	Intron	up	no	up	no	no	no	0	0	2	0	1
ATAC_LK2_19303	ENSG00000151233	GXYLT1	Exon	no	no	no	up	no	no	0	1	1	0	0
ATAC_LK2_19314	ENSG00000134283	PPHLN1	1st Intron	no	no	no	up	no	no	0	1	0	1	1
ATAC_LK2_19331	ENSG00000257510	LINC02402	Exon	no	down	no	no	no	no	0	0	0	0	1
ATAC_LK2_19333	ENSG00000257114	LINC02450	Intron	no	no	up	up	up	no	0	2	0	0	1
ATAC_LK2_19338	ENSG00000129317	PUS7L	Exon	no	no	no	up	no	no	1	0	0	2	0
ATAC_LK2_19364	ENSG00000257738	NA	Promoter	no	down	no	no	no	no	0	1	0	1	0
ATAC_LK2_19370	ENSG00000177119	ANO6	1st Intron	no	no	no	no	no	up	1	1	0	1	1
ATAC_LK2_19371	ENSG00000177119	ANO6	1st Intron	down	no	no	no	no	no	0	0	0	0	1
ATAC_LK2_19373	ENSG00000177119	ANO6	1st Intron	no	no	down	down	no	down	0	0	0	2	0
ATAC_LK2_19381	ENSG00000177119	ANO6	Intron	no	no	down	no	no	no	0	2	0	0	1
ATAC_LK2_19386	ENSG00000257657	NA	Intron	no	no	up	up	up	up	0	1	0	1	1
ATAC_LK2_19412	ENSG00000189079	ARID2	Intron	no	no	down	down	down	down	0	0	0	0	1
ATAC_LK2_19415	ENSG00000189079	ARID2	3UTR	no	no	up	up	up	no	0	0	0	2	0
ATAC_LK2_19420	ENSG00000139218	SCAF11	1st Intron	no	no	up	up	no	no	1	1	0	0	1
ATAC_LK2_19427	ENSG00000111371	SLC38A1	Intron	no	down	no	no	no	no	0	0	0	3	0
ATAC_LK2_19447	ENSG00000257261	NA	Intron	no	no	up	up	no	no	0	1	0	1	0
ATAC_LK2_19450	ENSG00000257261	NA	Intron	no	no	no	up	no	no	1	0	0	1	0
ATAC_LK2_19452	ENSG00000257261	NA	Intron	no	no	up	up	no	no	0	1	0	0	0
ATAC_LK2_19453	ENSG00000257261	NA	Exon	up	no	no	no	no	no	0	1	0	0	1
ATAC_LK2_19454	ENSG00000257261	NA	Intron	up	no	no	no	no	no	0	1	0	0	0
ATAC_LK2_1946	ENSG00000116544	DLGAP3	3UTR	no	no	no	down	no	no	0	1	0	0	0
ATAC_LK2_19467	ENSG00000257261	NA	Intron	no	no	down	down	no	no	0	0	0	0	2
ATAC_LK2_19470	ENSG00000257261	NA	Intron	no	no	down	no	no	no	0	0	0	1	1
ATAC_LK2_19492	ENSG00000257925	NA	Promoter	no	no	down	down	no	no	0	2	0	0	1
ATAC_LK2_19496	ENSG00000258116	NA	Intergenic	no	no	up	no	no	no	0	0	0	0	1
ATAC_LK2_19501	ENSG00000258116	NA	Intergenic	down	no	no	no	up	up	0	0	0	0	1
ATAC_LK2_19502	ENSG00000199566	NA	Intergenic	no	no	up	up	no	no	0	0	0	0	0
ATAC_LK2_19505	ENSG00000257924	NA	Intron	no	no	down	no	no	no	1	1	0	1	0
ATAC_LK2_19509	ENSG00000257906	NA	1st Intron	no	up	up	up	no	no	0	2	0	1	0
ATAC_LK2_19510	ENSG00000257906	NA	Promoter	no	no	up	up	no	no	0	2	0	1	0
ATAC_LK2_19511	ENSG00000257906	NA	Promoter	no	no	no	no	up	no	0	0	0	0	1
ATAC_LK2_19516	ENSG00000111405	ENDOU	3UTR	no	no	no	up	no	up	0	0	1	1	0
ATAC_LK2_19526	ENSG00000079337	RAPGEF3	Intron	down	no	down	no	no	no	0	0	0	1	1
ATAC_LK2_19534	ENSG00000257488	NA	Exon	no	no	up	no	no	no	0	0	0	0	1
ATAC_LK2_19539	ENSG00000111424	VDR	1st Intron	down	down	down	down	no	no	1	1	0	2	1
ATAC_LK2_19541	ENSG00000111424	VDR	1st Intron	down	no	down	no	no	no	0	0	0	2	1
ATAC_LK2_19563	ENSG00000269514	NA	Promoter	no	no	up	up	no	no	0	0	0	0	1
ATAC_LK2_19567	ENSG00000167528	ZNF641	Promoter	no	no	down	no	no	no	0	0	0	0	0
ATAC_LK2_19569	ENSG00000197376	NA	Intergenic	no	down	up	no	up	up	0	1	0	2	1
ATAC_LK2_19582	ENSG00000264201	MIR4701	Promoter	no	no	no	down	no	no	0	0	0	1	0
ATAC_LK2_19600	ENSG00000272822	NA	Intron	no	no	up	up	no	up	0	2	0	1	0
ATAC_LK2_19601	ENSG00000272822	NA	Intron	up	no	up	no	no	no	0	1	0	1	0
ATAC_LK2_19614	ENSG00000167548	KMT2D	Exon	no	no	no	up	no	no	0	0	0	0	2
ATAC_LK2_19658	ENSG00000135519	KCNH3	Intron	down	no	down	no	no	no	0	0	0	1	1
ATAC_LK2_19664	ENSG00000110844	PRPF40B	Exon	down	no	no	no	no	no	0	1	0	2	0
ATAC_LK2_19670	ENSG00000161791	FMNL3	1st Intron	no	no	down	down	down	no	0	1	0	0	0
ATAC_LK2_19671	ENSG00000161791	FMNL3	1st Intron	down	down	no	no	up	up	0	0	0	0	1
ATAC_LK2_197	ENSG00000157933	SKI	Promoter	down	down	down	down	no	no	0	0	0	1	0
ATAC_LK2_1970	ENSG00000142687	KIAA0319L	Intron	no	down	no	down	no	no	0	0	0	2	2
ATAC_LK2_1972	ENSG00000142687	KIAA0319L	Intron	no	down	no	down	no	no	1	0	0	1	0
ATAC_LK2_19725	ENSG00000050405	LIMA1	Intron	no	no	up	no	up	no	0	0	4	1	1
ATAC_LK2_1973	ENSG00000142687	KIAA0319L	Exon	no	down	no	down	no	no	0	0	0	1	1
ATAC_LK2_19730	ENSG00000066084	DIP2B	Promoter	no	no	no	down	no	no	0	0	0	1	0
ATAC_LK2_19732	ENSG00000066084	DIP2B	1st Intron	up	no	up	up	no	up	0	2	0	0	0
ATAC_LK2_1975	ENSG00000142687	KIAA0319L	Intron	no	down	no	down	no	no	0	0	0	1	1
ATAC_LK2_19751	ENSG00000243075	NA	Intergenic	no	no	no	down	no	no	0	0	0	1	0
ATAC_LK2_19752	ENSG00000185432	METTL7A	Intergenic	no	no	up	up	no	up	0	0	0	1	2
ATAC_LK2_19777	ENSG00000170545	SMAGP	Intron	no	no	up	up	no	up	0	0	0	1	1
ATAC_LK2_19778	ENSG00000170545	SMAGP	Promoter	no	no	no	down	no	no	0	1	0	0	0
ATAC_LK2_19785	ENSG00000139629	GALNT6	Intron	no	down	down	down	no	no	1	1	0	2	1
ATAC_LK2_19811	ENSG00000135503	ACVR1B	Promoter	no	no	no	down	no	no	0	1	0	1	0
ATAC_LK2_19814	ENSG00000135503	ACVR1B	1st Intron	down	down	no	no	no	no	1	0	0	1	0
ATAC_LK2_19824	ENSG00000123358	NR4A1	1st Intron	no	no	no	down	no	no	0	0	0	0	1
ATAC_LK2_19848	ENSG00000170442	KRT86	Exon	no	no	down	down	no	no	0	1	0	1	1
ATAC_LK2_19850	ENSG00000170442	KRT86	Exon	no	no	no	down	no	no	0	2	0	1	1
ATAC_LK2_19852	ENSG00000257829	NA	Promoter	no	down	down	down	no	no	0	0	0	0	0
ATAC_LK2_19857	ENSG00000274928	NA	Intron	down	down	no	no	up	no	0	1	0	2	0
ATAC_LK2_19862	ENSG00000186081	KRT5	Intergenic	no	no	no	up	no	no	0	1	0	1	0
ATAC_LK2_19863	ENSG00000186081	KRT5	Intergenic	no	no	no	up	up	no	0	0	0	1	1
ATAC_LK2_19864	ENSG00000139648	KRT71	Promoter	no	no	no	up	up	up	0	0	0	0	1
ATAC_LK2_19865	ENSG00000139648	KRT71	Intergenic	no	up	up	up	up	up	0	1	0	0	0
ATAC_LK2_19866	ENSG00000170484	KRT74	3UTR	no	no	up	up	up	up	0	0	0	1	1
ATAC_LK2_19867	ENSG00000170484	KRT74	Downstream	no	no	up	no	up	no	0	1	0	0	0
ATAC_LK2_19869	ENSG00000258120	NA	Promoter	up	up	up	up	no	no	0	0	0	2	1
ATAC_LK2_19870	ENSG00000172867	KRT2	Exon	up	up	up	up	no	no	0	1	0	0	0
ATAC_LK2_19871	ENSG00000172867	KRT2	Intergenic	no	up	up	up	no	no	1	0	0	1	0
ATAC_LK2_19873	ENSG00000167768	KRT1	Promoter	no	up	up	up	no	no	0	1	0	0	0
ATAC_LK2_19876	ENSG00000257389	NA	Promoter	no	no	up	no	up	no	0	1	2	0	2
ATAC_LK2_19878	ENSG00000241146	NA	Intergenic	no	no	no	up	no	no	0	0	0	0	0
ATAC_LK2_1988	ENSG00000092853	CLSPN	3UTR	no	no	up	up	up	up	0	2	2	1	1
ATAC_LK2_19880	ENSG00000241146	NA	Intergenic	no	no	up	no	no	no	0	0	0	0	1
ATAC_LK2_19897	ENSG00000167778	SPRYD3	Promoter	no	no	no	down	no	no	0	0	0	0	0
ATAC_LK2_19915	ENSG00000182544	MFSD5	Intergenic	no	no	no	up	no	no	1	3	0	0	0
ATAC_LK2_19916	ENSG00000135476	ESPL1	Promoter	no	no	no	up	no	no	0	0	0	0	0
ATAC_LK2_19938	ENSG00000139625	MAP3K12	Promoter	no	down	no	no	no	up	0	1	1	0	2
ATAC_LK2_1994	ENSG00000134698	AGO4	Promoter	down	down	down	down	no	no	0	0	0	1	0
ATAC_LK2_19960	ENSG00000275589	NA	Promoter	no	no	no	down	no	down	0	0	0	0	0
ATAC_LK2_1997	ENSG00000092847	AGO1	3UTR	up	no	up	no	no	no	0	1	0	0	0
ATAC_LK2_19975	ENSG00000123415	SMUG1	Intron	no	no	no	up	no	no	1	1	0	0	1
ATAC_LK2_19991	ENSG00000111481	COPZ1	Promoter	no	down	no	no	no	no	0	0	0	1	1
ATAC_LK2_19995	ENSG00000139572	GPR84	Promoter	no	no	up	up	no	up	0	3	0	1	0
ATAC_LK2_200	ENSG00000157933	SKI	1st Intron	no	no	no	up	no	no	0	6	0	0	0
ATAC_LK2_20005	ENSG00000258086	NA	Intron	no	up	no	no	no	no	1	0	0	0	1
ATAC_LK2_20022	ENSG00000135426	TESPA1	Intergenic	no	no	up	up	no	no	0	0	2	0	1
ATAC_LK2_20023	ENSG00000135426	TESPA1	3UTR	no	no	no	no	no	no	0	1	0	1	0
ATAC_LK2_20025	ENSG00000135426	TESPA1	Intron	no	no	no	no	up	no	1	0	0	1	0
ATAC_LK2_2003	ENSG00000171812	COL8A2	Intron	no	no	down	no	no	no	0	0	0	0	1
ATAC_LK2_20030	ENSG00000135426	TESPA1	Intergenic	no	no	up	no	no	no	0	1	0	0	0
ATAC_LK2_20058	ENSG00000123342	MMP19	Intergenic	no	no	no	up	no	no	0	2	0	0	0
ATAC_LK2_20072	ENSG00000123411	IKZF4	Promoter	no	no	up	up	no	no	0	0	0	0	1
ATAC_LK2_20074	ENSG00000123411	IKZF4	3UTR	down	no	no	no	no	no	0	0	0	0	0
ATAC_LK2_20085	ENSG00000139641	ESYT1	Promoter	no	no	down	down	no	no	1	1	0	1	0
ATAC_LK2_20115	ENSG00000076067	RBMS2	Intron	no	no	up	up	up	no	1	2	0	0	0
ATAC_LK2_20116	ENSG00000076067	RBMS2	3UTR	no	no	up	up	no	no	0	0	0	1	2
ATAC_LK2_20131	ENSG00000198056	PRIM1	Promoter	no	no	up	up	no	no	0	1	0	0	0
ATAC_LK2_20152	ENSG00000166888	STAT6	Promoter	no	no	up	up	no	no	0	0	0	0	2
ATAC_LK2_20164	ENSG00000123384	LRP1	Exon	no	down	down	down	no	no	0	0	0	1	0
ATAC_LK2_20170	ENSG00000182379	NXPH4	1st Intron	down	down	no	down	no	no	0	1	0	2	3
ATAC_LK2_20181	ENSG00000179912	R3HDM2	Intron	no	up	no	up	no	no	0	0	0	0	1
ATAC_LK2_20206	ENSG00000240771	ARHGEF25	Promoter	no	no	down	no	no	no	0	0	0	0	1
ATAC_LK2_2021	ENSG00000142694	EVA1B	Promoter	no	no	down	down	no	no	0	1	0	0	0
ATAC_LK2_20234	ENSG00000245651	LOC283387	Promoter	no	no	up	no	up	no	0	0	0	0	1
ATAC_LK2_20243	ENSG00000139263	LRIG3	Promoter	no	up	no	no	no	no	0	0	0	0	0
ATAC_LK2_20247	ENSG00000202471	NA	Intergenic	no	no	down	no	no	no	1	0	0	0	1
ATAC_LK2_20248	ENSG00000118596	SLC16A7	Promoter	no	no	down	down	no	down	0	2	0	0	0
ATAC_LK2_20272	ENSG00000135655	USP15	Intron	no	no	no	up	no	no	1	0	0	0	0
ATAC_LK2_20274	ENSG00000135655	USP15	Intron	no	no	no	up	no	no	0	1	0	0	1
ATAC_LK2_20280	ENSG00000135655	USP15	Intron	no	no	up	up	no	no	0	1	0	0	1
ATAC_LK2_20301	ENSG00000258117	NA	1st Intron	down	no	no	no	no	no	0	2	2	1	0
ATAC_LK2_20312	ENSG00000185306	C12orf56	Promoter	no	no	down	no	no	no	0	0	0	1	0
ATAC_LK2_20316	ENSG00000184575	XPOT	3UTR	no	up	no	up	no	no	0	0	0	2	1
ATAC_LK2_20323	ENSG00000153179	RASSF3	Exon	no	no	down	down	no	no	0	0	0	2	2
ATAC_LK2_20325	ENSG00000153179	RASSF3	Intron	up	up	up	up	no	no	0	0	0	0	0
ATAC_LK2_20327	ENSG00000153179	RASSF3	Intron	no	no	no	no	up	no	0	0	0	2	1
ATAC_LK2_20333	ENSG00000280320	NA	Intergenic	no	down	no	no	no	no	0	0	0	1	1
ATAC_LK2_20334	ENSG00000280320	NA	Intergenic	down	no	down	no	no	no	0	1	0	0	0
ATAC_LK2_20349	ENSG00000156076	WIF1	Intergenic	up	up	up	up	no	no	1	0	0	1	0
ATAC_LK2_20352	ENSG00000174106	LEMD3	Intergenic	no	no	no	up	no	no	0	2	2	0	1
ATAC_LK2_20370	ENSG00000256915	NA	Intron	no	no	up	no	up	up	0	0	4	1	0
ATAC_LK2_20371	ENSG00000213344	NA	Intergenic	no	down	up	up	up	up	0	0	0	1	1
ATAC_LK2_20372	ENSG00000213344	NA	Intergenic	no	no	up	up	up	up	0	1	2	1	0
ATAC_LK2_20376	ENSG00000197301	HMGA2-AS1	Promoter	up	no	up	no	no	no	0	2	0	0	0
ATAC_LK2_20378	ENSG00000149948	HMGA2	Intron	no	up	up	up	no	no	0	1	0	0	2
ATAC_LK2_20380	ENSG00000149948	HMGA2	Intron	up	up	up	up	no	no	0	0	0	2	1
ATAC_LK2_20381	ENSG00000149948	HMGA2	Intron	no	no	up	no	no	no	0	0	0	0	3
ATAC_LK2_20382	ENSG00000149948	HMGA2	Intron	no	no	up	no	no	no	0	0	2	1	0
ATAC_LK2_20383	ENSG00000149948	HMGA2	3UTR	no	no	up	no	no	no	1	0	0	0	2
ATAC_LK2_204	ENSG00000157933	SKI	Intron	up	up	up	up	no	no	0	0	0	0	1
ATAC_LK2_2040	ENSG00000119535	CSF3R	Intron	up	no	up	no	no	no	0	1	0	0	1
ATAC_LK2_20404	ENSG00000256777	NA	Promoter	down	no	down	no	no	no	0	1	0	0	1
ATAC_LK2_20405	ENSG00000222744	NA	Intergenic	down	no	down	down	no	no	0	1	0	1	0
ATAC_LK2_20406	ENSG00000222744	NA	Promoter	down	down	down	down	no	no	0	0	0	2	1
ATAC_LK2_20409	ENSG00000127311	HELB	Promoter	no	down	no	no	no	no	0	2	0	1	0
ATAC_LK2_20416	ENSG00000155974	GRIP1	1st Intron	up	up	up	up	no	no	0	2	0	0	2
ATAC_LK2_20417	ENSG00000155974	GRIP1	1st Intron	up	no	no	no	no	no	0	0	0	2	0
ATAC_LK2_20422	ENSG00000155974	GRIP1	1st Intron	up	up	no	up	no	no	1	0	0	2	1
ATAC_LK2_20428	ENSG00000111530	CAND1	3UTR	up	up	up	up	no	no	0	2	0	0	0
ATAC_LK2_20429	ENSG00000286563	NA	Intergenic	up	no	no	no	no	no	0	1	0	1	1
ATAC_LK2_20432	ENSG00000256037	NA	Intergenic	no	no	no	down	no	no	0	0	0	0	1
ATAC_LK2_20436	ENSG00000203585	LINC02408	Intron	no	no	down	down	no	down	0	1	0	1	0
ATAC_LK2_20437	ENSG00000203585	LINC02408	Intron	no	no	down	no	no	no	0	0	0	1	0
ATAC_LK2_20439	ENSG00000203585	LINC02408	Intron	down	no	down	down	no	down	0	0	0	0	1
ATAC_LK2_20440	ENSG00000203585	LINC02408	Intron	no	up	no	no	down	down	0	1	0	0	0
ATAC_LK2_20441	ENSG00000203585	LINC02408	Intron	no	up	no	no	no	down	0	1	0	0	1
ATAC_LK2_20444	ENSG00000127334	DYRK2	Intergenic	no	no	down	down	no	no	0	1	0	0	0
ATAC_LK2_20445	ENSG00000127334	DYRK2	Promoter	no	no	down	down	no	no	0	1	0	0	0
ATAC_LK2_20449	ENSG00000235872	NA	Promoter	no	no	down	no	no	no	0	1	0	0	1
ATAC_LK2_20451	ENSG00000235872	NA	Intergenic	no	no	down	down	down	down	0	1	0	2	0
ATAC_LK2_20454	ENSG00000255733	IFNG-AS1	Promoter	down	no	no	no	up	no	0	1	0	0	1
ATAC_LK2_20457	ENSG00000255733	IFNG-AS1	Intron	no	no	up	up	up	up	0	0	0	2	0
ATAC_LK2_20459	ENSG00000236946	NA	Promoter	no	no	no	no	up	up	0	0	0	0	1
ATAC_LK2_20461	ENSG00000255733	IFNG-AS1	Intron	no	no	up	up	no	no	1	2	0	1	1
ATAC_LK2_20469	ENSG00000255733	IFNG-AS1	Intron	no	no	up	up	up	up	0	0	2	1	1
ATAC_LK2_20474	ENSG00000111537	IFNG	Promoter	no	no	no	no	up	no	1	1	0	0	1
ATAC_LK2_20475	ENSG00000255733	IFNG-AS1	Intron	down	no	no	no	up	no	0	1	0	0	1
ATAC_LK2_20485	ENSG00000127318	IL22	Intergenic	down	no	no	no	up	no	0	0	0	0	1
ATAC_LK2_20491	ENSG00000251301	LINC02384	1st Intron	no	no	no	down	no	no	0	1	0	0	1
ATAC_LK2_20493	ENSG00000251301	LINC02384	1st Intron	no	no	up	up	up	up	0	0	2	1	0
ATAC_LK2_20497	ENSG00000251301	LINC02384	1st Intron	no	no	no	up	no	no	0	0	0	1	2
ATAC_LK2_20501	ENSG00000251301	LINC02384	1st Intron	no	no	up	no	no	no	0	0	0	1	1
ATAC_LK2_20506	ENSG00000251301	LINC02384	Promoter	no	no	up	up	no	no	0	0	1	1	2
ATAC_LK2_20508	ENSG00000256917	NA	Intergenic	no	no	up	no	no	no	0	0	0	2	1
ATAC_LK2_20509	ENSG00000256917	NA	Intergenic	no	no	up	up	no	no	0	1	0	0	0
ATAC_LK2_20510	ENSG00000240087	NA	Intergenic	no	no	no	up	no	no	0	1	0	0	0
ATAC_LK2_20516	ENSG00000274459	NA	Intergenic	no	up	no	up	no	no	0	0	0	2	0
ATAC_LK2_20517	ENSG00000274459	NA	Intergenic	no	no	down	no	no	no	0	0	0	0	1
ATAC_LK2_20531	ENSG00000247363	LOC100507250	Exon	no	no	down	down	no	down	0	0	0	0	0
ATAC_LK2_2055	ENSG00000163877	SNIP1	3UTR	no	no	up	no	up	up	0	1	0	1	1
ATAC_LK2_20567	ENSG00000166225	FRS2	Intron	no	no	up	no	no	no	0	0	0	3	1
ATAC_LK2_20583	ENSG00000166268	MYRFL	Intron	down	no	no	no	no	no	2	0	0	1	0
ATAC_LK2_20587	ENSG00000257815	LINC01481	Intron	down	no	no	no	no	no	0	0	0	0	0
ATAC_LK2_20589	ENSG00000257815	LINC01481	Intron	down	down	no	no	up	no	0	1	0	0	3
ATAC_LK2_206	ENSG00000287356	NA	Promoter	no	down	no	down	no	no	0	1	0	0	0
ATAC_LK2_2060	ENSG00000116922	C1orf109	Intergenic	down	no	no	no	no	no	0	0	0	2	0
ATAC_LK2_20602	ENSG00000135643	KCNMB4	Promoter	no	no	down	no	no	no	0	0	0	0	0
ATAC_LK2_20606	ENSG00000153233	PTPRR	Intron	down	no	no	no	no	no	0	1	0	0	1
ATAC_LK2_20607	ENSG00000153233	PTPRR	3UTR	no	no	no	up	up	no	1	1	0	2	1
ATAC_LK2_20621	ENSG00000139291	TMEM19	Promoter	no	no	no	down	no	no	0	0	0	0	1
ATAC_LK2_20635	ENSG00000072657	TRHDE	3UTR	down	no	down	down	no	no	0	1	0	0	0
ATAC_LK2_20637	ENSG00000258235	NA	Intergenic	down	no	no	no	no	no	1	1	0	1	1
ATAC_LK2_20639	ENSG00000243164	NA	Intergenic	no	up	no	up	no	no	1	1	0	0	0
ATAC_LK2_20641	ENSG00000243164	NA	Intergenic	no	no	down	no	no	no	1	1	0	0	0
ATAC_LK2_20646	ENSG00000253719	ATXN7L3B	Intergenic	no	no	up	no	no	no	0	2	0	1	1
ATAC_LK2_20660	ENSG00000173401	GLIPR1L1	Intron	down	no	down	down	no	no	1	0	0	1	1
ATAC_LK2_20664	ENSG00000180481	GLIPR1L2	Intron	no	no	up	up	no	no	1	2	0	1	2
ATAC_LK2_20668	ENSG00000139278	GLIPR1	Intergenic	no	no	down	down	no	no	0	2	0	0	1
ATAC_LK2_20669	ENSG00000139278	GLIPR1	Intergenic	up	up	up	up	no	no	1	2	0	0	1
ATAC_LK2_20683	ENSG00000258077	NA	Intron	no	no	no	up	no	no	0	0	2	1	0
ATAC_LK2_20685	ENSG00000258077	NA	Intron	no	no	up	no	no	no	0	1	2	0	1
ATAC_LK2_20688	ENSG00000258077	NA	Exon	no	no	down	down	no	down	0	1	2	1	0
ATAC_LK2_20690	ENSG00000258077	NA	Intron	no	no	up	no	no	no	0	2	0	1	1
ATAC_LK2_20691	ENSG00000258077	NA	Intron	up	no	up	no	no	no	0	1	2	0	1
ATAC_LK2_20694	ENSG00000258077	NA	1st Intron	no	no	up	no	no	no	0	1	0	0	0
ATAC_LK2_2070	ENSG00000188786	MTF1	Exon	up	up	up	up	no	no	0	0	0	0	0
ATAC_LK2_20702	ENSG00000258077	NA	1st Intron	up	up	up	up	no	no	0	1	0	2	0
ATAC_LK2_20703	ENSG00000258077	NA	1st Intron	no	up	up	up	no	no	1	0	0	1	2
ATAC_LK2_20704	ENSG00000258077	NA	1st Intron	up	up	up	up	no	no	0	1	0	0	1
ATAC_LK2_20710	ENSG00000258077	NA	1st Intron	no	no	up	no	no	no	0	1	3	2	0
ATAC_LK2_20724	ENSG00000252858	NA	Intergenic	no	no	down	down	no	no	0	1	0	1	0
ATAC_LK2_20732	ENSG00000091039	OSBPL8	Intron	no	no	down	no	no	no	1	1	0	1	0
ATAC_LK2_2075	ENSG00000204084	INPP5B	1st Intron	no	no	up	up	no	no	0	0	0	1	0
ATAC_LK2_20750	ENSG00000257526	NA	Intron	no	down	no	no	up	no	1	1	0	1	0
ATAC_LK2_20756	ENSG00000186908	ZDHHC17	1st Intron	no	no	up	up	no	no	0	2	0	0	1
ATAC_LK2_2076	ENSG00000204084	INPP5B	1st Intron	no	no	up	up	no	up	0	2	0	0	0
ATAC_LK2_20765	ENSG00000175183	CSRP2	Intergenic	no	no	up	no	no	no	0	2	0	0	1
ATAC_LK2_20789	ENSG00000058272	PPP1R12A	Intron	no	no	down	no	no	no	2	1	0	0	0
ATAC_LK2_2079	ENSG00000204084	INPP5B	Promoter	up	no	no	no	no	no	0	1	0	2	1
ATAC_LK2_20796	ENSG00000058272	PPP1R12A	Intron	no	no	no	up	no	no	0	1	0	0	0
ATAC_LK2_20811	ENSG00000111052	LIN7A	Promoter	no	no	up	no	no	no	0	0	0	0	0
ATAC_LK2_20828	ENSG00000257747	LINC02426	Exon	no	no	down	no	no	no	0	1	0	1	0
ATAC_LK2_2083	ENSG00000183386	FHL3	Promoter	no	no	up	up	up	no	0	0	0	0	1
ATAC_LK2_20830	ENSG00000258193	NA	Intergenic	no	no	no	down	no	no	0	1	0	1	1
ATAC_LK2_20840	ENSG00000127720	METTL25	Intron	no	up	no	no	no	down	1	3	0	1	2
ATAC_LK2_20847	ENSG00000258358	NA	Intergenic	no	no	no	up	no	no	0	0	0	0	0
ATAC_LK2_20861	ENSG00000257855	NA	Intergenic	no	up	no	up	no	no	0	0	2	0	0
ATAC_LK2_20875	ENSG00000257752	NA	Promoter	no	no	no	up	no	no	0	1	0	0	0
ATAC_LK2_20876	ENSG00000198707	CEP290	3UTR	no	no	up	up	no	no	2	1	0	0	2
ATAC_LK2_20882	ENSG00000246363	LINC02458	Intergenic	down	no	down	no	no	no	1	1	0	2	2
ATAC_LK2_20883	ENSG00000246363	LINC02458	Intergenic	no	no	down	no	no	no	0	0	0	1	1
ATAC_LK2_20886	ENSG00000246363	LINC02458	Intron	no	up	up	up	no	no	1	2	2	0	0
ATAC_LK2_20891	ENSG00000246363	LINC02458	1st Intron	no	up	up	up	up	up	0	2	0	0	0
ATAC_LK2_20892	ENSG00000246363	LINC02458	1st Intron	up	up	up	up	no	no	0	2	0	0	2
ATAC_LK2_20893	ENSG00000246363	LINC02458	1st Intron	no	no	up	up	up	no	1	1	0	0	0
ATAC_LK2_20909	ENSG00000246363	LINC02458	Promoter	no	no	down	no	no	no	0	2	0	0	0
ATAC_LK2_20914	ENSG00000257820	NA	Intergenic	no	up	up	up	no	no	0	1	0	0	1
ATAC_LK2_20920	ENSG00000286608	NA	1st Intron	no	no	up	up	no	no	0	1	0	0	0
ATAC_LK2_2093	ENSG00000238063	LINC01685	Intergenic	no	down	no	no	no	no	0	1	0	0	2
ATAC_LK2_20930	ENSG00000139323	POC1B	Intron	no	no	up	up	no	no	1	1	0	1	1
ATAC_LK2_20935	ENSG00000139323	POC1B	1st Intron	no	no	no	no	no	up	0	1	0	0	1
ATAC_LK2_2094	ENSG00000238063	LINC01685	Intergenic	no	down	down	down	no	no	0	1	0	0	0
ATAC_LK2_20953	ENSG00000258216	NA	Intron	up	no	up	no	no	no	0	1	2	0	0
ATAC_LK2_20956	ENSG00000258216	NA	Intron	no	no	no	no	no	down	1	2	0	1	0
ATAC_LK2_20957	ENSG00000258216	NA	Intron	no	no	up	no	no	no	0	1	3	1	0
ATAC_LK2_20958	ENSG00000258216	NA	Intron	no	no	no	up	no	no	1	2	0	0	0
ATAC_LK2_20961	ENSG00000258216	NA	Intron	up	up	up	up	no	no	0	1	2	1	0
ATAC_LK2_20965	ENSG00000258216	NA	Exon	up	up	up	up	no	no	1	2	0	0	0
ATAC_LK2_20966	ENSG00000258216	NA	Intron	no	no	no	up	no	no	0	1	0	0	0
ATAC_LK2_20968	ENSG00000258216	NA	Intron	up	up	up	no	no	no	0	1	0	1	1
ATAC_LK2_20976	ENSG00000258216	NA	Intron	no	no	down	no	no	no	0	0	0	1	0
ATAC_LK2_20981	ENSG00000258183	NA	Intergenic	no	no	down	no	no	no	0	2	0	0	0
ATAC_LK2_20982	ENSG00000258183	NA	Intergenic	no	no	down	down	no	down	0	0	0	2	0
ATAC_LK2_20985	ENSG00000286021	NA	Intergenic	down	down	down	down	no	no	0	0	0	1	0
ATAC_LK2_20991	ENSG00000083782	EPYC	Intergenic	no	no	no	down	no	down	0	1	0	0	1
ATAC_LK2_20992	ENSG00000083782	EPYC	Intergenic	up	no	no	no	no	down	0	0	0	1	1
ATAC_LK2_21001	ENSG00000258125	NA	Intergenic	no	no	no	up	no	no	1	2	0	1	0
ATAC_LK2_21008	ENSG00000257893	NA	Promoter	no	no	no	down	no	no	0	1	0	1	1
ATAC_LK2_21013	ENSG00000257242	LINC01619	Downstream	no	no	down	down	down	down	1	0	0	0	0
ATAC_LK2_21015	ENSG00000257242	LINC01619	1st Intron	no	no	no	down	no	no	0	0	0	2	1
ATAC_LK2_21019	ENSG00000257242	LINC01619	1st Intron	no	no	no	down	no	no	0	0	2	0	0
ATAC_LK2_2102	ENSG00000228436	LOC105378663	1st Intron	no	no	down	no	no	no	0	1	0	0	0
ATAC_LK2_21022	ENSG00000257242	LINC01619	1st Intron	no	up	no	no	no	down	0	2	0	1	1
ATAC_LK2_21032	ENSG00000257242	LINC01619	Promoter	no	no	down	down	no	no	0	0	0	0	0
ATAC_LK2_21036	ENSG00000245904	NA	Intron	no	down	no	down	no	no	0	0	0	0	1
ATAC_LK2_2104	ENSG00000174574	AKIRIN1	Intergenic	down	down	down	down	no	no	0	0	0	1	0
ATAC_LK2_21057	ENSG00000266923	NA	1st Intron	no	no	no	up	no	no	0	1	1	0	0
ATAC_LK2_21063	ENSG00000258262	NA	Intergenic	no	no	up	up	no	up	0	1	0	0	2
ATAC_LK2_21068	ENSG00000258262	NA	Intergenic	no	no	no	no	no	no	0	1	0	0	0
ATAC_LK2_21069	ENSG00000258262	NA	Intergenic	no	no	up	up	no	no	0	1	2	0	0
ATAC_LK2_21073	ENSG00000258262	NA	Intergenic	no	no	down	down	no	no	0	0	0	0	1
ATAC_LK2_21077	ENSG00000187510	C12orf74	Intergenic	no	no	down	down	no	no	0	0	0	1	0
ATAC_LK2_21081	ENSG00000187510	C12orf74	Intron	no	no	no	no	no	up	0	1	0	0	0
ATAC_LK2_21083	ENSG00000187510	C12orf74	Intron	no	no	no	down	no	no	0	0	0	0	0
ATAC_LK2_21084	ENSG00000102189	EEA1	Intron	no	no	down	down	no	no	0	0	0	0	0
ATAC_LK2_21094	ENSG00000202534	NA	Intergenic	up	no	up	no	no	up	0	0	0	0	1
ATAC_LK2_21099	ENSG00000257746	NA	Promoter	down	down	no	down	no	no	0	1	0	2	1
ATAC_LK2_21101	ENSG00000257322	NA	1st Intron	no	no	no	down	no	no	0	1	0	1	0
ATAC_LK2_21102	ENSG00000257322	NA	Exon	no	no	no	down	no	no	0	0	0	0	1
ATAC_LK2_21103	ENSG00000257322	NA	1st Intron	no	no	no	down	no	down	0	3	0	1	0
ATAC_LK2_21106	ENSG00000257322	NA	1st Intron	no	no	no	up	no	no	0	1	0	0	0
ATAC_LK2_21130	ENSG00000258271	NA	Intergenic	up	no	no	no	no	no	1	0	0	0	1
ATAC_LK2_21133	ENSG00000258271	NA	Promoter	no	no	no	up	no	no	0	1	0	0	2
ATAC_LK2_21135	ENSG00000246985	SOCS2-AS1	Exon	no	no	up	no	no	no	0	2	0	0	0
ATAC_LK2_21138	ENSG00000246985	SOCS2-AS1	Intron	up	no	no	no	no	no	0	0	0	0	1
ATAC_LK2_21142	ENSG00000120833	SOCS2	Intergenic	no	no	down	down	down	down	0	0	0	2	0
ATAC_LK2_21143	ENSG00000120833	SOCS2	Intergenic	up	up	up	up	no	no	0	0	0	2	2
ATAC_LK2_21147	ENSG00000169372	CRADD	Intergenic	no	no	up	no	up	up	0	0	0	0	1
[truncated: 14,159 more rows]
